# Supplementary material for: The temporal landscape of recursive splicing during Pol II transcription elongation in human cells
Source: PLoS Genet. 2018 Aug 27;14(8):e1007579. doi: 10.1371/journal.pgen.1007579 (PMC6110456; doi:10.1371/journal.pgen.1007579)
Supplement: S1 Table — We identified 36,870 putative RS sites located in 21,202 introns in the human genome, and they are listed with gene symbol, intron coordinates, site locus, and related genomic features. (XLSX) [file pgen.1007579.s010.xlsx]

## Sheet: table1
Gene Symbol	Chromosome	Intron Start	Intron End	Strand	Intron Length	RS site	Distance to Left Splice Site	Distance to Right Splice Site	Splicing Strength as a 3´ Splice Site	PhastCons Score
LOC100133331	chr1	667587	675182	-	7595	671263	3676	3919	6.57134	1
LOC643837	chr1	764484	788050	+	23566	785755	21271	2295	10.6999	0.99525
TTLL10	chr1	1120489	1131979	+	11490	1127498	7009	4481	5.31368	0.977
CDK11B	chr1	1577869	1643702	-	65833	1588705	10836	54997	7.97117	0.9995
CDK11B	chr1	1577869	1647784	-	69915	1588705	10836	59079	7.97117	0.9995
CDK11B	chr1	1577362	1647784	-	70422	1588705	11343	59079	7.97117	0.9995
SKI	chr1	2161174	2234416	+	73242	2186375	25201	48041	7.24274	0.821
SKI	chr1	2161174	2234416	+	73242	2203455	42281	30961	6.69468	0.99875
MORN1	chr1	2268289	2288870	-	20581	2273697	5408	15173	8.67112	1
TTC34	chr1	2577002	2700153	-	123151	2688612	111610	11541	5.98947	0.876
PRDM16	chr1	2985860	3102688	+	116828	2997707	11847	104981	6.30651	0.99975
PRDM16	chr1	2985860	3102688	+	116828	2997907	12047	104781	9.27451	1
PRDM16	chr1	2985860	3102688	+	116828	3023942	38082	78746	7.29152	1
PRDM16	chr1	2985860	3102688	+	116828	3039382	53522	63306	7.89215	1
PRDM16	chr1	2985860	3102688	+	116828	3042628	56768	60060	6.61814	1
PRDM16	chr1	2985860	3102688	+	116828	3052144	66284	50544	11.3582	1
PRDM16	chr1	2985860	3102688	+	116828	3080793	94933	21895	5.75087	0.99875
PRDM16	chr1	2985860	3102688	+	116828	3080822	94962	21866	6.10651	0.99975
PRDM16	chr1	3103038	3160650	+	57612	3128901	25863	31749	6.73922	1
PRDM16	chr1	3103038	3160650	+	57612	3141622	38584	19028	5.89864	0.74575
PRDM16	chr1	3103038	3160650	+	57612	3141940	38902	18710	6.61247	1
PRDM16	chr1	3103038	3160650	+	57612	3149579	46541	11071	10.3864	0.82475
PRDM16	chr1	3160701	3301715	+	141014	3168365	7664	133350	9.63053	0.99975
PRDM16	chr1	3160701	3301715	+	141014	3193584	32883	108131	6.13565	1
PRDM16	chr1	3160701	3301715	+	141014	3201943	41242	99772	8.12767	0.965
PRDM16	chr1	3160701	3301715	+	141014	3235850	75149	65865	9.79835	0.601
PRDM16	chr1	3160701	3301715	+	141014	3285711	125010	16004	5.18775	0.8445
MEGF6	chr1	3440810	3496388	-	55578	3486568	45758	9820	5.40699	0.92675
TP73	chr1	3569205	3598896	+	29691	3585626	16421	13270	6.81118	0.74925
TP73	chr1	3569205	3598896	+	29691	3589284	20079	9612	11.6664	0.72125
TP73	chr1	3599744	3624112	+	24368	3604358	4614	19754	7.52276	0.904
TP73	chr1	3599744	3624112	+	24368	3604371	4627	19741	5.0035	0.9925
TP73	chr1	3599744	3624112	+	24368	3616844	17100	7268	6.62884	0.613
TP73	chr1	3607508	3624112	+	16604	3616844	9336	7268	6.62884	0.613
TP73	chr1	3614715	3624112	+	9397	3616844	2129	7268	6.62884	0.613
AK125078	chr1	5623415	5728200	-	104785	5631345	7930	96855	6.1186	0.79125
ACOT7	chr1	6393628	6399492	-	5864	6396018	2390	3474	7.97357	0.9775
PLEKHG5	chr1	6556629	6579504	-	22875	6573654	17025	5850	6.77444	0.99875
CAMTA1	chr1	6845635	6880240	+	34605	6872968	27333	7272	8.78694	0.99925
CAMTA1	chr1	6885270	6931816	+	46546	6891392	6122	40424	5.9463	1
CAMTA1	chr1	6885270	6931816	+	46546	6894431	9161	37385	8.91131	0.99675
CAMTA1	chr1	6885270	6931816	+	46546	6894483	9213	37333	7.24336	1
CAMTA1	chr1	6885270	6931816	+	46546	6908246	22976	23570	9.70373	0.5265
CAMTA1	chr1	6885270	6947713	+	62443	6891392	6122	56321	5.9463	1
CAMTA1	chr1	6885270	6947713	+	62443	6894431	9161	53282	8.91131	0.99675
CAMTA1	chr1	6885270	6947713	+	62443	6894483	9213	53230	7.24336	1
CAMTA1	chr1	6885270	6947713	+	62443	6908246	22976	39467	9.70373	0.5265
CAMTA1	chr1	6845635	6885151	+	39516	6872968	27333	12183	8.78694	0.99925
CAMTA1	chr1	6845635	6885151	+	39516	6881967	36332	3184	5.85398	0.99975
CAMTA1	chr1	6885270	7151363	+	266093	6891392	6122	259971	5.9463	1
CAMTA1	chr1	6885270	7151363	+	266093	6894431	9161	256932	8.91131	0.99675
CAMTA1	chr1	6885270	7151363	+	266093	6894483	9213	256880	7.24336	1
CAMTA1	chr1	6885270	7151363	+	266093	6908246	22976	243117	9.70373	0.5265
CAMTA1	chr1	6885270	7151363	+	266093	6946299	61029	205064	9.10672	0.99875
CAMTA1	chr1	6885270	7151363	+	266093	6954279	69009	197084	6.18304	0.9675
CAMTA1	chr1	6885270	7151363	+	266093	6962286	77016	189077	6.79781	0.907
CAMTA1	chr1	6885270	7151363	+	266093	6995222	109952	156141	8.15074	0.97075
CAMTA1	chr1	6885270	7151363	+	266093	7015004	129734	136359	8.55625	0.75975
CAMTA1	chr1	6885270	7151363	+	266093	7047651	162381	103712	5.03546	0.986
CAMTA1	chr1	6885270	7151363	+	266093	7053417	168147	97946	8.55301	0.69975
CAMTA1	chr1	6885270	7151363	+	266093	7064191	178921	87172	8.72332	1
CAMTA1	chr1	6885270	7151363	+	266093	7084768	199498	66595	7.91244	1
CAMTA1	chr1	6885270	7151363	+	266093	7121081	235811	30282	10.9674	1
CAMTA1	chr1	6885270	7151363	+	266093	7131334	246064	20029	5.88579	1
CAMTA1	chr1	6885270	7151363	+	266093	7138313	253043	13050	9.11165	0.9995
CAMTA1	chr1	7151431	7309550	+	158119	7165236	13805	144314	8.48738	1
CAMTA1	chr1	7151431	7309550	+	158119	7170184	18753	139366	7.55946	0.7515
CAMTA1	chr1	7151431	7309550	+	158119	7262602	111171	46948	7.91857	0.76025
CAMTA1	chr1	7151431	7309550	+	158119	7293055	141624	16495	5.99189	0.8965
CAMTA1	chr1	7309686	7527889	+	218203	7340840	31154	187049	5.24442	1
CAMTA1	chr1	7309686	7527889	+	218203	7433764	124078	94125	5.26876	1
CAMTA1	chr1	7309686	7527889	+	218203	7457280	147594	70609	6.00316	0.59425
CAMTA1	chr1	7309686	7527889	+	218203	7458053	148367	69836	8.90041	0.52175
CAMTA1	chr1	7309686	7527889	+	218203	7490944	181258	36945	7.48045	1
CAMTA1	chr1	7309686	7527889	+	218203	7510683	200997	17206	6.20326	0.9465
CAMTA1	chr1	7527961	7700459	+	172498	7551677	23716	148782	5.4532	1
CAMTA1	chr1	7527961	7700459	+	172498	7569672	41711	130787	8.02893	0.983
CAMTA1	chr1	7527961	7700459	+	172498	7597758	69797	102701	6.37891	0.92
CAMTA1	chr1	7527961	7700459	+	172498	7599461	71500	100998	7.07158	0.8055
CAMTA1	chr1	7527961	7700459	+	172498	7605803	77842	94656	5.31904	0.601
CAMTA1	chr1	7527961	7700459	+	172498	7678876	150915	21583	6.55819	0.99975
CAMTA1	chr1	7527961	7700459	+	172498	7686172	158211	14287	6.35587	1
TNFRSF9	chr1	7980983	7993221	-	12238	7987330	6347	5891	5.17667	0.627
PARK7	chr1	8037798	8044953	+	7155	8042544	4746	2409	11.0385	0.9965
RERE	chr1	8426034	8482786	-	56752	8477213	51179	5573	7.27525	0.9985
RERE	chr1	8426034	8482786	-	56752	8472693	46659	10093	8.98606	0.9915
RERE	chr1	8426034	8482786	-	56752	8455620	29586	27166	6.92595	1
RERE	chr1	8426034	8482786	-	56752	8435271	9237	47515	10.7435	0.8905
RERE	chr1	8526083	8555122	-	29039	8534802	8719	20320	5.741	1
RERE	chr1	8568734	8601272	-	32538	8592432	23698	8840	6.65404	0.773
RERE	chr1	8568734	8601272	-	32538	8585750	17016	15522	8.14496	1
RERE	chr1	8568734	8601272	-	32538	8585360	16626	15912	7.08337	1
RERE	chr1	8617582	8674619	-	57037	8672160	54578	2459	8.39349	0.98625
RERE	chr1	8617582	8674619	-	57037	8668479	50897	6140	5.60101	0.6255
RERE	chr1	8617582	8674619	-	57037	8638548	20966	36071	9.93182	0.94925
RERE	chr1	8674745	8684368	-	9623	8682049	7304	2319	5.58141	0.8625
RERE	chr1	8684439	8716031	-	31592	8706288	21849	9743	8.30082	0.81525
RERE	chr1	8716500	8852462	-	135962	8845302	128802	7160	6.95378	0.987
RERE	chr1	8716500	8852462	-	135962	8845211	128711	7251	7.1215	0.8515
RERE	chr1	8716500	8852462	-	135962	8830998	114498	21464	7.65906	0.902
RERE	chr1	8716500	8852462	-	135962	8828281	111781	24181	7.41736	0.945
RERE	chr1	8716500	8852462	-	135962	8810736	94236	41726	5.61699	0.99975
RERE	chr1	8716500	8852462	-	135962	8729963	13463	122499	11.6529	0.52625
RERE	chr1	8716500	8877218	-	160718	8845302	128802	31916	6.95378	0.987
RERE	chr1	8716500	8877218	-	160718	8845211	128711	32007	7.1215	0.8515
RERE	chr1	8716500	8877218	-	160718	8830998	114498	46220	7.65906	0.902
RERE	chr1	8716500	8877218	-	160718	8828281	111781	48937	7.41736	0.945
RERE	chr1	8716500	8877218	-	160718	8810736	94236	66482	5.61699	0.99975
RERE	chr1	8716500	8877218	-	160718	8729963	13463	147255	11.6529	0.52625
RERE	chr1	8716500	8813489	-	96989	8810736	94236	2753	5.61699	0.99975
RERE	chr1	8716500	8813489	-	96989	8729963	13463	83526	11.6529	0.52625
SLC2A5	chr1	9107793	9129562	-	21769	9114138	6345	15424	9.4888	0.9225
SLC2A5	chr1	9107793	9129562	-	21769	9114125	6332	15437	6.01532	0.6215
SLC2A5	chr1	9107793	9129562	-	21769	9111658	3865	17904	9.78358	0.6815
SLC2A5	chr1	9107793	9117506	-	9713	9114138	6345	3368	9.4888	0.9225
SLC2A5	chr1	9107793	9117506	-	9713	9114125	6332	3381	6.01532	0.6215
SLC2A5	chr1	9107793	9117506	-	9713	9111658	3865	5848	9.78358	0.6815
SLC2A5	chr1	9101996	9117506	-	15510	9114138	12142	3368	9.4888	0.9225
SLC2A5	chr1	9101996	9117506	-	15510	9114125	12129	3381	6.01532	0.6215
SLC2A5	chr1	9101996	9117506	-	15510	9111658	9662	5848	9.78358	0.6815
SLC2A5	chr1	9129653	9145072	-	15419	9142834	13181	2238	7.0954	0.99425
mir-34	chr1	9211894	9242065	-	30171	9225294	13400	16771	7.83855	0.96075
SPSB1	chr1	9353130	9415801	+	62671	9400527	47397	15274	6.45722	1
SPSB1	chr1	9353130	9415801	+	62671	9405766	52636	10035	8.51683	0.9995
SPSB1	chr1	9353130	9415801	+	62671	9406286	53156	9515	5.58843	1
TMEM201	chr1	9662330	9667614	+	5284	9665021	2691	2593	5.14543	0.7525
CLSTN1	chr1	9833452	9883700	-	50248	9854914	21462	28786	5.28771	1
CTNNBIP1	chr1	9910834	9931244	-	20410	9927715	16881	3529	7.5278	1
CTNNBIP1	chr1	9943796	9970152	-	26356	9950551	6755	19601	7.87201	0.9995
CTNNBIP1	chr1	9938047	9970152	-	32105	9950551	12504	19601	7.87201	0.9995
UBE4B	chr1	10093752	10132085	+	38333	10114516	20764	17569	6.28774	0.99975
KIF1B	chr1	10292492	10316304	+	23812	10312570	20078	3734	5.44933	0.648
APITD1-CORT	chr1	10491458	10500403	+	8945	10495161	3703	5242	6.62965	0.884
PEX14	chr1	10535059	10555330	+	20271	10543759	8700	11571	6.24877	0.82425
PEX14	chr1	10535059	10555330	+	20271	10546050	10991	9280	6.23687	0.52725
PEX14	chr1	10555378	10579859	+	24481	10562544	7166	17315	12.594	0.99575
PEX14	chr1	10555378	10579859	+	24481	10567531	12153	12328	7.48076	1
PEX14	chr1	10555378	10579859	+	24481	10567775	12397	12084	5.31176	0.6705
PEX14	chr1	10555378	10579859	+	24481	10575062	19684	4797	9.71457	0.56175
PEX14	chr1	10555378	10636834	+	81456	10562544	7166	74290	12.594	0.99575
PEX14	chr1	10555378	10636834	+	81456	10567531	12153	69303	7.48076	1
PEX14	chr1	10555378	10636834	+	81456	10567775	12397	69059	5.31176	0.6705
PEX14	chr1	10555378	10636834	+	81456	10575062	19684	61772	9.71457	0.56175
PEX14	chr1	10555378	10636834	+	81456	10581901	26523	54933	6.42932	1
PEX14	chr1	10555378	10636834	+	81456	10582165	26787	54669	6.42886	1
PEX14	chr1	10555378	10636834	+	81456	10589164	33786	47670	6.61539	1
PEX14	chr1	10555378	10636834	+	81456	10591894	36516	44940	5.82647	0.79525
PEX14	chr1	10555378	10636834	+	81456	10593558	38180	43276	9.22036	1
PEX14	chr1	10555378	10636834	+	81456	10594275	38897	42559	7.51453	0.64025
PEX14	chr1	10555378	10636834	+	81456	10594293	38915	42541	9.89502	0.9485
PEX14	chr1	10555378	10636834	+	81456	10595257	39879	41577	7.75539	0.998
PEX14	chr1	10555378	10636834	+	81456	10600539	45161	36295	8.06949	1
PEX14	chr1	10555378	10636834	+	81456	10601573	46195	35261	6.62727	0.99175
PEX14	chr1	10555378	10636834	+	81456	10615847	60469	20987	6.05067	0.969
PEX14	chr1	10555378	10596269	+	40891	10562544	7166	33725	12.594	0.99575
PEX14	chr1	10555378	10596269	+	40891	10567531	12153	28738	7.48076	1
PEX14	chr1	10555378	10596269	+	40891	10567775	12397	28494	5.31176	0.6705
PEX14	chr1	10555378	10596269	+	40891	10575062	19684	21207	9.71457	0.56175
PEX14	chr1	10555378	10596269	+	40891	10581901	26523	14368	6.42932	1
PEX14	chr1	10555378	10596269	+	40891	10582165	26787	14104	6.42886	1
PEX14	chr1	10555378	10596269	+	40891	10589164	33786	7105	6.61539	1
PEX14	chr1	10555378	10596269	+	40891	10591894	36516	4375	5.82647	0.79525
PEX14	chr1	10555378	10596269	+	40891	10593558	38180	2711	9.22036	1
PEX14	chr1	10596354	10678388	+	82034	10600539	4185	77849	8.06949	1
PEX14	chr1	10596354	10678388	+	82034	10601573	5219	76815	6.62727	0.99175
PEX14	chr1	10596354	10678388	+	82034	10615847	19493	62541	6.05067	0.969
PEX14	chr1	10596354	10678388	+	82034	10653358	57004	25030	12.5879	0.77175
PEX14	chr1	10596354	10678388	+	82034	10659126	62772	19262	6.146	1
PEX14	chr1	10596354	10659294	+	62940	10600539	4185	58755	8.06949	1
PEX14	chr1	10596354	10659294	+	62940	10601573	5219	57721	6.62727	0.99175
PEX14	chr1	10596354	10659294	+	62940	10615847	19493	43447	6.05067	0.969
PEX14	chr1	10596354	10659294	+	62940	10653358	57004	5936	12.5879	0.77175
PEX14	chr1	10555349	10596287	+	40938	10562544	7195	33743	12.594	0.99575
PEX14	chr1	10555349	10596287	+	40938	10567531	12182	28756	7.48076	1
PEX14	chr1	10555349	10596287	+	40938	10567775	12426	28512	5.31176	0.6705
PEX14	chr1	10555349	10596287	+	40938	10575062	19713	21225	9.71457	0.56175
PEX14	chr1	10555349	10596287	+	40938	10581901	26552	14386	6.42932	1
PEX14	chr1	10555349	10596287	+	40938	10582165	26816	14122	6.42886	1
PEX14	chr1	10555349	10596287	+	40938	10589164	33815	7123	6.61539	1
PEX14	chr1	10555349	10596287	+	40938	10591894	36545	4393	5.82647	0.79525
PEX14	chr1	10555349	10596287	+	40938	10593558	38209	2729	9.22036	1
PEX14	chr1	10555349	10596287	+	40938	10594275	38926	2012	7.51453	0.64025
PEX14	chr1	10555378	10659294	+	103916	10562544	7166	96750	12.594	0.99575
PEX14	chr1	10555378	10659294	+	103916	10567531	12153	91763	7.48076	1
PEX14	chr1	10555378	10659294	+	103916	10567775	12397	91519	5.31176	0.6705
PEX14	chr1	10555378	10659294	+	103916	10575062	19684	84232	9.71457	0.56175
PEX14	chr1	10555378	10659294	+	103916	10581901	26523	77393	6.42932	1
PEX14	chr1	10555378	10659294	+	103916	10582165	26787	77129	6.42886	1
PEX14	chr1	10555378	10659294	+	103916	10589164	33786	70130	6.61539	1
PEX14	chr1	10555378	10659294	+	103916	10591894	36516	67400	5.82647	0.79525
PEX14	chr1	10555378	10659294	+	103916	10593558	38180	65736	9.22036	1
PEX14	chr1	10555378	10659294	+	103916	10594275	38897	65019	7.51453	0.64025
PEX14	chr1	10555378	10659294	+	103916	10594293	38915	65001	9.89502	0.9485
PEX14	chr1	10555378	10659294	+	103916	10595257	39879	64037	7.75539	0.998
PEX14	chr1	10555378	10659294	+	103916	10600539	45161	58755	8.06949	1
PEX14	chr1	10555378	10659294	+	103916	10601573	46195	57721	6.62727	0.99175
PEX14	chr1	10555378	10659294	+	103916	10615847	60469	43447	6.05067	0.969
PEX14	chr1	10555378	10659294	+	103916	10653358	97980	5936	12.5879	0.77175
PEX14	chr1	10588416	10596269	+	7853	10591894	3478	4375	5.82647	0.79525
PEX14	chr1	10588416	10596269	+	7853	10593558	5142	2711	9.22036	1
CASZ1	chr1	10753969	10765548	-	11579	10757920	3951	7628	7.04556	0.96475
CASZ1	chr1	10765601	10820757	-	55156	10797016	31415	23741	6.60329	0.9995
CASZ1	chr1	10765601	10820757	-	55156	10794316	28715	26441	6.02654	1
CASZ1	chr1	10820914	10856620	-	35706	10851853	30939	4767	10.6418	1
CASZ1	chr1	10820914	10856620	-	35706	10839264	18350	17356	5.98102	1
CASZ1	chr1	10820914	10856620	-	35706	10831664	10750	24956	6.82281	0.87175
MTOR	chr1	11217348	11227498	-	10150	11222447	5099	5051	7.55078	0.6885
UBIAD1	chr1	11334117	11345700	+	11583	11338544	4427	7156	5.11282	1
PTCHD2	chr1	11539429	11561046	+	21617	11549775	10346	11271	5.91184	0.56575
TNFRSF8	chr1	12123718	12144520	+	20802	12139197	15479	5323	7.94545	0.89875
TNFRSF8	chr1	12123718	12157157	+	33439	12139197	15479	17960	7.94545	0.89875
VPS13D	chr1	12446393	12460237	+	13844	12453763	7370	6474	8.17465	0.71775
VPS13D	chr1	12520451	12557553	+	37102	12525304	4853	32249	5.25912	0.8275
VPS13D	chr1	12520451	12557553	+	37102	12545920	25469	11633	5.93999	0.99575
PRDM2	chr1	14075982	14142921	+	66939	14105830	29848	37091	5.76239	0.75
PRDM2	chr1	14075982	14142921	+	66939	14108945	32963	33976	12.9541	1
PRDM2	chr1	14075982	14142921	+	66939	14118785	42803	24136	5.00087	0.53075
PRDM2	chr1	14109326	14142921	+	33595	14118785	9459	24136	5.00087	0.53075
PRDM2	chr1	14099683	14142921	+	43238	14105830	6147	37091	5.76239	0.75
PRDM2	chr1	14099683	14142921	+	43238	14108945	9262	33976	12.9541	1
PRDM2	chr1	14099683	14142921	+	43238	14118785	19102	24136	5.00087	0.53075
KAZN	chr1	14925719	15287179	+	361460	14934880	9161	352299	5.61443	0.9985
KAZN	chr1	14925719	15287179	+	361460	14966743	41024	320436	7.88342	0.735
KAZN	chr1	14925719	15287179	+	361460	14966800	41081	320379	8.38249	0.889
KAZN	chr1	14925719	15287179	+	361460	14981953	56234	305226	6.21584	0.78225
KAZN	chr1	14925719	15287179	+	361460	15017509	91790	269670	6.58206	1
KAZN	chr1	14925719	15287179	+	361460	15109757	184038	177422	5.13423	1
KAZN	chr1	14925719	15287179	+	361460	15112839	187120	174340	5.80749	0.993
KAZN	chr1	14925719	15287179	+	361460	15170835	245116	116344	5.67691	0.656
KAZN	chr1	14925719	15287179	+	361460	15191662	265943	95517	8.03561	0.9955
KAZN	chr1	14925719	15287179	+	361460	15239795	314076	47384	5.44509	0.96825
KAZN	chr1	14925719	15287179	+	361460	15255798	330079	31381	6.49087	0.74125
KAZN	chr1	14925719	15287179	+	361460	15256696	330977	30483	6.52713	0.74925
KAZN	chr1	14925719	15287179	+	361460	15262418	336699	24761	7.74779	0.99775
KAZN	chr1	15287371	15361244	+	73873	15301797	14426	59447	7.73384	0.58425
KAZN	chr1	15287371	15361244	+	73873	15330293	42922	30951	6.47364	0.648
KAZN	chr1	15251068	15287179	+	36111	15255798	4730	31381	6.49087	0.74125
KAZN	chr1	15251068	15287179	+	36111	15256696	5628	30483	6.52713	0.74925
KAZN	chr1	15251068	15287179	+	36111	15262418	11350	24761	7.74779	0.99775
KAZN	chr1	15256540	15287179	+	30639	15262418	5878	24761	7.74779	0.99775
TMEM51	chr1	15479280	15536985	+	57705	15496633	17353	40352	8.25478	0.74725
TMEM51	chr1	15479280	15536985	+	57705	15501989	22709	34996	6.18705	0.63675
TMEM51	chr1	15479280	15536985	+	57705	15511949	32669	25036	6.09678	0.6745
TMEM51	chr1	15479280	15541390	+	62110	15496633	17353	44757	8.25478	0.74725
TMEM51	chr1	15479280	15541390	+	62110	15501989	22709	39401	6.18705	0.63675
TMEM51	chr1	15479280	15541390	+	62110	15511949	32669	29441	6.09678	0.6745
TMEM51	chr1	15480450	15536985	+	56535	15496633	16183	40352	8.25478	0.74725
TMEM51	chr1	15480450	15536985	+	56535	15501989	21539	34996	6.18705	0.63675
TMEM51	chr1	15480450	15536985	+	56535	15511949	31499	25036	6.09678	0.6745
TMEM51	chr1	15480450	15541390	+	60940	15496633	16183	44757	8.25478	0.74725
TMEM51	chr1	15480450	15541390	+	60940	15501989	21539	39401	6.18705	0.63675
TMEM51	chr1	15480450	15541390	+	60940	15511949	31499	29441	6.09678	0.6745
DNAJC16	chr1	15901967	15918753	+	16786	15909793	7826	8960	5.60076	1
DDI2	chr1	15944303	15953163	+	8860	15946764	2461	6399	5.38943	0.63625
DDI2	chr1	15944303	15953163	+	8860	15947759	3456	5404	9.06397	0.99025
FLJ37453	chr1	16163401	16174602	-	11201	16170521	7120	4081	5.55844	0.987
SPEN	chr1	16174645	16199310	+	24665	16191079	16434	8231	5.24071	0.5565
ZBTB17	chr1	16274992	16299533	-	24541	16297431	22439	2102	8.75541	1
ZBTB17	chr1	16273618	16299533	-	25915	16297431	23813	2102	8.75541	1
ZBTB17	chr1	16274992	16302477	-	27485	16299020	24028	3457	5.16684	0.60075
ZBTB17	chr1	16274992	16302477	-	27485	16297431	22439	5046	8.75541	1
EPHA2	chr1	16464925	16474872	-	9947	16471851	6926	3021	6.18771	1
FBXO42	chr1	16583254	16621277	-	38023	16592203	8949	29074	6.27437	0.505
FBXO42	chr1	16621412	16632297	-	10885	16626635	5223	5662	5.60884	0.5605
FBXO42	chr1	16641930	16678749	-	36819	16676722	34792	2027	5.43204	0.9855
FBXO42	chr1	16641930	16678749	-	36819	16671974	30044	6775	8.12376	0.7165
FBXO42	chr1	16641930	16678749	-	36819	16666283	24353	12466	5.35802	0.615
FBXO42	chr1	16641930	16678749	-	36819	16649557	7627	29192	6.5932	0.5055
CROCC	chr1	17066892	17256780	+	189888	17081709	14817	175071	9.02789	1
CROCC	chr1	17066892	17256780	+	189888	17087165	20273	169615	6.13835	0.83075
CROCC	chr1	17066892	17256780	+	189888	17092705	25813	164075	13.4302	0.99925
CROCC	chr1	17066892	17256780	+	189888	17095406	28514	161374	6.85808	1
CROCC	chr1	17066892	17256780	+	189888	17123168	56276	133612	6.12472	0.5415
CROCC	chr1	17066892	17256780	+	189888	17181819	114927	74961	7.03456	0.65275
CROCC	chr1	17066892	17256780	+	189888	17181901	115009	74879	10.9637	0.9995
CROCC	chr1	17066892	17256780	+	189888	17245886	178994	10894	6.90072	0.88975
SDHB	chr1	17359640	17371255	-	11615	17367946	8306	3309	7.99674	0.75925
ARHGEF10L	chr1	17846954	17907047	+	60093	17890344	43390	16703	8.16436	0.6995
ARHGEF10L	chr1	17866445	17907047	+	40602	17890344	23899	16703	8.16436	0.6995
ACTL8	chr1	18081999	18149479	+	67480	18139301	57302	10178	10.8727	0.61175
IGSF21	chr1	18434692	18554391	+	119699	18515064	80372	39327	5.10581	0.88325
IGSF21	chr1	18434692	18554391	+	119699	18523702	89010	30689	6.24132	1
IGSF21	chr1	18554504	18618359	+	63855	18606331	51827	12028	8.18726	1
IGSF21	chr1	18554504	18618359	+	63855	18606567	52063	11792	7.63733	1
IGSF21	chr1	18618481	18661385	+	42904	18659027	40546	2358	6.49666	0.7545
PAX7	chr1	19029790	19062125	+	32335	19037430	7640	24695	5.06657	0.54725
CAPZB	chr1	19684057	19705033	-	20976	19687902	3845	17131	5.45172	0.82725
CAPZB	chr1	19712120	19746154	-	34034	19733027	20907	13127	10.8707	0.926
MINOS1	chr1	19923603	19948593	+	24990	19934667	11064	13926	5.13492	1
MINOS1	chr1	19927465	19948593	+	21128	19934667	7202	13926	5.13492	1
MINOS1	chr1	19923603	19943751	+	20148	19934667	11064	9084	5.13492	1
MINOS1	chr1	19923603	19949967	+	26364	19934667	11064	15300	5.13492	1
MINOS1	chr1	19923603	19949967	+	26364	19946793	23190	3174	5.93985	1
MINOS1-NBL1	chr1	19927465	19981504	+	54039	19934667	7202	46837	5.13492	1
MINOS1-NBL1	chr1	19927465	19981504	+	54039	19946793	19328	34711	5.93985	1
MINOS1-NBL1	chr1	19923603	19981504	+	57901	19934667	11064	46837	5.13492	1
MINOS1-NBL1	chr1	19923603	19981504	+	57901	19946793	23190	34711	5.93985	1
TMCO4	chr1	20027378	20063864	-	36486	20035454	8076	28410	7.27502	0.602
PLA2G5	chr1	20355202	20372594	+	17392	20359629	4427	12965	6.80114	0.52925
PLA2G5	chr1	20355202	20372594	+	17392	20362615	7413	9979	7.31945	0.512
PLA2G5	chr1	20372634	20381284	+	8650	20377708	5074	3576	7.50788	0.54625
LOC339505	chr1	20700231	20732067	-	31836	20713474	13243	18593	12.2138	1
LOC339505	chr1	20700231	20732067	-	31836	20702305	2074	29762	8.05984	0.97475
LOC339505	chr1	20705519	20724975	-	19456	20713474	7955	11501	12.2138	1
SH2D5	chr1	21051128	21059256	-	8128	21054472	3344	4784	5.91292	1
HP1BP3	chr1	21076468	21083658	-	7190	21081328	4860	2330	8.61929	0.54725
HP1BP3	chr1	21076375	21083658	-	7283	21081328	4953	2330	8.61929	0.54725
EIF4G3	chr1	21307720	21329205	-	21485	21327147	19427	2058	11.8359	0.9995
EIF4G3	chr1	21329301	21377358	-	48057	21367302	38001	10056	5.72648	0.878
EIF4G3	chr1	21329301	21377358	-	48057	21344269	14968	33089	5.28915	0.703
EIF4G3	chr1	21329301	21377358	-	48057	21342705	13404	34653	7.36151	0.509
EIF4G3	chr1	21377487	21437815	-	60328	21431609	54122	6206	5.30678	0.643
EIF4G3	chr1	21377487	21437815	-	60328	21402873	25386	34942	10.4447	0.5275
EIF4G3	chr1	21377487	21437815	-	60328	21401843	24356	35972	6.49671	0.6085
EIF4G3	chr1	21377487	21415630	-	38143	21402873	25386	12757	10.4447	0.5275
EIF4G3	chr1	21377487	21415630	-	38143	21401843	24356	13787	6.49671	0.6085
EIF4G3	chr1	21415706	21502667	-	86961	21489715	74009	12952	7.98867	0.71575
EIF4G3	chr1	21415706	21502667	-	86961	21488242	72536	14425	5.91575	0.67775
EIF4G3	chr1	21415706	21502667	-	86961	21474287	58581	28380	5.69789	0.93525
EIF4G3	chr1	21415706	21502667	-	86961	21447716	32010	54951	8.0547	0.6035
EIF4G3	chr1	21415706	21502667	-	86961	21431609	15903	71058	5.30678	0.643
EIF4G3	chr1	21308901	21329205	-	20304	21327147	18246	2058	11.8359	0.9995
EIF4G3	chr1	21324126	21329205	-	5079	21327147	3021	2058	11.8359	0.9995
EIF4G3	chr1	21415706	21437815	-	22109	21431609	15903	6206	5.30678	0.643
EIF4G3	chr1	21437876	21494453	-	56577	21489715	51839	4738	7.98867	0.71575
EIF4G3	chr1	21437876	21494453	-	56577	21488242	50366	6211	5.91575	0.67775
EIF4G3	chr1	21437876	21494453	-	56577	21474287	36411	20166	5.69789	0.93525
EIF4G3	chr1	21437876	21494453	-	56577	21447716	9840	46737	8.0547	0.6035
ECE1	chr1	21616649	21671868	-	55219	21630006	13357	41862	9.72597	0.8105
NBPF3	chr1	21771712	21792579	+	20867	21778634	6922	13945	6.12148	0.6815
NBPF3	chr1	21771712	21795180	+	23468	21778634	6922	16546	6.12148	0.6815
NBPF3	chr1	21771712	21797124	+	25412	21778634	6922	18490	6.12148	0.6815
ALPL	chr1	21836010	21887118	+	51108	21878534	42524	8584	9.76156	0.71925
RAP1GAP	chr1	21952890	21976253	-	23363	21972381	19491	3872	7.69276	0.83375
USP48	chr1	22016592	22027990	-	11398	22024478	7886	3512	6.49171	1
USP48	chr1	22021714	22027990	-	6276	22024478	2764	3512	6.49171	1
HSPG2	chr1	22192302	22198678	-	6376	22196156	3854	2522	8.46001	1
HSPG2	chr1	22222803	22263647	-	40844	22237136	14333	26511	7.33174	0.8115
CELA3B	chr1	22304947	22331939	+	26992	22319657	14710	12282	6.19077	0.60925
CDC42	chr1	22379235	22400646	+	21411	22394953	15718	5693	6.34252	0.96175
CDC42	chr1	22379235	22404921	+	25686	22394953	15718	9968	6.34252	0.96175
CDC42	chr1	22379235	22404921	+	25686	22401584	22349	3337	7.10752	0.8055
CDC42	chr1	22379235	22400586	+	21351	22394953	15718	5633	6.34252	0.96175
ZBTB40	chr1	22779439	22816372	+	36933	22782068	2629	34304	7.66151	0.99975
ZBTB40	chr1	22779439	22816372	+	36933	22806947	27508	9425	8.83914	0.6485
ZBTB40	chr1	22778497	22816372	+	37875	22782068	3571	34304	7.66151	0.99975
ZBTB40	chr1	22778497	22816372	+	37875	22806947	28450	9425	8.83914	0.6485
ZBTB40	chr1	22818026	22832541	+	14515	22828520	10494	4021	7.61256	0.99975
ZBTB40	chr1	22818026	22832541	+	14515	22828670	10644	3871	5.88086	0.93425
EPHB2	chr1	23037536	23107913	+	70377	23055440	17904	52473	6.46318	0.999
EPHB2	chr1	23037536	23107913	+	70377	23085604	48068	22309	9.83375	0.77125
EPHB2	chr1	23111569	23189529	+	77960	23145901	34332	43628	5.5009	0.9495
EPHB2	chr1	23111569	23189529	+	77960	23175041	63472	14488	5.59851	1
EPHB2	chr1	23111569	23189529	+	77960	23176555	64986	12974	7.13109	1
EPHB2	chr1	23219539	23232479	+	12940	23222874	3335	9605	5.90932	0.90975
LUZP1	chr1	23420873	23435514	-	14641	23423018	2145	12496	7.97097	0.912
LUZP1	chr1	23436143	23495258	-	59115	23474002	37859	21256	8.33488	0.933
LUZP1	chr1	23436143	23495258	-	59115	23449561	13418	45697	9.24441	0.7185
LUZP1	chr1	23435620	23495258	-	59638	23474002	38382	21256	8.33488	0.933
LUZP1	chr1	23435620	23495258	-	59638	23449561	13941	45697	9.24441	0.7185
LUZP1	chr1	23420873	23495258	-	74385	23474002	53129	21256	8.33488	0.933
LUZP1	chr1	23420873	23495258	-	74385	23449561	28688	45697	9.24441	0.7185
LUZP1	chr1	23420873	23495258	-	74385	23423018	2145	72240	7.97097	0.912
HNRNPR	chr1	23665101	23670703	-	5602	23668354	3253	2349	5.76726	1
HNRNPR	chr1	23665101	23670703	-	5602	23667659	2558	3044	6.64016	0.9955
TCEA3	chr1	23735219	23743741	-	8522	23737450	2231	6291	5.90649	0.999
ASAP3	chr1	23782687	23810528	-	27841	23802153	19466	8375	10.0312	0.82425
ASAP3	chr1	23782687	23810497	-	27810	23802153	19466	8344	10.0312	0.82425
MDS2	chr1	23919302	23953225	+	33923	23924935	5633	28290	6.05915	0.7535
MDS2	chr1	23919302	23953225	+	33923	23946246	26944	6979	5.50237	1
MYOM3	chr1	24426265	24432409	-	6144	24428839	2574	3570	9.62763	0.62925
IFNLR1	chr1	24496091	24507220	-	11129	24503192	7101	4028	5.33802	0.694
IFNLR1	chr1	24496091	24513680	-	17589	24503192	7101	10488	5.33802	0.694
LOC284632	chr1	24529089	24536622	+	7533	24532648	3559	3974	7.44281	1
GRHL3	chr1	24649607	24661134	+	11527	24657921	8314	3213	5.32627	1
STPG1	chr1	24718557	24727808	-	9251	24723560	5003	4248	9.49776	0.90875
STPG1	chr1	24718169	24727808	-	9639	24723560	5391	4248	9.49776	0.90875
STPG1	chr1	24710493	24727808	-	17315	24723560	13067	4248	9.49776	0.90875
RCAN3AS	chr1	24823086	24828837	-	5751	24825182	2096	3655	7.27146	0.90675
CLIC4	chr1	25072116	25124232	+	52116	25108973	36857	15259	8.74993	0.681
CLIC4	chr1	25072116	25124232	+	52116	25121136	49020	3096	6.14285	0.5105
CLIC4	chr1	25140710	25153500	+	12790	25151137	10427	2363	6.64952	0.7625
CLIC4	chr1	25072103	25124279	+	52176	25108973	36870	15306	8.74993	0.681
CLIC4	chr1	25072103	25124279	+	52176	25121136	49033	3143	6.14285	0.5105
C1orf63	chr1	25573520	25663530	-	90010	25629944	56424	33586	7.76622	0.8205
C1orf63	chr1	25573520	25663530	-	90010	25594932	21412	68598	9.62948	0.53775
RHD	chr1	25611250	25617131	+	5881	25614609	3359	2522	5.08732	0.6375
RHCE	chr1	25737969	25755443	-	17474	25753329	15360	2114	6.84138	0.58875
MAN1C1	chr1	25944828	26012930	+	68102	25953513	8685	59417	6.33314	0.5125
MAN1C1	chr1	25944828	26012930	+	68102	25964192	19364	48738	9.40888	0.5635
MAN1C1	chr1	25944828	26012930	+	68102	25992306	47478	20624	6.4288	1
MAN1C1	chr1	25944828	26012930	+	68102	25994167	49339	18763	9.11364	0.98
MAN1C1	chr1	25944828	26012930	+	68102	26003664	58836	9266	8.58036	0.73275
MAN1C1	chr1	26013027	26073158	+	60131	26041223	28196	31935	5.13377	0.9995
MAN1C1	chr1	25944828	25980732	+	35904	25953513	8685	27219	6.33314	0.5125
MAN1C1	chr1	25944828	25980732	+	35904	25964192	19364	16540	9.40888	0.5635
MAN1C1	chr1	25980857	26012930	+	32073	25992306	11449	20624	6.4288	1
MAN1C1	chr1	25980857	26012930	+	32073	25994167	13310	18763	9.11364	0.98
MAN1C1	chr1	25980857	26012930	+	32073	26003664	22807	9266	8.58036	0.73275
AUNIP	chr1	26164045	26185770	-	21725	26179535	15490	6235	5.01935	0.52975
PAFAH2	chr1	26288574	26299048	-	10474	26291450	2876	7598	8.73406	0.61075
EXTL1	chr1	26349916	26355683	+	5767	26352146	2230	3537	8.39077	0.99875
CEP85	chr1	26586293	26594973	+	8680	26589463	3170	5510	6.95614	0.6665
LIN28A	chr1	26738073	26751793	+	13720	26749065	10992	2728	7.37825	0.8745
DHDDS	chr1	26774151	26784281	+	10130	26781537	7386	2744	5.15287	1
DHDDS	chr1	26772923	26784281	+	11358	26781537	8614	2744	5.15287	1
ARID1A	chr1	27024031	27056141	+	32110	27027585	3554	28556	6.91268	0.525
ARID1A	chr1	27024031	27056141	+	32110	27028598	4567	27543	6.16281	1
ARID1A	chr1	27024031	27056141	+	32110	27030049	6018	26092	6.32062	0.99325
ARID1A	chr1	27024031	27056141	+	32110	27031381	7350	24760	7.63778	0.52125
ARID1A	chr1	27059283	27087346	+	28063	27079911	20628	7435	9.24587	1
BC016143	chr1	27145773	27391655	+	245882	27158517	12744	233138	6.14633	0.50475
BC016143	chr1	27145773	27391655	+	245882	27180519	34746	211136	6.52942	0.56625
BC016143	chr1	27145773	27391655	+	245882	27211759	65986	179896	6.94203	0.83375
BC016143	chr1	27145773	27391655	+	245882	27226497	80724	165158	8.74396	0.97125
BC016143	chr1	27145773	27391655	+	245882	27237201	91428	154454	9.86889	0.9965
BC016143	chr1	27145773	27391655	+	245882	27238334	92561	153321	5.31424	0.94025
BC016143	chr1	27145773	27391655	+	245882	27240267	94494	151388	5.25235	1
BC016143	chr1	27145773	27391655	+	245882	27263541	117768	128114	7.74238	0.56675
BC016143	chr1	27145773	27391655	+	245882	27278010	132237	113645	6.72425	1
BC016143	chr1	27145773	27391655	+	245882	27278196	132423	113459	8.51538	1
BC016143	chr1	27145773	27391655	+	245882	27286852	141079	104803	8.95023	1
BC016143	chr1	27145773	27391655	+	245882	27306778	161005	84877	6.65876	1
BC016143	chr1	27145773	27391655	+	245882	27331537	185764	60118	7.00829	1
BC016143	chr1	27145773	27391655	+	245882	27332767	186994	58888	7.83223	0.99925
BC016143	chr1	27145773	27391655	+	245882	27333313	187540	58342	5.72856	0.99975
BC016143	chr1	27145773	27391655	+	245882	27336346	190573	55309	10.3817	1
BC016143	chr1	27145773	27391655	+	245882	27337622	191849	54033	7.0129	0.97375
BC016143	chr1	27145773	27391655	+	245882	27369188	223415	22467	5.31358	0.999
NUDC	chr1	27250657	27267947	+	17290	27263541	12884	4406	7.74238	0.56675
FAM46B	chr1	27333448	27338897	-	5449	27336526	3078	2371	9.08152	0.722
TMEM222	chr1	27648882	27657210	+	8328	27652884	4002	4326	5.1441	0.99475
WASF2	chr1	27755443	27816496	-	61053	27803630	48187	12866	8.50095	1
WASF2	chr1	27755443	27816496	-	61053	27803478	48035	13018	7.97713	1
WASF2	chr1	27755443	27816496	-	61053	27796136	40693	20360	9.61485	0.9895
WASF2	chr1	27755443	27816496	-	61053	27779109	23666	37387	5.91575	0.852
WASF2	chr1	27755443	27816496	-	61053	27778521	23078	37975	6.48746	0.599
WASF2	chr1	27755443	27816496	-	61053	27774536	19093	41960	12.44	1
WASF2	chr1	27755443	27816496	-	61053	27772718	17275	43778	5.52405	1
AHDC1	chr1	27885394	27929907	-	44513	27904292	18898	25615	7.5249	0.73975
AHDC1	chr1	27885394	27929907	-	44513	27902715	17321	27192	5.65381	1
AHDC1	chr1	27885394	27929907	-	44513	27899528	14134	30379	8.47315	0.5575
AHDC1	chr1	27885394	27929907	-	44513	27898807	13413	31100	6.13	0.99975
AHDC1	chr1	27885394	27929907	-	44513	27898437	13043	31470	10.1431	1
AHDC1	chr1	27885394	27929907	-	44513	27897195	11801	32712	5.47025	0.99
STX12	chr1	28099936	28116072	+	16136	28104740	4804	11332	6.83216	0.879
STX12	chr1	28099936	28116072	+	16136	28106954	7018	9118	6.23687	0.66475
STX12	chr1	28120143	28128188	+	8045	28124720	4577	3468	6.58199	0.51075
THEMIS2	chr1	28203239	28211805	+	8566	28206459	3220	5346	8.18667	0.786
EYA3	chr1	28330930	28337457	-	6527	28333774	2844	3683	7.78032	0.76725
EYA3	chr1	28374937	28384504	-	9567	28380645	5708	3859	7.60375	0.59675
EYA3	chr1	28384605	28415034	-	30429	28400829	16224	14205	8.48817	0.953
EYA3	chr1	28384605	28415034	-	30429	28399280	14675	15754	6.3305	0.54575
PTAFR	chr1	28477570	28498967	-	21397	28493684	16114	5283	12.8505	0.695
PTAFR	chr1	28477570	28498967	-	21397	28492840	15270	6127	5.80725	0.959
PTAFR	chr1	28477570	28503102	-	25532	28493684	16114	9418	12.8505	0.695
PTAFR	chr1	28477570	28503102	-	25532	28492840	15270	10262	5.80725	0.959
PTAFR	chr1	28477570	28520232	-	42662	28493684	16114	26548	12.8505	0.695
PTAFR	chr1	28477570	28520232	-	42662	28492840	15270	27392	5.80725	0.959
SESN2	chr1	28586448	28595693	+	9245	28593600	7152	2093	10.8586	0.959
PHACTR4	chr1	28696336	28733920	+	37584	28700996	4660	32924	9.10332	1
PHACTR4	chr1	28733974	28785595	+	51621	28748874	14900	36721	5.34916	0.83025
PHACTR4	chr1	28733974	28784342	+	50368	28748874	14900	35468	5.34916	0.83025
PHACTR4	chr1	28807116	28815681	+	8565	28812938	5822	2743	6.23588	0.541
PHACTR4	chr1	28733974	28759441	+	25467	28748874	14900	10567	5.34916	0.83025
RCC1	chr1	28835413	28843236	+	7823	28839801	4388	3435	6.1437	0.54725
RCC1	chr1	28835417	28843236	+	7819	28839801	4384	3435	6.1437	0.54725
RCC1	chr1	28835417	28856369	+	20952	28839801	4384	16568	6.1437	0.54725
TAF12	chr1	28948677	28969166	-	20489	28957095	8418	12071	5.47153	0.64325
TAF12	chr1	28948677	28969503	-	20826	28957095	8418	12408	5.47153	0.64325
YTHDF2	chr1	29070498	29095440	+	24942	29074314	3816	21126	5.9279	0.97475
OPRD1	chr1	29139122	29185465	+	46343	29166161	27039	19304	9.70258	0.83125
EPB41	chr1	29213722	29313942	+	100220	29219410	5688	94532	6.1437	0.50625
EPB41	chr1	29213722	29313942	+	100220	29237106	23384	76836	7.44301	0.99825
EPB41	chr1	29213722	29313942	+	100220	29246817	33095	67125	7.85214	0.7175
EPB41	chr1	29213722	29313942	+	100220	29249568	35846	64374	5.32279	0.738
EPB41	chr1	29213722	29313942	+	100220	29264613	50891	49329	7.93162	0.74925
EPB41	chr1	29213722	29313942	+	100220	29311807	98085	2135	5.4556	0.50675
EPB41	chr1	29365938	29379615	+	13677	29370706	4768	8909	11.2876	0.99025
EPB41	chr1	29365938	29379615	+	13677	29371811	5873	7804	8.78053	0.7515
EPB41	chr1	29365938	29379615	+	13677	29377044	11106	2571	7.99758	0.9995
EPB41	chr1	29391670	29424318	+	32648	29395244	3574	29074	6.83217	1
EPB41	chr1	29391670	29424318	+	32648	29408041	16371	16277	6.92527	0.72525
EPB41	chr1	29391670	29424318	+	32648	29413277	21607	11041	5.19168	0.945
EPB41	chr1	29391670	29424318	+	32648	29420701	29031	3617	8.84609	0.53875
EPB41	chr1	29213722	29313959	+	100237	29219410	5688	94549	6.1437	0.50625
EPB41	chr1	29213722	29313959	+	100237	29237106	23384	76853	7.44301	0.99825
EPB41	chr1	29213722	29313959	+	100237	29246817	33095	67142	7.85214	0.7175
EPB41	chr1	29213722	29313959	+	100237	29249568	35846	64391	5.32279	0.738
EPB41	chr1	29213722	29313959	+	100237	29264613	50891	49346	7.93162	0.74925
EPB41	chr1	29213722	29313959	+	100237	29311807	98085	2152	5.4556	0.50675
EPB41	chr1	29379824	29391493	+	11669	29389332	9508	2161	5.61262	0.99625
EPB41	chr1	29379824	29391493	+	11669	29389371	9547	2122	11.9004	1
EPB41	chr1	29379824	29391493	+	11669	29389452	9628	2041	6.20488	0.66375
EPB41	chr1	29241280	29313942	+	72662	29246817	5537	67125	7.85214	0.7175
EPB41	chr1	29241280	29313942	+	72662	29249568	8288	64374	5.32279	0.738
EPB41	chr1	29241280	29313942	+	72662	29264613	23333	49329	7.93162	0.74925
EPB41	chr1	29241280	29313942	+	72662	29311807	70527	2135	5.4556	0.50675
EPB41	chr1	29365938	29379618	+	13680	29370706	4768	8912	11.2876	0.99025
EPB41	chr1	29365938	29379618	+	13680	29371811	5873	7807	8.78053	0.7515
EPB41	chr1	29365938	29379618	+	13680	29377044	11106	2574	7.99758	0.9995
EPB41	chr1	29391670	29435847	+	44177	29395244	3574	40603	6.83217	1
EPB41	chr1	29391670	29435847	+	44177	29408041	16371	27806	6.92527	0.72525
EPB41	chr1	29391670	29435847	+	44177	29413277	21607	22570	5.19168	0.945
EPB41	chr1	29391670	29435847	+	44177	29420701	29031	15146	8.84609	0.53875
EPB41	chr1	29391670	29435847	+	44177	29424026	32356	11821	5.78971	0.993
EPB41	chr1	29410634	29424318	+	13684	29413277	2643	11041	5.19168	0.945
EPB41	chr1	29410634	29424318	+	13684	29420701	10067	3617	8.84609	0.53875
SRSF4	chr1	29487029	29508157	-	21128	29493218	6189	14939	6.68536	0.99775
MECR	chr1	29543324	29557242	-	13918	29554231	10907	3011	5.91058	0.8735
MECR	chr1	29543197	29557242	-	14045	29554231	11034	3011	5.91058	0.8735
PTPRU	chr1	29618538	29630366	+	11828	29621042	2504	9324	8.3438	0.569
PTPRU	chr1	29618538	29630366	+	11828	29622017	3479	8349	7.74127	0.52525
PUM1	chr1	31501711	31532050	-	30339	31511648	9937	20402	5.88574	0.76075
PUM1	chr1	31468067	31501642	-	33575	31480488	12421	21154	5.41642	0.52
NKAIN1	chr1	31661034	31712340	-	51306	31707792	46758	4548	11.2603	0.8955
NKAIN1	chr1	31661034	31712340	-	51306	31707306	46272	5034	5.69562	0.98875
NKAIN1	chr1	31661034	31712340	-	51306	31685165	24131	27175	8.68533	0.60475
SNRNP40	chr1	31754343	31762100	-	7757	31756752	2409	5348	6.9825	0.66025
ZCCHC17	chr1	31769922	31782890	+	12968	31772349	2427	10541	5.30709	0.6035
ZCCHC17	chr1	31783011	31791955	+	8944	31788690	5679	3265	7.0198	0.9995
ZCCHC17	chr1	31792013	31810021	+	18008	31799517	7504	10504	7.72726	0.9965
ZCCHC17	chr1	31821821	31836878	+	15057	31829860	8039	7018	6.30578	0.78575
ZCCHC17	chr1	31783011	31791013	+	8002	31788690	5679	2323	7.0198	0.9995
ZCCHC17	chr1	31769922	31791955	+	22033	31772349	2427	19606	5.30709	0.6035
ZCCHC17	chr1	31769922	31791955	+	22033	31788690	18768	3265	7.0198	0.9995
ZCCHC17	chr1	31770060	31782890	+	12830	31772349	2289	10541	5.30709	0.6035
ZCCHC17	chr1	31770060	31791955	+	21895	31772349	2289	19606	5.30709	0.6035
ZCCHC17	chr1	31770060	31791955	+	21895	31788690	18630	3265	7.0198	0.9995
SERINC2	chr1	31883282	31896539	+	13257	31885944	2662	10595	5.42406	0.91
SPOCD1	chr1	32267306	32279551	-	12245	32273563	6257	5988	6.8324	0.83825
SPOCD1	chr1	32267306	32279551	-	12245	32270256	2950	9295	11.4219	0.99775
SPOCD1	chr1	32267306	32281561	-	14255	32273563	6257	7998	6.8324	0.83825
SPOCD1	chr1	32267306	32281561	-	14255	32270256	2950	11305	11.4219	0.99775
PTP4A2	chr1	32385259	32403587	-	18328	32401356	16097	2231	8.24989	0.99075
PTP4A2	chr1	32385259	32403587	-	18328	32395583	10324	8004	7.47142	1
PTP4A2	chr1	32385259	32403587	-	18328	32394439	9180	9148	5.11734	0.99825
PTP4A2	chr1	32385259	32403587	-	18328	32389518	4259	14069	8.59659	0.5025
TMEM39B	chr1	32542447	32557275	+	14828	32549935	7488	7340	7.21068	0.9995
TMEM39B	chr1	32542919	32557275	+	14356	32549935	7016	7340	7.21068	0.9995
TMEM39B	chr1	32541423	32557275	+	15852	32549935	8512	7340	7.21068	0.9995
TMEM39B	chr1	32541423	32557272	+	15849	32549935	8512	7337	7.21068	0.9995
KPNA6	chr1	32573735	32620188	+	46453	32595048	21313	25140	5.46406	0.50175
KPNA6	chr1	32573735	32620188	+	46453	32611766	38031	8422	8.61299	0.5955
KPNA6	chr1	32574095	32620188	+	46093	32595048	20953	25140	5.46406	0.50175
KPNA6	chr1	32574095	32620188	+	46093	32611766	37671	8422	8.61299	0.5955
KPNA6	chr1	32608625	32620188	+	11563	32611766	3141	8422	8.61299	0.5955
LCK	chr1	32716972	32739925	+	22953	32726613	9641	13312	5.29181	0.63725
HDAC1	chr1	32768334	32782265	+	13931	32771113	2779	11152	6.51973	0.7805
HDAC1	chr1	32757819	32782265	+	24446	32771113	13294	11152	6.51973	0.7805
ZBTB8A	chr1	32950933	33001713	+	50780	32957435	6502	44278	6.46744	0.83225
ZBTB8A	chr1	33002165	33019059	+	16894	33004594	2429	14465	8.49808	0.99325
ZBTB8A	chr1	33002165	33019059	+	16894	33013145	10980	5914	5.33877	0.7655
ZBTB8A	chr1	33019141	33058531	+	39390	33028605	9464	29926	6.09512	0.55625
ZBTB8A	chr1	33019141	33058531	+	39390	33044660	25519	13871	7.00542	0.89725
ZBTB8A	chr1	33005173	33019059	+	13886	33013145	7972	5914	5.33877	0.7655
S100PBP	chr1	33295668	33318679	+	23011	33297893	2225	20786	7.87925	0.86425
S100PBP	chr1	33295668	33318679	+	23011	33299395	3727	19284	6.60746	0.7225
S100PBP	chr1	33295668	33318679	+	23011	33299976	4308	18703	9.0347	0.80275
RNF19B	chr1	33415375	33429651	-	14276	33426784	11409	2867	8.05518	0.99725
BC036308	chr1	33452920	33496635	+	43715	33468094	15174	28541	5.91575	0.93925
BC036308	chr1	33452920	33496635	+	43715	33470314	17394	26321	5.78424	1
BC036308	chr1	33452920	33496635	+	43715	33476557	23637	20078	7.5638	0.9945
ADC	chr1	33563780	33583502	+	19722	33569246	5466	14256	8.23121	0.6095
TRIM62	chr1	33613328	33623853	-	10525	33621068	7740	2785	5.47168	0.51225
TRIM62	chr1	33631167	33646625	-	15458	33642145	10978	4480	6.41481	0.99975
ZNF362	chr1	33722255	33736087	+	13832	33726659	4404	9428	5.33619	0.66275
ZNF362	chr1	33747412	33760537	+	13125	33756798	9386	3739	6.9599	0.629
PHC2	chr1	33799893	33815197	-	15304	33808246	8353	6951	7.23024	0.9595
PHC2	chr1	33799893	33820001	-	20108	33808246	8353	11755	7.23024	0.9595
PHC2	chr1	33841194	33895781	-	54587	33876281	35087	19500	6.96748	0.998
PHC2	chr1	33841194	33895781	-	54587	33858449	17255	37332	5.69484	1
PHC2	chr1	33841194	33896576	-	55382	33876281	35087	20295	6.96748	0.998
PHC2	chr1	33841194	33896576	-	55382	33858449	17255	38127	5.69484	1
ZSCAN20	chr1	33945306	33954064	+	8758	33950753	5447	3311	8.87477	0.94475
CSMD2	chr1	34128692	34158529	-	29837	34150984	22292	7545	8.17926	0.98225
CSMD2	chr1	34209207	34238169	-	28962	34230629	21422	7540	8.83239	0.9725
CSMD2	chr1	34209207	34238169	-	28962	34218230	9023	19939	5.00653	0.6265
CSMD2	chr1	34312597	34383694	-	71097	34381212	68615	2482	7.10855	0.68325
CSMD2	chr1	34401555	34498194	-	96639	34432563	31008	65631	9.89039	0.88025
CSMD2	chr1	34401555	34498194	-	96639	34406518	4963	91676	7.58123	0.73425
CSMD2	chr1	34498307	34554577	-	56270	34510434	12127	44143	8.93986	1
CSMD2	chr1	34498307	34554577	-	56270	34510329	12022	44248	7.84942	0.8625
CSMD2	chr1	34554794	34630511	-	75717	34622174	67380	8337	6.95138	0.998
CSMD2	chr1	34554794	34631347	-	76553	34622174	67380	9173	6.95138	0.998
C1orf94	chr1	34632772	34662825	+	30053	34645081	12309	17744	6.56289	1
C1orf94	chr1	34632772	34662825	+	30053	34648742	15970	14083	5.17366	0.655
C1orf94	chr1	34632772	34662825	+	30053	34654690	21918	8135	5.15007	0.76975
C1orf94	chr1	34643710	34662825	+	19115	34648742	5032	14083	5.17366	0.655
C1orf94	chr1	34643710	34662825	+	19115	34654690	10980	8135	5.15007	0.76975
DLGAP3	chr1	35334690	35350578	-	15888	35346681	11991	3897	9.78752	0.783
DLGAP3	chr1	35351886	35365269	-	13383	35362647	10761	2622	8.09375	0.99275
DLGAP3	chr1	35351886	35365269	-	13383	35360118	8232	5151	9.55086	0.97925
ZMYM4	chr1	35734686	35790960	+	56274	35765845	31159	25115	5.95851	0.745
ZMYM4	chr1	35734686	35790960	+	56274	35777762	43076	13198	9.30101	0.801
ZMYM4	chr1	35734686	35790960	+	56274	35784153	49467	6807	7.16961	0.5255
ZMYM4	chr1	35734686	35790960	+	56274	35786529	51843	4431	6.92503	0.615
ZMYM4	chr1	35791006	35824525	+	33519	35803131	12125	21394	6.74625	0.50575
ZMYM4	chr1	35836228	35846859	+	10631	35838289	2061	8570	5.10013	0.53025
ZMYM4	chr1	35761589	35790960	+	29371	35765845	4256	25115	5.95851	0.745
ZMYM4	chr1	35761589	35790960	+	29371	35777762	16173	13198	9.30101	0.801
ZMYM4	chr1	35761589	35790960	+	29371	35784153	22564	6807	7.16961	0.5255
ZMYM4	chr1	35761589	35790960	+	29371	35786529	24940	4431	6.92503	0.615
ZMYM4	chr1	35791006	35835629	+	44623	35803131	12125	32498	6.74625	0.50575
ZMYM4	chr1	35791006	35835629	+	44623	35824158	33152	11471	6.13954	1
KIAA0319L	chr1	35944813	35972212	-	27399	35966252	21439	5960	6.89187	0.82525
KIAA0319L	chr1	35972736	36019950	-	47214	36005994	33258	13956	7.50574	0.976
KIAA0319L	chr1	35972736	36019950	-	47214	36005567	32831	14383	10.9906	0.98475
KIAA0319L	chr1	35972736	36019950	-	47214	36002395	29659	17555	8.3434	1
KIAA0319L	chr1	35972736	36019950	-	47214	35984218	11482	35732	5.02883	0.815
KIAA0319L	chr1	35972736	36019950	-	47214	35983180	10444	36770	8.66102	0.5935
KIAA0319L	chr1	35972736	36019950	-	47214	35981547	8811	38403	9.34907	0.67
PSMB2	chr1	36043093	36070833	-	27740	36064847	21754	5986	9.47146	1
PSMB2	chr1	36043093	36070833	-	27740	36060514	17421	10319	6.0099	0.99375
PSMB2	chr1	36043093	36070833	-	27740	36056311	13218	14522	5.46757	1
PSMB2	chr1	36075009	36096874	-	21865	36089560	14551	7314	9.5893	0.51
PSMB2	chr1	36075009	36096874	-	21865	36088802	13793	8072	6.20144	0.9195
TFAP2E	chr1	36040601	36053930	+	13329	36047943	7342	5987	9.01792	0.70475
AGO4	chr1	36307351	36315757	+	8406	36313434	6083	2323	9.00048	0.64075
AGO3	chr1	36397046	36411292	+	14246	36402482	5436	8810	7.38436	0.63625
AGO3	chr1	36439112	36469941	+	30829	36447647	8535	22294	8.93399	0.66675
AGO3	chr1	36439112	36469941	+	30829	36450070	10958	19871	11.338	1
AGO3	chr1	36437833	36469941	+	32108	36447647	9814	22294	8.93399	0.66675
AGO3	chr1	36437833	36469941	+	32108	36450070	12237	19871	11.338	1
TRAPPC3	chr1	36605767	36614937	-	9170	36610499	4732	4438	7.24793	0.58775
TRAPPC3	chr1	36603579	36614937	-	11358	36610499	6920	4438	7.24793	0.58775
TRAPPC3	chr1	36605767	36614692	-	8925	36610499	4732	4193	7.24793	0.58775
TRAPPC3	chr1	36602923	36614937	-	12014	36610499	7576	4438	7.24793	0.58775
TRAPPC3	chr1	36603579	36614692	-	11113	36610499	6920	4193	7.24793	0.58775
TRAPPC3	chr1	36605767	36621483	-	15716	36610499	4732	10984	7.24793	0.58775
MAP7D1	chr1	36622064	36636571	+	14507	36625752	3688	10819	6.37224	0.997
THRAP3	chr1	36690106	36724982	+	34876	36706305	16199	18677	5.5018	1
THRAP3	chr1	36690106	36724982	+	34876	36707069	16963	17913	5.11282	1
THRAP3	chr1	36690106	36724982	+	34876	36707737	17631	17245	6.2367	0.997
THRAP3	chr1	36690703	36724982	+	34279	36706305	15602	18677	5.5018	1
THRAP3	chr1	36690703	36724982	+	34279	36707069	16366	17913	5.11282	1
THRAP3	chr1	36690703	36724982	+	34279	36707737	17034	17245	6.2367	0.997
THRAP3	chr1	36704464	36724982	+	20518	36707069	2605	17913	5.11282	1
THRAP3	chr1	36704464	36724982	+	20518	36707737	3273	17245	6.2367	0.997
STK40	chr1	36833685	36851323	-	17638	36845800	12115	5523	8.31365	0.78125
STK40	chr1	36826941	36851323	-	24382	36845800	18859	5523	8.31365	0.78125
OSCP1	chr1	36904511	36915858	-	11347	36909561	5050	6297	6.91903	0.991
GRIK3	chr1	37271927	37282660	-	10733	37275934	4007	6726	5.30438	0.75925
GRIK3	chr1	37325618	37335348	-	9730	37330803	5185	4545	5.91213	1
GRIK3	chr1	37356697	37499594	-	142897	37496769	140072	2825	6.44348	0.99425
GRIK3	chr1	37356697	37499594	-	142897	37485924	129227	13670	8.20899	0.9995
GRIK3	chr1	37356697	37499594	-	142897	37478042	121345	21552	7.41219	1
GRIK3	chr1	37356697	37499594	-	142897	37462972	106275	36622	9.43776	1
GRIK3	chr1	37356697	37499594	-	142897	37455044	98347	44550	6.4603	0.94975
GRIK3	chr1	37356697	37499594	-	142897	37431196	74499	68398	10.028	0.6215
GRIK3	chr1	37356697	37499594	-	142897	37409194	52497	90400	7.43738	0.5715
GRIK3	chr1	37356697	37499594	-	142897	37380453	23756	119141	6.58628	0.99125
LOC728431	chr1	37922060	37939744	-	17684	37928864	6804	10880	7.96227	0.97825
SNIP1	chr1	38006356	38018245	-	11889	38010764	4408	7481	8.86901	1
SNIP1	chr1	38006084	38018292	-	12208	38010764	4680	7528	8.86901	1
GJA9-MYCBP	chr1	39338762	39347103	-	8341	39341527	2765	5576	5.10036	1
GJA9-MYCBP	chr1	39338762	39347103	-	8341	39341070	2308	6033	7.76961	0.899
RHBDL2	chr1	39361741	39376993	-	15252	39373134	11393	3859	5.9869	0.73675
MACF1	chr1	39550110	39568374	+	18264	39556281	6171	12093	5.91607	0.77725
MACF1	chr1	39550110	39568374	+	18264	39559686	9576	8688	5.91575	0.5695
MACF1	chr1	39550110	39696853	+	146743	39556281	6171	140572	5.91607	0.77725
MACF1	chr1	39550110	39696853	+	146743	39559686	9576	137167	5.91575	0.5695
MACF1	chr1	39550110	39696853	+	146743	39570182	20072	126671	5.83865	0.99975
MACF1	chr1	39550110	39696853	+	146743	39572157	22047	124696	6.68822	0.686
MACF1	chr1	39550110	39696853	+	146743	39573826	23716	123027	6.326	0.7045
MACF1	chr1	39550110	39696853	+	146743	39576741	26631	120112	5.47171	0.7125
MACF1	chr1	39550110	39696853	+	146743	39614381	64271	82472	8.02735	0.99925
MACF1	chr1	39550110	39696853	+	146743	39617964	67854	78889	5.86401	0.896
MACF1	chr1	39550110	39696853	+	146743	39619593	69483	77260	9.02971	0.579
MACF1	chr1	39550110	39696853	+	146743	39678690	128580	18163	9.99273	0.55825
MACF1	chr1	39550110	39696853	+	146743	39693547	143437	3306	8.18368	0.51025
MACF1	chr1	39723700	39747879	+	24179	39734109	10409	13770	12.6102	1
MACF1	chr1	39723700	39747879	+	24179	39739624	15924	8255	6.0001	0.64125
MACF1	chr1	39793025	39815149	+	22124	39799167	6142	15982	6.73027	0.66225
MACF1	chr1	39793025	39815149	+	22124	39800435	7410	14714	6.85232	0.7315
MACF1	chr1	39854330	39888045	+	33715	39876541	22211	11504	8.03162	0.535
MACF1	chr1	39854330	39888045	+	33715	39877207	22877	10838	10.4053	0.73375
MACF1	chr1	39588068	39696853	+	108785	39614381	26313	82472	8.02735	0.99925
MACF1	chr1	39588068	39696853	+	108785	39617964	29896	78889	5.86401	0.896
MACF1	chr1	39588068	39696853	+	108785	39619593	31525	77260	9.02971	0.579
MACF1	chr1	39588068	39696853	+	108785	39678690	90622	18163	9.99273	0.55825
MACF1	chr1	39588068	39696853	+	108785	39693547	105479	3306	8.18368	0.51025
MACF1	chr1	39670803	39696853	+	26050	39678690	7887	18163	9.99273	0.55825
MACF1	chr1	39670803	39696853	+	26050	39693547	22744	3306	8.18368	0.51025
MACF1	chr1	39766034	39775241	+	9207	39769812	3778	5429	5.80032	0.50675
PPIEL	chr1	39988177	39994726	-	6549	39991326	3149	3400	7.48664	0.998
PPIEL	chr1	39994836	40007391	-	12555	40000930	6094	6461	5.43762	0.63675
PPIE	chr1	40218724	40228188	+	9464	40224754	6030	3434	7.54016	1
PPIE	chr1	40218724	40229360	+	10636	40224754	6030	4606	7.54016	1
PPIE	chr1	40218724	40229360	+	10636	40226234	7510	3126	6.57467	1
TRIT1	chr1	40323089	40348989	-	25900	40346587	23498	2402	6.11099	0.9195
TRIT1	chr1	40323089	40348989	-	25900	40343362	20273	5627	5.01872	1
TRIT1	chr1	40315933	40348989	-	33056	40346587	30654	2402	6.11099	0.9195
TRIT1	chr1	40315933	40348989	-	33056	40343362	27429	5627	5.01872	1
TRIT1	chr1	40313769	40348989	-	35220	40346587	32818	2402	6.11099	0.9195
TRIT1	chr1	40313769	40348989	-	35220	40343362	29593	5627	5.01872	1
TRIT1	chr1	40310312	40348989	-	38677	40346587	36275	2402	6.11099	0.9195
TRIT1	chr1	40310312	40348989	-	38677	40343362	33050	5627	5.01872	1
TRIT1	chr1	40307585	40348989	-	41404	40346587	39002	2402	6.11099	0.9195
TRIT1	chr1	40307585	40348989	-	41404	40343362	35777	5627	5.01872	1
TRIT1	chr1	40318548	40348989	-	30441	40346587	28039	2402	6.11099	0.9195
TRIT1	chr1	40318548	40348989	-	30441	40343362	24814	5627	5.01872	1
MFSD2A	chr1	40424497	40430882	+	6385	40428767	4270	2115	6.82407	1
MFSD2A	chr1	40421057	40430882	+	9825	40428767	7710	2115	6.82407	1
CAP1	chr1	40506455	40525008	+	18553	40512253	5798	12755	7.63204	0.518
CAP1	chr1	40506455	40525008	+	18553	40521864	15409	3144	7.11535	0.52725
CAP1	chr1	40506473	40525008	+	18535	40512253	5780	12755	7.63204	0.518
CAP1	chr1	40506473	40525008	+	18535	40521864	15391	3144	7.11535	0.52725
CAP1	chr1	40506473	40525005	+	18532	40512253	5780	12752	7.63204	0.518
CAP1	chr1	40506473	40525005	+	18532	40521864	15391	3141	7.11535	0.52725
CAP1	chr1	40506455	40525005	+	18550	40512253	5798	12752	7.63204	0.518
CAP1	chr1	40506455	40525005	+	18550	40521864	15409	3141	7.11535	0.52725
RLF	chr1	40668286	40688245	+	19959	40685432	17146	2813	5.14136	0.94575
SMAP2	chr1	40839895	40872407	+	32512	40850210	10315	22197	8.70535	1
SMAP2	chr1	40839895	40872407	+	32512	40850429	10534	21978	9.37598	0.7755
SMAP2	chr1	40839895	40872407	+	32512	40855524	15629	16883	5.97378	0.9525
SMAP2	chr1	40840380	40872407	+	32027	40850210	9830	22197	8.70535	1
SMAP2	chr1	40840380	40872407	+	32027	40850429	10049	21978	9.37598	0.7755
SMAP2	chr1	40840380	40872407	+	32027	40855524	15144	16883	5.97378	0.9525
RIMS3	chr1	41113514	41131065	-	17551	41124583	11069	6482	10.4662	0.96225
RIMS3	chr1	41113434	41131065	-	17631	41124583	11149	6482	10.4662	0.96225
NFYC	chr1	41157539	41204507	+	46968	41160094	2555	44413	7.48139	0.722
NFYC	chr1	41157539	41204507	+	46968	41170272	12733	34235	5.92662	0.95225
NFYC	chr1	41157539	41204507	+	46968	41174214	16675	30293	10.2528	0.6465
NFYC	chr1	41157539	41204507	+	46968	41174850	17311	29657	8.69977	1
NFYC	chr1	41157539	41204507	+	46968	41175745	18206	28762	6.50975	0.999
NFYC	chr1	41157539	41204507	+	46968	41196115	38576	8392	7.16609	0.6025
NFYC	chr1	41204620	41223792	+	19172	41220158	15538	3634	6.34339	0.9995
NFYC	chr1	41204620	41223792	+	19172	41220657	16037	3135	5.70936	1
NFYC	chr1	41157539	41178358	+	20819	41160094	2555	18264	7.48139	0.722
NFYC	chr1	41157539	41178358	+	20819	41170272	12733	8086	5.92662	0.95225
NFYC	chr1	41157539	41178358	+	20819	41174214	16675	4144	10.2528	0.6465
NFYC	chr1	41157539	41178358	+	20819	41174850	17311	3508	8.69977	1
NFYC	chr1	41157539	41178358	+	20819	41175745	18206	2613	6.50975	0.999
NFYC	chr1	41178493	41204507	+	26014	41196115	17622	8392	7.16609	0.6025
NFYC	chr1	41161417	41178069	+	16652	41170272	8855	7797	5.92662	0.95225
NFYC	chr1	41161417	41178069	+	16652	41174214	12797	3855	10.2528	0.6465
NFYC	chr1	41161417	41178069	+	16652	41174850	13433	3219	8.69977	1
NFYC	chr1	41161417	41178069	+	16652	41175745	14328	2324	6.50975	0.999
NFYC	chr1	41189464	41204507	+	15043	41196115	6651	8392	7.16609	0.6025
NFYC	chr1	41175288	41204507	+	29219	41196115	20827	8392	7.16609	0.6025
KCNQ4	chr1	41250079	41282936	+	32857	41253658	3579	29278	5.34661	1
KCNQ4	chr1	41289930	41296755	+	6825	41294433	4503	2322	6.64682	1
KCNQ4	chr1	41288074	41296755	+	8681	41294433	6359	2322	6.64682	1
CTPS1	chr1	41445501	41456836	+	11335	41451244	5743	5592	6.94885	0.7435
SCMH1	chr1	41514562	41536266	-	21704	41531502	16940	4764	6.795	0.84825
SCMH1	chr1	41514562	41536266	-	21704	41531448	16886	4818	5.23666	0.70425
SCMH1	chr1	41514562	41536266	-	21704	41526357	11795	9909	7.68084	0.55375
SCMH1	chr1	41514562	41536266	-	21704	41525297	10735	10969	6.51614	0.608
SCMH1	chr1	41514562	41536266	-	21704	41524563	10001	11703	8.06302	0.70925
SCMH1	chr1	41541123	41608549	-	67426	41589764	48641	18785	10.2227	0.997
SCMH1	chr1	41541123	41608549	-	67426	41582938	41815	25611	8.94699	0.79075
SCMH1	chr1	41541123	41608549	-	67426	41579225	38102	29324	11.0985	0.8825
SCMH1	chr1	41608784	41625396	-	16612	41616655	7871	8741	6.88924	0.70675
SCMH1	chr1	41582682	41608549	-	25867	41589764	7082	18785	10.2227	0.997
SCMH1	chr1	41651922	41707730	-	55808	41689437	37515	18293	9.33888	0.9805
SCMH1	chr1	41608784	41626546	-	17762	41616655	7871	9891	6.88924	0.70675
HIVEP3	chr1	42094618	42166586	-	71968	42161976	67358	4610	5.86028	1
HIVEP3	chr1	42166666	42384083	-	217417	42294923	128257	89160	7.07922	0.692
HIVEP3	chr1	42166666	42384083	-	217417	42190745	24079	193338	6.35188	0.808
HIVEP3	chr1	42094618	42384083	-	289465	42294923	200305	89160	7.07922	0.692
HIVEP3	chr1	42094618	42384083	-	289465	42190745	96127	193338	6.35188	0.808
HIVEP3	chr1	42094618	42384083	-	289465	42161976	67358	222107	5.86028	1
HIVEP3	chr1	42384195	42501477	-	117282	42467932	83737	33545	6.04831	0.99925
HIVEP3	chr1	42384195	42501477	-	117282	42433900	49705	67577	9.73179	0.5875
HIVEP3	chr1	42384195	42501477	-	117282	42423395	39200	78082	6.98064	0.999
HIVEP3	chr1	42384195	42501477	-	117282	42420088	35893	81389	7.98069	0.99975
FOXJ3	chr1	42647695	42654407	-	6712	42651370	3675	3037	5.40713	0.8155
FOXJ3	chr1	42647695	42654407	-	6712	42650008	2313	4399	9.45212	0.85825
FOXJ3	chr1	42671534	42693553	-	22019	42675616	4082	17937	7.27668	0.76275
FOXJ3	chr1	42776781	42800729	-	23948	42783054	6273	17675	7.64447	0.543
FOXJ3	chr1	42664901	42693553	-	28652	42675616	10715	17937	7.27668	0.76275
FOXJ3	chr1	42776781	42801296	-	24515	42783054	6273	18242	7.64447	0.543
RIMKLA	chr1	42846768	42865074	+	18306	42862353	15585	2721	11.6738	1
CCDC30	chr1	42938974	42946131	+	7157	42941032	2058	5099	8.56699	1
CCDC30	chr1	42964587	43000559	+	35972	42980559	15972	20000	6.23687	0.501
CCDC30	chr1	42964587	43000559	+	35972	42985821	21234	14738	10.898	0.5105
CCDC30	chr1	42964587	43000559	+	35972	42988260	23673	12299	7.60263	0.684
CCDC30	chr1	42964587	43000559	+	35972	42989614	25027	10945	13.6663	0.635
CCDC30	chr1	43011250	43021826	+	10576	43016745	5495	5081	8.81983	0.71675
CCDC30	chr1	43055154	43076648	+	21494	43063897	8743	12751	5.59573	0.63125
CCDC30	chr1	43055154	43076648	+	21494	43070075	14921	6573	5.5107	0.6525
CCDC30	chr1	43076761	43102907	+	26146	43090821	14060	12086	9.01301	0.63525
CCDC30	chr1	43076761	43102907	+	26146	43095238	18477	7669	10.0435	0.7045
CCDC30	chr1	43076761	43102907	+	26146	43095983	19222	6924	9.1524	0.67325
CCDC30	chr1	43076761	43102907	+	26146	43098575	21814	4332	6.47865	0.70275
CCDC30	chr1	42964587	42986833	+	22246	42980559	15972	6274	6.23687	0.501
CCDC30	chr1	42986927	43031966	+	45039	42989614	2687	42352	13.6663	0.635
CCDC30	chr1	42986927	43031966	+	45039	42999622	12695	32344	6.90462	0.994
CCDC30	chr1	42986927	43031966	+	45039	43001524	14597	30442	9.17287	0.94525
CCDC30	chr1	42986927	43031966	+	45039	43016745	29818	15221	8.81983	0.71675
CCDC30	chr1	42964587	42995272	+	30685	42980559	15972	14713	6.23687	0.501
CCDC30	chr1	42964587	42995272	+	30685	42985821	21234	9451	10.898	0.5105
CCDC30	chr1	42964587	42995272	+	30685	42988260	23673	7012	7.60263	0.684
CCDC30	chr1	42964587	42995272	+	30685	42989614	25027	5658	13.6663	0.635
CCDC30	chr1	43002272	43031966	+	29694	43016745	14473	15221	8.81983	0.71675
ERMAP	chr1	43291409	43300708	+	9299	43296779	5370	3929	6.29964	0.998
BC043541	chr1	43346104	43352342	+	6238	43350184	4080	2158	6.47677	0.8765
SLC2A1	chr1	43408992	43424304	-	15312	43417601	8609	6703	11.1897	0.998
SLC2A1-AS1	chr1	43425248	43435919	+	10671	43428740	3492	7179	5.67835	0.91425
SLC2A1-AS1	chr1	43425248	43435919	+	10671	43430532	5284	5387	5.7663	0.949
EBNA1BP2	chr1	43681064	43727512	-	46448	43700192	19128	27320	7.61094	0.9455
WDR65	chr1	43652530	43663223	+	10693	43656693	4163	6530	8.92296	0.62675
WDR65	chr1	43652530	43663223	+	10693	43657458	4928	5765	10.402	0.668
PTPRF	chr1	44019612	44035260	+	15648	44025374	5762	9886	5.72774	0.55425
PTPRF	chr1	44019612	44035260	+	15648	44030192	10580	5068	10.1445	1
PTPRF	chr1	44019612	44035260	+	15648	44030232	10620	5028	6.19517	0.56825
PTPRF	chr1	44019612	44035260	+	15648	44031933	12321	3327	5.58369	0.77325
PTPRF	chr1	44044591	44054401	+	9810	44048292	3701	6109	12.0254	0.75525
PTPRF	chr1	44044591	44054401	+	9810	44048363	3772	6038	7.80144	0.99625
KDM4A	chr1	44163684	44169287	+	5603	44165742	2058	3545	5.46151	0.6575
KDM4A	chr1	44137195	44169360	+	32165	44159004	21809	10356	8.79545	0.72875
KDM4A	chr1	44137195	44169360	+	32165	44165742	28547	3618	5.46151	0.6575
ST3GAL3	chr1	44202051	44257772	+	55721	44209292	7241	48480	5.07115	0.9995
ST3GAL3	chr1	44202051	44257772	+	55721	44209843	7792	47929	8.23752	1
ST3GAL3	chr1	44202051	44257772	+	55721	44242667	40616	15105	7.31084	0.96225
ST3GAL3	chr1	44202051	44257772	+	55721	44249528	47477	8244	7.46197	0.9995
ST3GAL3	chr1	44303983	44323806	+	19823	44316255	12272	7551	8.86882	1
ST3GAL3	chr1	44303983	44344698	+	40715	44316255	12272	28443	8.86882	1
ST3GAL3	chr1	44303983	44344698	+	40715	44324183	20200	20515	10.9514	1
ST3GAL3	chr1	44202096	44257772	+	55676	44209292	7196	48480	5.07115	0.9995
ST3GAL3	chr1	44202096	44257772	+	55676	44209843	7747	47929	8.23752	1
ST3GAL3	chr1	44202096	44257772	+	55676	44242667	40571	15105	7.31084	0.96225
ST3GAL3	chr1	44202096	44257772	+	55676	44249528	47432	8244	7.46197	0.9995
ST3GAL3	chr1	44303983	44360054	+	56071	44316255	12272	43799	8.86882	1
ST3GAL3	chr1	44303983	44360054	+	56071	44324183	20200	35871	10.9514	1
ST3GAL3	chr1	44280605	44360054	+	79449	44316255	35650	43799	8.86882	1
ST3GAL3	chr1	44280605	44360054	+	79449	44324183	43578	35871	10.9514	1
ST3GAL3	chr1	44202096	44280562	+	78466	44209292	7196	71270	5.07115	0.9995
ST3GAL3	chr1	44202096	44280562	+	78466	44209843	7747	70719	8.23752	1
ST3GAL3	chr1	44202096	44280562	+	78466	44242667	40571	37895	7.31084	0.96225
ST3GAL3	chr1	44202096	44280562	+	78466	44249528	47432	31034	7.46197	0.9995
ST3GAL3	chr1	44202051	44303890	+	101839	44209292	7241	94598	5.07115	0.9995
ST3GAL3	chr1	44202051	44303890	+	101839	44209843	7792	94047	8.23752	1
ST3GAL3	chr1	44202051	44303890	+	101839	44242667	40616	61223	7.31084	0.96225
ST3GAL3	chr1	44202051	44303890	+	101839	44249528	47477	54362	7.46197	0.9995
ST3GAL3	chr1	44303983	44345006	+	41023	44316255	12272	28751	8.86882	1
ST3GAL3	chr1	44303983	44345006	+	41023	44324183	20200	20823	10.9514	1
ST3GAL3	chr1	44202051	44280562	+	78511	44209292	7241	71270	5.07115	0.9995
ST3GAL3	chr1	44202051	44280562	+	78511	44209843	7792	70719	8.23752	1
ST3GAL3	chr1	44202051	44280562	+	78511	44242667	40616	37895	7.31084	0.96225
ST3GAL3	chr1	44202051	44280562	+	78511	44249528	47477	31034	7.46197	0.9995
ST3GAL3	chr1	44202051	44360054	+	158003	44209292	7241	150762	5.07115	0.9995
ST3GAL3	chr1	44202051	44360054	+	158003	44209843	7792	150211	8.23752	1
ST3GAL3	chr1	44202051	44360054	+	158003	44242667	40616	117387	7.31084	0.96225
ST3GAL3	chr1	44202051	44360054	+	158003	44249528	47477	110526	7.46197	0.9995
ST3GAL3	chr1	44202051	44360054	+	158003	44316255	114204	43799	8.86882	1
ST3GAL3	chr1	44202051	44360054	+	158003	44324183	122132	35871	10.9514	1
ST3GAL3	chr1	44303983	44395803	+	91820	44316255	12272	79548	8.86882	1
ST3GAL3	chr1	44303983	44395803	+	91820	44324183	20200	71620	10.9514	1
IPO13	chr1	44415825	44421991	+	6166	44419283	3458	2708	5.82568	0.6585
KLF17	chr1	44517203	44595024	+	77821	44534267	17064	60757	6.99026	0.99775
KLF17	chr1	44517203	44595024	+	77821	44543903	26700	51121	10.2	0.7595
KLF17	chr1	44517203	44595024	+	77821	44561927	44724	33097	8.44256	0.68975
KLF17	chr1	44517203	44595024	+	77821	44569039	51836	25985	10.547	0.74025
KLF17	chr1	44517203	44595024	+	77821	44587931	70728	7093	5.62087	0.99925
KLF17	chr1	44584660	44595024	+	10364	44587931	3271	7093	5.62087	0.99925
ERI3	chr1	44687312	44713610	-	26298	44700377	13065	13233	11.4939	0.86075
ERI3	chr1	44713710	44750506	-	36796	44746941	33231	3565	7.24878	0.999
ERI3	chr1	44713710	44750506	-	36796	44743512	29802	6994	9.17286	0.59625
ERI3	chr1	44713710	44750506	-	36796	44740047	26337	10459	6.66799	1
ERI3	chr1	44713710	44750506	-	36796	44722249	8539	28257	5.06748	0.783
ERI3	chr1	44750579	44773981	-	23402	44756986	6407	16995	7.33708	0.999
ERI3	chr1	44785416	44818521	-	33105	44810907	25491	7614	5.16535	0.97825
ERI3	chr1	44785416	44818521	-	33105	44810783	25367	7738	9.76356	1
ERI3	chr1	44785416	44818521	-	33105	44792808	7392	25713	9.41429	0.98525
ERI3	chr1	44785416	44804716	-	19300	44792808	7392	11908	9.41429	0.98525
ERI3	chr1	44804994	44818521	-	13527	44810907	5913	7614	5.16535	0.97825
ERI3	chr1	44804994	44818521	-	13527	44810783	5789	7738	9.76356	1
ERI3	chr1	44804994	44820563	-	15569	44810907	5913	9656	5.16535	0.97825
ERI3	chr1	44804994	44820563	-	15569	44810783	5789	9780	9.76356	1
RNF220	chr1	44871202	44877652	+	6450	44874580	3378	3072	6.6375	0.7515
RNF220	chr1	44878394	45079836	+	201442	44881748	3354	198088	8.29129	0.99775
RNF220	chr1	44878394	45079836	+	201442	44886126	7732	193710	10.5622	0.76875
RNF220	chr1	44878394	45079836	+	201442	44886145	7751	193691	6.32424	0.99925
RNF220	chr1	44878394	45079836	+	201442	44902046	23652	177790	12.3148	0.93825
RNF220	chr1	44878394	45079836	+	201442	44919995	41601	159841	5.6139	0.96425
RNF220	chr1	44878394	45079836	+	201442	44954746	76352	125090	7.08763	0.963
RNF220	chr1	44878394	45079836	+	201442	44966986	88592	112850	5.86714	1
RNF220	chr1	44878394	45079836	+	201442	44977735	99341	102101	5.36617	1
RNF220	chr1	44878394	45079836	+	201442	44977760	99366	102076	5.69778	0.9045
RNF220	chr1	44878394	45079836	+	201442	44989061	110667	90775	9.95638	0.917
RNF220	chr1	44878394	45079836	+	201442	44989982	111588	89854	6.40181	1
RNF220	chr1	44878394	45079836	+	201442	45005687	127293	74149	7.85926	0.8935
RNF220	chr1	44878394	45079836	+	201442	45015413	137019	64423	5.75232	1
RNF220	chr1	44878394	45079836	+	201442	45018882	140488	60954	5.19297	0.9435
RNF220	chr1	44878394	45079836	+	201442	45037930	159536	41906	9.88003	1
RNF220	chr1	44878394	45079836	+	201442	45068480	190086	11356	10.2895	1
RNF220	chr1	44878394	45079836	+	201442	45069453	191059	10383	8.73541	0.85275
RNF220	chr1	44878394	45079836	+	201442	45076750	198356	3086	5.46023	1
RNF220	chr1	45101834	45110369	+	8535	45106633	4799	3736	10.2625	1
RNF220	chr1	44871198	44877652	+	6454	44874580	3382	3072	6.6375	0.7515
RNF220	chr1	44889811	45079836	+	190025	44902046	12235	177790	12.3148	0.93825
RNF220	chr1	44889811	45079836	+	190025	44919995	30184	159841	5.6139	0.96425
RNF220	chr1	44889811	45079836	+	190025	44954746	64935	125090	7.08763	0.963
RNF220	chr1	44889811	45079836	+	190025	44966986	77175	112850	5.86714	1
RNF220	chr1	44889811	45079836	+	190025	44977735	87924	102101	5.36617	1
RNF220	chr1	44889811	45079836	+	190025	44977760	87949	102076	5.69778	0.9045
RNF220	chr1	44889811	45079836	+	190025	44989061	99250	90775	9.95638	0.917
RNF220	chr1	44889811	45079836	+	190025	44989982	100171	89854	6.40181	1
RNF220	chr1	44889811	45079836	+	190025	45005687	115876	74149	7.85926	0.8935
RNF220	chr1	44889811	45079836	+	190025	45015413	125602	64423	5.75232	1
RNF220	chr1	44889811	45079836	+	190025	45018882	129071	60954	5.19297	0.9435
RNF220	chr1	44889811	45079836	+	190025	45037930	148119	41906	9.88003	1
RNF220	chr1	44889811	45079836	+	190025	45068480	178669	11356	10.2895	1
RNF220	chr1	44889811	45079836	+	190025	45069453	179642	10383	8.73541	0.85275
RNF220	chr1	44889811	45079836	+	190025	45076750	186939	3086	5.46023	1
TMEM53	chr1	45120881	45140002	-	19121	45127787	6906	12215	10.7951	1
TMEM53	chr1	45120881	45140002	-	19121	45127731	6850	12271	5.32701	1
C1orf228	chr1	45169845	45189793	+	19948	45180827	10982	8966	5.20525	0.9965
EIF2B3	chr1	45363116	45392299	-	29183	45386575	23459	5724	5.03826	0.69225
EIF2B3	chr1	45392411	45407177	-	14766	45398732	6321	8445	6.04464	0.9955
EIF2B3	chr1	45392411	45407177	-	14766	45398439	6028	8738	6.0877	0.97425
EIF2B3	chr1	45407337	45443986	-	36649	45438196	30859	5790	5.61749	0.73275
EIF2B3	chr1	45407337	45443986	-	36649	45423713	16376	20273	8.59515	0.5785
ZSWIM5	chr1	45553909	45671427	-	117518	45660031	106122	11396	8.86828	0.97625
ZSWIM5	chr1	45553909	45671427	-	117518	45659275	105366	12152	7.41155	0.9225
ZSWIM5	chr1	45553909	45671427	-	117518	45652599	98690	18828	9.58755	0.87675
ZSWIM5	chr1	45553909	45671427	-	117518	45639646	85737	31781	9.44392	0.6585
ZSWIM5	chr1	45553909	45671427	-	117518	45637100	83191	34327	6.78006	1
ZSWIM5	chr1	45553909	45671427	-	117518	45574760	20851	96667	8.47081	0.997
ZSWIM5	chr1	45553909	45671427	-	117518	45566448	12539	104979	8.75319	0.846
TESK2	chr1	45821121	45851583	-	30462	45839836	18715	11747	7.25934	0.89075
TESK2	chr1	45821121	45851583	-	30462	45830573	9452	21010	8.15776	0.5935
TESK2	chr1	45851632	45887396	-	35764	45879165	27533	8231	7.77239	0.975
TESK2	chr1	45851632	45887396	-	35764	45876637	25005	10759	7.96463	0.87975
TESK2	chr1	45851632	45887396	-	35764	45873231	21599	14165	7.42324	0.50925
TESK2	chr1	45851632	45887396	-	35764	45866389	14757	21007	8.90309	0.647
TESK2	chr1	45887518	45923235	-	35717	45919229	31711	4006	6.89034	0.61725
TESK2	chr1	45887518	45923235	-	35717	45914398	26880	8837	5.4126	0.54825
TESK2	chr1	45887518	45923235	-	35717	45892837	5319	30398	6.1437	0.502
TESK2	chr1	45923543	45956523	-	32980	45943076	19533	13447	6.72088	0.8625
TESK2	chr1	45887518	45956523	-	69005	45943076	55558	13447	6.72088	0.8625
TESK2	chr1	45887518	45956523	-	69005	45919229	31711	37294	6.89034	0.61725
TESK2	chr1	45887518	45956523	-	69005	45914398	26880	42125	5.4126	0.54825
TESK2	chr1	45887518	45956523	-	69005	45892837	5319	63686	6.1437	0.502
TESK2	chr1	45821121	45887396	-	66275	45879165	58044	8231	7.77239	0.975
TESK2	chr1	45821121	45887396	-	66275	45876637	55516	10759	7.96463	0.87975
TESK2	chr1	45821121	45887396	-	66275	45873231	52110	14165	7.42324	0.50925
TESK2	chr1	45821121	45887396	-	66275	45866389	45268	21007	8.90309	0.647
TESK2	chr1	45821121	45887396	-	66275	45839836	18715	47560	7.25934	0.89075
TESK2	chr1	45821121	45887396	-	66275	45830573	9452	56823	8.15776	0.5935
TESK2	chr1	45864652	45887396	-	22744	45879165	14513	8231	7.77239	0.975
TESK2	chr1	45864652	45887396	-	22744	45876637	11985	10759	7.96463	0.87975
TESK2	chr1	45864652	45887396	-	22744	45873231	8579	14165	7.42324	0.50925
NASP	chr1	46056942	46070607	+	13665	46062104	5162	8503	5.78632	0.53275
NASP	chr1	46056942	46066056	+	9114	46062104	5162	3952	5.78632	0.53275
NASP	chr1	46056942	46067926	+	10984	46062104	5162	5822	5.78632	0.53275
NASP	chr1	46072263	46078840	+	6577	46075041	2778	3799	9.34057	0.9975
NASP	chr1	46056942	46072153	+	15211	46062104	5162	10049	5.78632	0.53275
GPBP1L1	chr1	46108171	46120214	-	12043	46116881	8710	3333	6.91678	0.9935
GPBP1L1	chr1	46126897	46151247	-	24350	46143455	16558	7792	5.07866	0.9525
MAST2	chr1	46269744	46290104	+	20360	46288042	18298	2062	9.94208	0.73725
MAST2	chr1	46295253	46348035	+	52782	46298356	3103	49679	5.20227	0.69225
MAST2	chr1	46295253	46348035	+	52782	46305722	10469	42313	6.37412	0.73225
MAST2	chr1	46295253	46348035	+	52782	46313276	18023	34759	10.1668	0.881
MAST2	chr1	46295253	46348035	+	52782	46317280	22027	30755	6.42035	0.8655
MAST2	chr1	46295253	46348035	+	52782	46343526	48273	4509	5.21942	0.91575
MAST2	chr1	46348067	46425057	+	76990	46362440	14373	62617	5.55557	0.65675
MAST2	chr1	46348067	46425057	+	76990	46368421	20354	56636	9.12847	0.67075
MAST2	chr1	46348067	46425057	+	76990	46393315	45248	31742	10.6673	0.59975
MAST2	chr1	46348067	46425057	+	76990	46412203	64136	12854	5.55226	0.85625
MAST2	chr1	46425149	46463395	+	38246	46455299	30150	8096	9.28814	0.80025
MAST2	chr1	46330811	46348035	+	17224	46343526	12715	4509	5.21942	0.91575
MAST2	chr1	46348067	46365544	+	17477	46362440	14373	3104	5.55557	0.65675
MAST2	chr1	46365660	46425057	+	59397	46368421	2761	56636	9.12847	0.67075
MAST2	chr1	46365660	46425057	+	59397	46393315	27655	31742	10.6673	0.59975
MAST2	chr1	46365660	46425057	+	59397	46412203	46543	12854	5.55226	0.85625
MAST2	chr1	46383205	46425057	+	41852	46393315	10110	31742	10.6673	0.59975
MAST2	chr1	46383205	46425057	+	41852	46412203	28998	12854	5.55226	0.85625
MAST2	chr1	46474043	46485267	+	11224	46476506	2463	8761	6.5744	1
PIK3R3	chr1	46546422	46597518	-	51096	46579963	33541	17555	12.5172	0.785
PIK3R3	chr1	46546422	46597518	-	51096	46573835	27413	23683	5.13725	0.92875
PIK3R3	chr1	46546422	46641899	-	95477	46639361	92939	2538	12.0286	0.99875
PIK3R3	chr1	46546422	46641899	-	95477	46600616	54194	41283	6.21589	0.766
PIK3R3	chr1	46546422	46641899	-	95477	46597314	50892	44585	6.08857	0.8885
PIK3R3	chr1	46546422	46641899	-	95477	46579963	33541	61936	12.5172	0.785
PIK3R3	chr1	46546422	46641899	-	95477	46573835	27413	68064	5.13725	0.92875
POMGNT1	chr1	46663543	46685376	-	21833	46679708	16165	5668	9.90818	0.73
POMGNT1	chr1	46663543	46685376	-	21833	46669131	5588	16245	10.893	1
MKNK1-AS1	chr1	47009440	47023896	+	14456	47014013	4573	9883	7.42874	0.85225
EFCAB14	chr1	47131036	47148971	-	17935	47133940	2904	15031	6.81854	0.9825
EFCAB14-AS1	chr1	47139891	47152344	+	12453	47150198	10307	2146	5.54933	0.999
CYP4X1	chr1	47427428	47495661	+	68233	47430797	3369	64864	5.66919	0.5005
CYP4X1	chr1	47427428	47495661	+	68233	47433538	6110	62123	8.40863	1
CYP4X1	chr1	47427428	47495661	+	68233	47438768	11340	56893	9.72665	0.83525
CYP4X1	chr1	47427428	47495661	+	68233	47466613	39185	29048	5.47159	1
CYP4X1	chr1	47505204	47512138	+	6934	47509760	4556	2378	6.48051	0.60375
STIL	chr1	47695023	47779707	-	84684	47761570	66547	18137	6.10384	0.97775
STIL	chr1	47695023	47779707	-	84684	47760273	65250	19434	5.03341	0.516
TRABD2B	chr1	48231778	48240841	-	9063	48238595	6817	2246	14.1851	0.9975
TRABD2B	chr1	48244216	48260257	-	16041	48248486	4270	11771	10.8657	1
TRABD2B	chr1	48267291	48459705	-	192414	48431644	164353	28061	7.7648	0.71725
TRABD2B	chr1	48267291	48459705	-	192414	48401424	134133	58281	5.57714	1
TRABD2B	chr1	48267291	48459705	-	192414	48386916	119625	72789	5.37146	0.50775
TRABD2B	chr1	48267291	48459705	-	192414	48378017	110726	81688	5.33329	0.99725
TRABD2B	chr1	48267291	48459705	-	192414	48372453	105162	87252	9.76491	0.993
TRABD2B	chr1	48267291	48459705	-	192414	48333745	66454	125960	8.07531	0.97
TRABD2B	chr1	48267291	48459705	-	192414	48306292	39001	153413	5.27811	1
SKINTL	chr1	48567622	48593579	-	25957	48581126	13504	12453	8.09847	0.51375
SKINTL	chr1	48594245	48625220	-	30975	48607701	13456	17519	5.6373	0.56375
SKINTL	chr1	48594245	48625220	-	30975	48604603	10358	20617	6.9589	0.71625
SPATA6	chr1	48764565	48771458	-	6893	48767579	3014	3879	7.80715	0.75425
SPATA6	chr1	48771550	48821341	-	49791	48804834	33284	16507	6.67456	0.56475
SPATA6	chr1	48771550	48821341	-	49791	48791889	20339	29452	6.2635	0.76025
SPATA6	chr1	48771550	48821341	-	49791	48791734	20184	29607	6.30232	0.99675
SPATA6	chr1	48771550	48821341	-	49791	48790620	19070	30721	7.30257	0.887
SPATA6	chr1	48851021	48860938	-	9917	48855468	4447	5470	8.9634	0.67825
SPATA6	chr1	48878823	48917223	-	38400	48908459	29636	8764	8.49018	0.5085
SPATA6	chr1	48878823	48917223	-	38400	48901693	22870	15530	5.17106	0.94475
SPATA6	chr1	48878823	48917223	-	38400	48881933	3110	35290	11.5346	0.7735
SPATA6	chr1	48918803	48937629	-	18826	48925277	6474	12352	7.03793	0.6335
SPATA6	chr1	48918803	48937629	-	18826	48924058	5255	13571	5.84638	0.75775
SPATA6	chr1	48771550	48821389	-	49839	48804834	33284	16555	6.67456	0.56475
SPATA6	chr1	48771550	48821389	-	49839	48791889	20339	29500	6.2635	0.76025
SPATA6	chr1	48771550	48821389	-	49839	48791734	20184	29655	6.30232	0.99675
SPATA6	chr1	48771550	48821389	-	49839	48790620	19070	30769	7.30257	0.887
SPATA6	chr1	48877260	48917223	-	39963	48908459	31199	8764	8.49018	0.5085
SPATA6	chr1	48877260	48917223	-	39963	48901693	24433	15530	5.17106	0.94475
SPATA6	chr1	48877260	48917223	-	39963	48881933	4673	35290	11.5346	0.7735
AGBL4	chr1	49005410	49052675	-	47265	49030766	25356	21909	6.65471	0.903
AGBL4	chr1	49005410	49052675	-	47265	49024991	19581	27684	8.75616	0.98975
AGBL4	chr1	49056657	49100164	-	43507	49064086	7429	36078	5.39405	0.5555
AGBL4	chr1	49056657	49100164	-	43507	49061402	4745	38762	8.34541	0.89775
AGBL4	chr1	49056657	49100164	-	43507	49061242	4585	38922	7.20585	0.99825
AGBL4	chr1	49100276	49119008	-	18732	49113277	13001	5731	6.0861	0.9995
AGBL4	chr1	49128913	49332862	-	203949	49321169	192256	11693	6.1197	0.83125
AGBL4	chr1	49128913	49332862	-	203949	49314504	185591	18358	7.04863	1
AGBL4	chr1	49128913	49332862	-	203949	49314283	185370	18579	8.10164	1
AGBL4	chr1	49128913	49332862	-	203949	49314177	185264	18685	6.64963	1
AGBL4	chr1	49128913	49332862	-	203949	49256125	127212	76737	7.93449	0.9995
AGBL4	chr1	49128913	49332862	-	203949	49219204	90291	113658	6.02707	1
AGBL4	chr1	49128913	49332862	-	203949	49212994	84081	119868	5.60372	0.983
AGBL4	chr1	49128913	49332862	-	203949	49202149	73236	130713	7.63055	1
AGBL4	chr1	49128913	49332862	-	203949	49196389	67476	136473	5.64289	1
AGBL4	chr1	49128913	49332862	-	203949	49158065	29152	174797	6.09621	0.69975
AGBL4	chr1	49128913	49332862	-	203949	49146148	17235	186714	7.57156	0.999
AGBL4	chr1	49332902	49511255	-	178353	49487696	154794	23559	9.87392	1
AGBL4	chr1	49332902	49511255	-	178353	49454515	121613	56740	8.15912	0.9995
AGBL4	chr1	49332902	49511255	-	178353	49454283	121381	56972	5.95066	0.96575
AGBL4	chr1	49332902	49511255	-	178353	49394110	61208	117145	5.74624	0.84775
AGBL4	chr1	49332902	49511255	-	178353	49391721	58819	119534	9.01095	0.9965
AGBL4	chr1	49332902	49511255	-	178353	49383636	50734	127619	7.8554	1
AGBL4	chr1	49332902	49511255	-	178353	49336471	3569	174784	9.26911	1
AGBL4	chr1	49511472	49711441	-	199969	49680797	169325	30644	5.70427	1
AGBL4	chr1	49511472	49711441	-	199969	49656320	144848	55121	6.77885	1
AGBL4	chr1	49511472	49711441	-	199969	49631735	120263	79706	7.48568	1
AGBL4	chr1	49511472	49711441	-	199969	49623880	112408	87561	6.9599	0.50475
AGBL4	chr1	49511472	49711441	-	199969	49579288	67816	132153	6.36458	0.70025
AGBL4	chr1	49511472	49711441	-	199969	49564530	53058	146911	6.355	1
AGBL4	chr1	49511472	49711441	-	199969	49542419	30947	169022	5.93475	0.94525
AGBL4	chr1	49511472	49711441	-	199969	49514104	2632	197337	6.4654	1
AGBL4	chr1	49711536	50162984	-	451448	50157297	445761	5687	7.59946	0.64525
AGBL4	chr1	49711536	50162984	-	451448	50137221	425685	25763	8.05242	0.904
AGBL4	chr1	49711536	50162984	-	451448	50116425	404889	46559	6.68176	0.85925
AGBL4	chr1	49711536	50162984	-	451448	50087126	375590	75858	8.88537	0.50875
AGBL4	chr1	49711536	50162984	-	451448	50043820	332284	119164	5.41601	0.7845
AGBL4	chr1	49711536	50162984	-	451448	50042385	330849	120599	7.63943	0.59225
AGBL4	chr1	49711536	50162984	-	451448	50024356	312820	138628	7.58661	0.549
AGBL4	chr1	49711536	50162984	-	451448	49987153	275617	175831	6.76975	0.83275
AGBL4	chr1	49711536	50162984	-	451448	49987132	275596	175852	10.3671	0.7325
AGBL4	chr1	49711536	50162984	-	451448	49960854	249318	202130	5.63847	0.936
AGBL4	chr1	49711536	50162984	-	451448	49944241	232705	218743	5.72919	0.57525
AGBL4	chr1	49711536	50162984	-	451448	49943429	231893	219555	7.4197	0.541
AGBL4	chr1	49711536	50162984	-	451448	49829177	117641	333807	6.99468	1
AGBL4	chr1	49711536	50162984	-	451448	49721290	9754	441694	10.4491	0.528
AGBL4	chr1	49711536	50162984	-	451448	49719830	8294	443154	6.01103	0.7
AGBL4	chr1	50163109	50317067	-	153958	50274679	111570	42388	5.48317	0.94825
AGBL4	chr1	50163109	50317067	-	153958	50232257	69148	84810	5.29633	0.75125
AGBL4	chr1	50163109	50317067	-	153958	50231924	68815	85143	5.48145	0.5495
AGBL4	chr1	50163109	50317067	-	153958	50210198	47089	106869	5.99134	0.558
AGBL4	chr1	50163109	50317067	-	153958	50194590	31481	122477	8.02413	0.99525
AGBL4	chr1	50163109	50317067	-	153958	50193693	30584	123374	7.25291	0.53925
AGBL4	chr1	50163109	50317067	-	153958	50168853	5744	148214	5.83138	0.664
AGBL4	chr1	50317190	50489434	-	172244	50471373	154183	18061	5.49937	0.75625
AGBL4	chr1	50317190	50489434	-	172244	50469622	152432	19812	6.21186	0.69625
AGBL4	chr1	50317190	50489434	-	172244	50465622	148432	23812	7.5927	0.837
AGBL4	chr1	50317190	50489434	-	172244	50461068	143878	28366	8.76576	0.8995
AGBL4	chr1	50317190	50489434	-	172244	50450192	133002	39242	6.39647	0.68125
AGBL4	chr1	50317190	50489434	-	172244	50435987	118797	53447	9.40133	0.771
AGBL4	chr1	50317190	50489434	-	172244	50392267	75077	97167	7.92578	0.7505
AGBL4	chr1	50317190	50489434	-	172244	50379637	62447	109797	8.98109	0.85475
AGBL4	chr1	50317190	50489434	-	172244	50375084	57894	114350	10.3244	0.60425
AGBL4	chr1	50317190	50489434	-	172244	50368828	51638	120606	8.34121	0.5565
AGBL4	chr1	50317190	50489434	-	172244	50367920	50730	121514	10.1939	0.59875
AGBL4	chr1	50317190	50489434	-	172244	50363062	45872	126372	8.18801	0.6465
AGBL4	chr1	50317190	50489434	-	172244	50350826	33636	138608	7.06167	0.89825
AGBL4	chr1	50317190	50489434	-	172244	50337252	20062	152182	6.99096	0.8395
AGBL4	chr1	50317190	50489434	-	172244	50333551	16361	155883	6.68941	0.8415
AGBL4	chr1	50317190	50489434	-	172244	50331887	14697	157547	6.66541	0.70125
AGBL4	chr1	50317190	50489434	-	172244	50328623	11433	160811	6.36632	0.541
AGBL4	chr1	50317190	50489434	-	172244	50327759	10569	161675	7.4197	0.64
AGBL4	chr1	50317190	50489434	-	172244	50322309	5119	167125	7.91721	0.5255
AGBL4	chr1	49128913	49155451	-	26538	49146148	17235	9303	7.57156	0.999
AGBL4	chr1	49155575	49332862	-	177287	49321169	165594	11693	6.1197	0.83125
AGBL4	chr1	49155575	49332862	-	177287	49314504	158929	18358	7.04863	1
AGBL4	chr1	49155575	49332862	-	177287	49314283	158708	18579	8.10164	1
AGBL4	chr1	49155575	49332862	-	177287	49314177	158602	18685	6.64963	1
AGBL4	chr1	49155575	49332862	-	177287	49256125	100550	76737	7.93449	0.9995
AGBL4	chr1	49155575	49332862	-	177287	49219204	63629	113658	6.02707	1
AGBL4	chr1	49155575	49332862	-	177287	49212994	57419	119868	5.60372	0.983
AGBL4	chr1	49155575	49332862	-	177287	49202149	46574	130713	7.63055	1
AGBL4	chr1	49155575	49332862	-	177287	49196389	40814	136473	5.64289	1
AGBL4	chr1	49155575	49332862	-	177287	49158065	2490	174797	6.09621	0.69975
AGBL4	chr1	49711536	50317067	-	605531	50274679	563143	42388	5.48317	0.94825
AGBL4	chr1	49711536	50317067	-	605531	50232257	520721	84810	5.29633	0.75125
AGBL4	chr1	49711536	50317067	-	605531	50231924	520388	85143	5.48145	0.5495
AGBL4	chr1	49711536	50317067	-	605531	50210198	498662	106869	5.99134	0.558
AGBL4	chr1	49711536	50317067	-	605531	50194590	483054	122477	8.02413	0.99525
AGBL4	chr1	49711536	50317067	-	605531	50193693	482157	123374	7.25291	0.53925
AGBL4	chr1	49711536	50317067	-	605531	50168853	457317	148214	5.83138	0.664
AGBL4	chr1	49711536	50317067	-	605531	50157297	445761	159770	7.59946	0.64525
AGBL4	chr1	49711536	50317067	-	605531	50137221	425685	179846	8.05242	0.904
AGBL4	chr1	49711536	50317067	-	605531	50116425	404889	200642	6.68176	0.85925
AGBL4	chr1	49711536	50317067	-	605531	50087126	375590	229941	8.88537	0.50875
AGBL4	chr1	49711536	50317067	-	605531	50043820	332284	273247	5.41601	0.7845
AGBL4	chr1	49711536	50317067	-	605531	50042385	330849	274682	7.63943	0.59225
AGBL4	chr1	49711536	50317067	-	605531	50024356	312820	292711	7.58661	0.549
AGBL4	chr1	49711536	50317067	-	605531	49987153	275617	329914	6.76975	0.83275
AGBL4	chr1	49711536	50317067	-	605531	49987132	275596	329935	10.3671	0.7325
AGBL4	chr1	49711536	50317067	-	605531	49960854	249318	356213	5.63847	0.936
AGBL4	chr1	49711536	50317067	-	605531	49944241	232705	372826	5.72919	0.57525
AGBL4	chr1	49711536	50317067	-	605531	49943429	231893	373638	7.4197	0.541
AGBL4	chr1	49711536	50317067	-	605531	49829177	117641	487890	6.99468	1
AGBL4	chr1	49711536	50317067	-	605531	49721290	9754	595777	10.4491	0.528
AGBL4	chr1	49711536	50317067	-	605531	49719830	8294	597237	6.01103	0.7
AGBL4	chr1	49711536	50162948	-	451412	50157297	445761	5651	7.59946	0.64525
AGBL4	chr1	49711536	50162948	-	451412	50137221	425685	25727	8.05242	0.904
AGBL4	chr1	49711536	50162948	-	451412	50116425	404889	46523	6.68176	0.85925
AGBL4	chr1	49711536	50162948	-	451412	50087126	375590	75822	8.88537	0.50875
AGBL4	chr1	49711536	50162948	-	451412	50043820	332284	119128	5.41601	0.7845
AGBL4	chr1	49711536	50162948	-	451412	50042385	330849	120563	7.63943	0.59225
AGBL4	chr1	49711536	50162948	-	451412	50024356	312820	138592	7.58661	0.549
AGBL4	chr1	49711536	50162948	-	451412	49987153	275617	175795	6.76975	0.83275
AGBL4	chr1	49711536	50162948	-	451412	49987132	275596	175816	10.3671	0.7325
AGBL4	chr1	49711536	50162948	-	451412	49960854	249318	202094	5.63847	0.936
AGBL4	chr1	49711536	50162948	-	451412	49944241	232705	218707	5.72919	0.57525
AGBL4	chr1	49711536	50162948	-	451412	49943429	231893	219519	7.4197	0.541
AGBL4	chr1	49711536	50162948	-	451412	49829177	117641	333771	6.99468	1
AGBL4	chr1	49711536	50162948	-	451412	49721290	9754	441658	10.4491	0.528
AGBL4	chr1	49711536	50162948	-	451412	49719830	8294	443118	6.01103	0.7
AGBL4	chr1	49119123	49332862	-	213739	49321169	202046	11693	6.1197	0.83125
AGBL4	chr1	49119123	49332862	-	213739	49314504	195381	18358	7.04863	1
AGBL4	chr1	49119123	49332862	-	213739	49314283	195160	18579	8.10164	1
AGBL4	chr1	49119123	49332862	-	213739	49314177	195054	18685	6.64963	1
AGBL4	chr1	49119123	49332862	-	213739	49256125	137002	76737	7.93449	0.9995
AGBL4	chr1	49119123	49332862	-	213739	49219204	100081	113658	6.02707	1
AGBL4	chr1	49119123	49332862	-	213739	49212994	93871	119868	5.60372	0.983
AGBL4	chr1	49119123	49332862	-	213739	49202149	83026	130713	7.63055	1
AGBL4	chr1	49119123	49332862	-	213739	49196389	77266	136473	5.64289	1
AGBL4	chr1	49119123	49332862	-	213739	49158065	38942	174797	6.09621	0.69975
AGBL4	chr1	49119123	49332862	-	213739	49146148	27025	186714	7.57156	0.999
BEND5	chr1	49193715	49201910	-	8195	49196389	2674	5521	5.64289	1
BEND5	chr1	49208443	49224571	-	16128	49219204	10761	5367	6.02707	1
BEND5	chr1	49208443	49224571	-	16128	49212994	4551	11577	5.60372	0.983
ELAVL4	chr1	50513854	50610628	+	96774	50550597	36743	60031	10.1176	0.56925
ELAVL4	chr1	50513854	50610628	+	96774	50568834	54980	41794	6.41065	0.5335
ELAVL4	chr1	50513854	50610628	+	96774	50570465	56611	40163	8.35425	0.84225
ELAVL4	chr1	50513854	50610628	+	96774	50572120	58266	38508	7.17645	1
ELAVL4	chr1	50513854	50610628	+	96774	50576722	62868	33906	6.78306	1
ELAVL4	chr1	50513854	50610628	+	96774	50580355	66501	30273	8.68525	1
ELAVL4	chr1	50513854	50610628	+	96774	50582217	68363	28411	5.34859	0.98875
ELAVL4	chr1	50513854	50610628	+	96774	50582807	68953	27821	9.91854	0.9995
ELAVL4	chr1	50513854	50610628	+	96774	50591770	77916	18858	6.94476	0.93325
ELAVL4	chr1	50513854	50610628	+	96774	50598196	84342	12432	7.27106	1
ELAVL4	chr1	50513854	50610628	+	96774	50601387	87533	9241	8.73842	1
ELAVL4	chr1	50610869	50642760	+	31891	50613116	2247	29644	6.72362	1
ELAVL4	chr1	50610869	50642760	+	31891	50620019	9150	22741	7.69708	0.65675
ELAVL4	chr1	50610869	50642760	+	31891	50637564	26695	5196	5.29114	0.99775
ELAVL4	chr1	50569672	50610628	+	40956	50572120	2448	38508	7.17645	1
ELAVL4	chr1	50569672	50610628	+	40956	50576722	7050	33906	6.78306	1
ELAVL4	chr1	50569672	50610628	+	40956	50580355	10683	30273	8.68525	1
ELAVL4	chr1	50569672	50610628	+	40956	50582217	12545	28411	5.34859	0.98875
ELAVL4	chr1	50569672	50610628	+	40956	50582807	13135	27821	9.91854	0.9995
ELAVL4	chr1	50569672	50610628	+	40956	50591770	22098	18858	6.94476	0.93325
ELAVL4	chr1	50569672	50610628	+	40956	50598196	28524	12432	7.27106	1
ELAVL4	chr1	50569672	50610628	+	40956	50601387	31715	9241	8.73842	1
ELAVL4	chr1	50572065	50610628	+	38563	50576722	4657	33906	6.78306	1
ELAVL4	chr1	50572065	50610628	+	38563	50580355	8290	30273	8.68525	1
ELAVL4	chr1	50572065	50610628	+	38563	50582217	10152	28411	5.34859	0.98875
ELAVL4	chr1	50572065	50610628	+	38563	50582807	10742	27821	9.91854	0.9995
ELAVL4	chr1	50572065	50610628	+	38563	50591770	19705	18858	6.94476	0.93325
ELAVL4	chr1	50572065	50610628	+	38563	50598196	26131	12432	7.27106	1
ELAVL4	chr1	50572065	50610628	+	38563	50601387	29322	9241	8.73842	1
ELAVL4	chr1	50574870	50610628	+	35758	50580355	5485	30273	8.68525	1
ELAVL4	chr1	50574870	50610628	+	35758	50582217	7347	28411	5.34859	0.98875
ELAVL4	chr1	50574870	50610628	+	35758	50582807	7937	27821	9.91854	0.9995
ELAVL4	chr1	50574870	50610628	+	35758	50591770	16900	18858	6.94476	0.93325
ELAVL4	chr1	50574870	50610628	+	35758	50598196	23326	12432	7.27106	1
ELAVL4	chr1	50574870	50610628	+	35758	50601387	26517	9241	8.73842	1
ELAVL4	chr1	50575636	50610628	+	34992	50580355	4719	30273	8.68525	1
ELAVL4	chr1	50575636	50610628	+	34992	50582217	6581	28411	5.34859	0.98875
ELAVL4	chr1	50575636	50610628	+	34992	50582807	7171	27821	9.91854	0.9995
ELAVL4	chr1	50575636	50610628	+	34992	50591770	16134	18858	6.94476	0.93325
ELAVL4	chr1	50575636	50610628	+	34992	50598196	22560	12432	7.27106	1
ELAVL4	chr1	50575636	50610628	+	34992	50601387	25751	9241	8.73842	1
FAF1	chr1	50957473	51001040	-	43567	50982616	25143	18424	6.29705	0.59975
FAF1	chr1	51005400	51032748	-	27348	51026043	20643	6705	7.2377	0.9825
FAF1	chr1	51005400	51032748	-	27348	51026011	20611	6737	7.86924	1
FAF1	chr1	51005400	51032748	-	27348	51025518	20118	7230	5.27742	1
FAF1	chr1	51005400	51032748	-	27348	51008953	3553	23795	7.36843	0.70425
FAF1	chr1	51049334	51171551	-	122217	51168370	119036	3181	8.6845	0.96025
FAF1	chr1	51049334	51171551	-	122217	51131769	82435	39782	6.1437	0.50075
FAF1	chr1	51049334	51171551	-	122217	51123491	74157	48060	7.47388	1
FAF1	chr1	51049334	51171551	-	122217	51099228	49894	72323	10.612	1
FAF1	chr1	51049334	51171551	-	122217	51077123	27789	94428	8.03943	1
FAF1	chr1	51049334	51171551	-	122217	51076591	27257	94960	8.68399	1
FAF1	chr1	51210447	51253671	-	43224	51246528	36081	7143	6.63146	1
FAF1	chr1	51210447	51253671	-	43224	51235144	24697	18527	10.537	0.82975
FAF1	chr1	51210447	51253671	-	43224	51222689	12242	30982	5.2425	0.572
FAF1	chr1	51267349	51323600	-	56251	51300568	33219	23032	6.159	0.8575
FAF1	chr1	51323669	51425438	-	101769	51388272	64603	37166	6.21136	0.79875
FAF1	chr1	51323669	51425438	-	101769	51383653	59984	41785	6.56372	0.64225
FAF1	chr1	51323669	51425438	-	101769	51360366	36697	65072	8.66169	0.757
FAF1	chr1	51323669	51425438	-	101769	51339213	15544	86225	7.99518	0.734
FAF1	chr1	51061888	51121113	-	59225	51099228	37340	21885	10.612	1
FAF1	chr1	51061888	51121113	-	59225	51077123	15235	43990	8.03943	1
FAF1	chr1	51061888	51121113	-	59225	51076591	14703	44522	8.68399	1
FAF1	chr1	51121200	51171457	-	50257	51168370	47170	3087	8.6845	0.96025
FAF1	chr1	51121200	51171457	-	50257	51131769	10569	39688	6.1437	0.50075
FAF1	chr1	51121200	51171457	-	50257	51123491	2291	47966	7.47388	1
C1orf185	chr1	51584473	51611395	+	26922	51606143	21670	5252	9.29196	0.70325
RNF11	chr1	51702551	51735627	+	33076	51722754	20203	12873	6.41595	0.582
RNF11	chr1	51702551	51735627	+	33076	51722873	20322	12754	7.29976	0.72075
RNF11	chr1	51702551	51735627	+	33076	51727179	24628	8448	5.81182	0.973
RNF11	chr1	51702551	51735627	+	33076	51729155	26604	6472	5.21546	0.68525
EPS15	chr1	51831701	51860052	-	28351	51850635	18934	9417	6.6564	0.841
EPS15	chr1	51831701	51860052	-	28351	51839381	7680	20671	8.23157	0.89775
EPS15	chr1	51831701	51860052	-	28351	51838674	6973	21378	6.81166	1
EPS15	chr1	51831701	51860052	-	28351	51838561	6860	21491	10.1942	1
EPS15	chr1	51831701	51860052	-	28351	51837817	6116	22235	5.24926	0.5185
EPS15	chr1	51946986	51984870	-	37884	51960170	13184	24700	5.44978	0.95425
OSBPL9	chr1	52082893	52117662	+	34769	52087510	4617	30152	7.54887	0.90525
OSBPL9	chr1	52082893	52117662	+	34769	52090648	7755	27014	7.22049	0.996
OSBPL9	chr1	52082893	52117662	+	34769	52094783	11890	22879	5.73185	0.63225
OSBPL9	chr1	52082893	52117662	+	34769	52097657	14764	20005	5.18014	0.50275
OSBPL9	chr1	52082893	52117662	+	34769	52105942	23049	11720	7.1743	0.561
OSBPL9	chr1	52082893	52117662	+	34769	52111947	29054	5715	10.0862	0.928
OSBPL9	chr1	52082893	52117662	+	34769	52112680	29787	4982	9.74988	0.902
OSBPL9	chr1	52117713	52135105	+	17392	52127763	10050	7342	5.00373	0.998
OSBPL9	chr1	52135184	52179674	+	44490	52176016	40832	3658	7.43232	1
OSBPL9	chr1	52179751	52211207	+	31456	52187507	7756	23700	10.4971	0.66825
OSBPL9	chr1	52179751	52211207	+	31456	52190448	10697	20759	10.0075	0.58425
OSBPL9	chr1	52179751	52211207	+	31456	52195381	15630	15826	5.09643	1
OSBPL9	chr1	52082893	52135105	+	52212	52087510	4617	47595	7.54887	0.90525
OSBPL9	chr1	52082893	52135105	+	52212	52090648	7755	44457	7.22049	0.996
OSBPL9	chr1	52082893	52135105	+	52212	52094783	11890	40322	5.73185	0.63225
OSBPL9	chr1	52082893	52135105	+	52212	52097657	14764	37448	5.18014	0.50275
OSBPL9	chr1	52082893	52135105	+	52212	52105942	23049	29163	7.1743	0.561
OSBPL9	chr1	52082893	52135105	+	52212	52111947	29054	23158	10.0862	0.928
OSBPL9	chr1	52082893	52135105	+	52212	52112680	29787	22425	9.74988	0.902
OSBPL9	chr1	52082893	52135105	+	52212	52116404	33511	18701	10.7684	0.5355
OSBPL9	chr1	52082893	52135105	+	52212	52116686	33793	18419	5.53041	0.59025
OSBPL9	chr1	52082893	52135105	+	52212	52127763	44870	7342	5.00373	0.998
OSBPL9	chr1	52179751	52205814	+	26063	52187507	7756	18307	10.4971	0.66825
OSBPL9	chr1	52179751	52205814	+	26063	52190448	10697	15366	10.0075	0.58425
OSBPL9	chr1	52179751	52205814	+	26063	52195381	15630	10433	5.09643	1
OSBPL9	chr1	52117713	52179674	+	61961	52127763	10050	51911	5.00373	0.998
OSBPL9	chr1	52117713	52179674	+	61961	52176016	58303	3658	7.43232	1
NRD1	chr1	52306186	52343654	-	37468	52322670	16484	20984	5.89238	0.639
NRD1	chr1	52306186	52343654	-	37468	52317471	11285	26183	8.34751	0.88125
NRD1	chr1	52306186	52343946	-	37760	52322670	16484	21276	5.89238	0.639
NRD1	chr1	52306186	52343946	-	37760	52317471	11285	26475	8.34751	0.88125
NRD1	chr1	52306186	52344333	-	38147	52322670	16484	21663	5.89238	0.639
NRD1	chr1	52306186	52344333	-	38147	52317471	11285	26862	8.34751	0.88125
RAB3B	chr1	52403084	52442561	-	39477	52414567	11483	27994	9.99929	0.86725
RAB3B	chr1	52403084	52442561	-	39477	52409544	6460	33017	9.71519	0.61575
RAB3B	chr1	52442789	52456223	-	13434	52450740	7951	5483	7.94538	0.93675
RAB3B	chr1	52442789	52456223	-	13434	52450521	7732	5702	7.81612	0.93775
RAB3B	chr1	52442789	52456223	-	13434	52445814	3025	10409	6.77045	0.61925
TXNDC12	chr1	52507269	52520671	-	13402	52516309	9040	4362	8.86813	0.63575
BTF3L4	chr1	52530610	52551783	+	21173	52547535	16925	4248	12.5533	0.9945
ZFYVE9	chr1	52608075	52682040	+	73965	52618040	9965	64000	7.12021	0.936
ZFYVE9	chr1	52608075	52682040	+	73965	52624084	16009	57956	12.7019	0.60675
ZFYVE9	chr1	52608075	52682040	+	73965	52668790	60715	13250	12.3291	0.57125
ZFYVE9	chr1	52608075	52682040	+	73965	52669449	61374	12591	10.5898	0.55275
ZFYVE9	chr1	52608075	52682040	+	73965	52676157	68082	5883	10.9089	0.741
ZFYVE9	chr1	52682146	52698842	+	16696	52685892	3746	12950	5.62317	0.92325
ZFYVE9	chr1	52682146	52698842	+	16696	52687243	5097	11599	6.10421	0.554
ZFYVE9	chr1	52682146	52698842	+	16696	52688975	6829	9867	8.61438	0.59625
ZFYVE9	chr1	52705267	52729444	+	24177	52713708	8441	15736	5.63663	0.64775
ZFYVE9	chr1	52705267	52729444	+	24177	52727096	21829	2348	9.76556	0.9405
ZFYVE9	chr1	52769597	52798439	+	28842	52791964	22367	6475	6.53656	0.7705
ZCCHC11	chr1	52912339	52924007	-	11668	52920554	8215	3453	8.77748	0.50025
ZCCHC11	chr1	52992045	53018602	-	26557	53008331	16286	10271	7.05026	0.631
ZCCHC11	chr1	52912339	52926805	-	14466	52920554	8215	6251	8.77748	0.50025
ZCCHC11	chr1	52981726	53018602	-	36876	53008331	26605	10271	7.05026	0.631
ZCCHC11	chr1	52981726	53018602	-	36876	52991708	9982	26894	5.79676	0.95525
FAM159A	chr1	53099347	53108534	+	9187	53103100	3753	5434	5.44215	0.9335
FAM159A	chr1	53125252	53133070	+	7818	53128439	3187	4631	9.44694	0.602
FAM159A	chr1	53125252	53133070	+	7818	53128753	3501	4317	8.83687	0.5285
FAM159A	chr1	53099347	53105646	+	6299	53103100	3753	2546	5.44215	0.9335
ZYG11B	chr1	53222295	53236691	+	14396	53231604	9309	5087	6.64191	0.56225
SCP2	chr1	53407525	53413680	+	6155	53411457	3932	2223	5.72676	0.565
SCP2	chr1	53420476	53427174	+	6698	53424607	4131	2567	9.98828	0.67325
SCP2	chr1	53427301	53440440	+	13139	53434771	7470	5669	7.12086	0.74325
SCP2	chr1	53446215	53453700	+	7485	53450750	4535	2950	5.91575	0.8935
SCP2	chr1	53453808	53480561	+	26753	53477377	23569	3184	6.40354	0.64375
SCP2	chr1	53480715	53493640	+	12925	53482885	2170	10755	7.00541	0.91925
SCP2	chr1	53504718	53513529	+	8811	53508166	3448	5363	7.58265	0.6325
SCP2	chr1	53393137	53413680	+	20543	53411457	18320	2223	5.72676	0.565
SCP2	chr1	53407525	53416426	+	8901	53411457	3932	4969	5.72676	0.565
SCP2	chr1	53461672	53480561	+	18889	53477377	15705	3184	6.40354	0.64375
SCP2	chr1	53480715	53493649	+	12934	53482885	2170	10764	7.00541	0.91925
SCP2	chr1	53493743	53513529	+	19786	53504636	10893	8893	7.4362	1
SCP2	chr1	53493743	53513529	+	19786	53508166	14423	5363	7.58265	0.6325
LRP8	chr1	53746387	53755238	-	8851	53752808	6421	2430	5.2046	1
LRP8	chr1	53746387	53755238	-	8851	53750322	3935	4916	5.86732	1
LRP8	chr1	53755361	53792544	-	37183	53762293	6932	30251	7.5762	1
LRP8	chr1	53737018	53746258	-	9240	53739625	2607	6633	8.10478	0.82625
GLIS1	chr1	53995625	54059780	-	64155	54056249	60624	3531	9.34025	1
GLIS1	chr1	53995625	54059780	-	64155	54009880	14255	49900	5.11426	0.51425
GLIS1	chr1	53995625	54059780	-	64155	54002707	7082	57073	5.38224	0.99875
GLIS1	chr1	54065951	54199576	-	133625	54196207	130256	3369	7.81313	1
GLIS1	chr1	54065951	54199576	-	133625	54172619	106668	26957	6.86406	1
GLIS1	chr1	54065951	54199576	-	133625	54141586	75635	57990	8.28442	0.7515
GLIS1	chr1	54065951	54199576	-	133625	54089575	23624	110001	7.41975	0.61525
NDC1	chr1	54275419	54284643	-	9224	54282151	6732	2492	7.24991	0.6965
TCEANC2	chr1	54520197	54554269	+	34072	54534319	14122	19950	8.393	1
TCEANC2	chr1	54520197	54554269	+	34072	54535904	15707	18365	7.94601	0.99975
SSBP3	chr1	54723822	54747110	-	23288	54739224	15402	7886	5.63033	1
SSBP3	chr1	54747200	54867533	-	120333	54824586	77386	42947	8.35389	1
SSBP3	chr1	54747200	54867533	-	120333	54821763	74563	45770	5.2911	1
SSBP3	chr1	54747200	54867533	-	120333	54804572	57372	62961	7.08144	1
SSBP3	chr1	54747200	54867533	-	120333	54785379	38179	82154	12.4032	0.913
SSBP3	chr1	54747200	54867533	-	120333	54756356	9156	111177	7.01423	0.9775
SSBP3	chr1	54722859	54747110	-	24251	54739224	16365	7886	5.63033	1
ACOT11	chr1	55008110	55050327	+	42217	55020298	12188	30029	5.59637	0.562
ACOT11	chr1	55008110	55050327	+	42217	55021198	13088	29129	9.56596	0.89025
ACOT11	chr1	55014292	55050327	+	36035	55020298	6006	30029	5.59637	0.562
ACOT11	chr1	55014292	55050327	+	36035	55021198	6906	29129	9.56596	0.89025
ACOT11	chr1	55014015	55050327	+	36312	55020298	6283	30029	5.59637	0.562
ACOT11	chr1	55014015	55050327	+	36312	55021198	7183	29129	9.56596	0.89025
ACOT11	chr1	55073741	55096406	+	22665	55085586	11845	10820	5.42298	1
MROH7	chr1	55148467	55158096	+	9629	55152026	3559	6070	8.87098	0.9995
TTC22	chr1	55253770	55266269	-	12499	55259660	5890	6609	6.57951	0.5585
TTC22	chr1	55253770	55266269	-	12499	55258487	4717	7782	5.60315	1
C1orf177	chr1	55282795	55307288	+	24493	55287311	4516	19977	5.77194	0.57175
C1orf177	chr1	55282795	55307288	+	24493	55296723	13928	10565	5.27442	0.9645
C1orf177	chr1	55282795	55307473	+	24678	55287311	4516	20162	5.77194	0.57175
C1orf177	chr1	55282795	55307473	+	24678	55296723	13928	10750	5.27442	0.9645
C1orf177	chr1	55282795	55307473	+	24678	55305405	22610	2068	8.04527	0.692
PCSK9	chr1	55512319	55517950	+	5631	55514438	2119	3512	9.82308	0.845
PCSK9	chr1	55506076	55517950	+	11874	55514438	8362	3512	9.82308	0.845
USP24	chr1	55642116	55680608	-	38492	55651699	9583	28909	6.14665	0.657
USP24	chr1	55643805	55680462	-	36657	55651699	7894	28763	6.14665	0.657
AK127270	chr1	56046867	56080593	+	33726	56070738	23871	9855	11.0448	0.79025
AK127270	chr1	56080675	56196852	+	116177	56155580	74905	41272	8.6689	0.89625
AK127270	chr1	56080675	56196852	+	116177	56160308	79633	36544	6.15402	0.9995
AK127270	chr1	56080675	56196852	+	116177	56191193	110518	5659	5.29276	0.53675
PPAP2B	chr1	56977824	56989494	-	11670	56986823	8999	2671	8.05345	0.67725
PPAP2B	chr1	56990226	57002626	-	12400	57000170	9944	2456	6.68503	0.991
PPAP2B	chr1	57002784	57044550	-	41766	57029078	26294	15472	5.65205	0.99975
PPAP2B	chr1	57002784	57044550	-	41766	57013938	11154	30612	7.70839	1
PPAP2B	chr1	57002784	57044550	-	41766	57008029	5245	36521	6.39275	0.5385
C1orf168	chr1	57192256	57202759	-	10503	57196378	4122	6381	8.78176	0.572
C8A	chr1	57333375	57340621	+	7246	57336496	3121	4125	5.62528	0.822
C8A	chr1	57351840	57372339	+	20499	57360056	8216	12283	7.06919	1
DAB1	chr1	57463801	57476352	-	12551	57466527	2726	9825	13.2418	1
DAB1	chr1	57499246	57528556	-	29310	57515957	16711	12599	5.62873	0.989
DAB1	chr1	57538087	57602215	-	64128	57582708	44621	19507	6.9233	0.656
DAB1	chr1	57538087	57602215	-	64128	57555981	17894	46234	9.8978	1
DAB1	chr1	57611102	57756635	-	145533	57751615	140513	5020	5.06942	1
DAB1	chr1	57611102	57756635	-	145533	57724719	113617	31916	6.01751	1
DAB1	chr1	57611102	57756635	-	145533	57724427	113325	32208	6.96395	1
DAB1	chr1	57611102	57756635	-	145533	57719525	108423	37110	6.26605	0.999
DAB1	chr1	57611102	57756635	-	145533	57713129	102027	43506	5.5301	0.57175
DAB1	chr1	57611102	57756635	-	145533	57708697	97595	47938	5.41666	0.97125
DAB1	chr1	57611102	57756635	-	145533	57670666	59564	85969	6.14908	0.987
DAB1	chr1	57611102	57756635	-	145533	57647064	35962	109571	5.03661	0.99875
DAB1	chr1	57528616	57602215	-	73599	57582708	54092	19507	6.9233	0.656
DAB1	chr1	57528616	57602215	-	73599	57555981	27365	46234	9.8978	1
DAB1	chr1	57756838	57772530	-	15692	57767299	10461	5231	8.64051	0.751
DAB1	chr1	57756838	57772530	-	15692	57765300	8462	7230	6.33598	0.6375
DAB1	chr1	57491716	57528556	-	36840	57515957	24241	12599	5.62873	0.989
DAB1	chr1	57756838	58115263	-	358425	58106424	349586	8839	6.91043	1
DAB1	chr1	57756838	58115263	-	358425	58094737	337899	20526	7.54955	1
DAB1	chr1	57756838	58115263	-	358425	58066528	309690	48735	5.34112	1
DAB1	chr1	57756838	58115263	-	358425	58062849	306011	52414	5.63985	1
DAB1	chr1	57756838	58115263	-	358425	58014005	257167	101258	10.0472	0.98275
DAB1	chr1	57756838	58115263	-	358425	57959895	203057	155368	9.83582	1
DAB1	chr1	57756838	58115263	-	358425	57948203	191365	167060	6.50081	0.99375
DAB1	chr1	57756838	58115263	-	358425	57943973	187135	171290	5.38516	0.56425
DAB1	chr1	57756838	58115263	-	358425	57926290	169452	188973	6.26809	1
DAB1	chr1	57756838	58115263	-	358425	57891288	134450	223975	8.33734	1
DAB1	chr1	57756838	58115263	-	358425	57891259	134421	224004	5.23603	0.72275
DAB1	chr1	57756838	58115263	-	358425	57887753	130915	227510	8.00852	1
DAB1	chr1	57756838	58115263	-	358425	57855915	99077	259348	5.56768	0.914
DAB1	chr1	57756838	58115263	-	358425	57846957	90119	268306	10.823	0.92975
DAB1	chr1	57756838	58115263	-	358425	57846795	89957	268468	7.14372	1
DAB1	chr1	57756838	58115263	-	358425	57838212	81374	277051	7.15637	1
DAB1	chr1	57756838	58115263	-	358425	57832012	75174	283251	7.46398	1
DAB1	chr1	57756838	58115263	-	358425	57829630	72792	285633	7.25432	0.68075
DAB1	chr1	57756838	58115263	-	358425	57789763	32925	325500	6.07907	0.968
DAB1	chr1	57756838	58115263	-	358425	57767299	10461	347964	8.64051	0.751
DAB1	chr1	57756838	58115263	-	358425	57765300	8462	349963	6.33598	0.6375
DAB1	chr1	58115337	58349670	-	234333	58347596	232259	2074	6.34869	1
DAB1	chr1	58115337	58349670	-	234333	58340081	224744	9589	5.90831	0.9845
DAB1	chr1	58115337	58349670	-	234333	58324479	209142	25191	6.78471	0.939
DAB1	chr1	58115337	58349670	-	234333	58294678	179341	54992	6.6618	1
DAB1	chr1	58115337	58349670	-	234333	58292583	177246	57087	9.53301	0.99375
DAB1	chr1	58115337	58349670	-	234333	58286907	171570	62763	5.13085	1
DAB1	chr1	58115337	58349670	-	234333	58270380	155043	79290	8.41254	1
DAB1	chr1	58115337	58349670	-	234333	58217994	102657	131676	9.52492	0.7505
DAB1	chr1	58115337	58349670	-	234333	58207555	92218	142115	9.27995	0.988
DAB1	chr1	58115337	58349670	-	234333	58183498	68161	166172	6.61851	0.5655
DAB1	chr1	58115337	58349670	-	234333	58179651	64314	170019	6.51513	0.84
DAB1	chr1	58115337	58349670	-	234333	58178856	63519	170814	5.90141	1
DAB1	chr1	58115337	58349670	-	234333	58176662	61325	173008	7.16586	0.8695
DAB1	chr1	58115337	58349670	-	234333	58118742	3405	230928	7.73062	0.92825
DAB1	chr1	58349834	58715911	-	366077	58708683	358849	7228	6.30496	0.98425
DAB1	chr1	58349834	58715911	-	366077	58705400	355566	10511	6.971	0.98875
DAB1	chr1	58349834	58715911	-	366077	58695054	345220	20857	8.22672	0.6165
DAB1	chr1	58349834	58715911	-	366077	58671220	321386	44691	5.98398	1
DAB1	chr1	58349834	58715911	-	366077	58671188	321354	44723	5.74785	0.9995
DAB1	chr1	58349834	58715911	-	366077	58659007	309173	56904	6.19664	0.647
DAB1	chr1	58349834	58715911	-	366077	58609355	259521	106556	7.07655	0.99125
DAB1	chr1	58349834	58715911	-	366077	58555222	205388	160689	7.60231	1
DAB1	chr1	58349834	58715911	-	366077	58543059	193225	172852	6.88923	0.552
DAB1	chr1	58349834	58715911	-	366077	58513651	163817	202260	6.64992	0.98575
DAB1	chr1	58349834	58715911	-	366077	58475899	126065	240012	5.16885	0.8865
DAB1	chr1	58349834	58715911	-	366077	58443509	93675	272402	5.72623	0.6825
DAB1	chr1	58349834	58715911	-	366077	58400603	50769	315308	5.96546	0.75275
DAB1	chr1	58349834	58715911	-	366077	58362887	13053	353024	6.22247	1
DAB1	chr1	58349834	58715911	-	366077	58355097	5263	360814	6.82002	1
DAB1	chr1	57491716	57528562	-	36846	57515957	24241	12605	5.62873	0.989
DAB1	chr1	58349834	58616182	-	266348	58609355	259521	6827	7.07655	0.99125
DAB1	chr1	58349834	58616182	-	266348	58555222	205388	60960	7.60231	1
DAB1	chr1	58349834	58616182	-	266348	58543059	193225	73123	6.88923	0.552
DAB1	chr1	58349834	58616182	-	266348	58513651	163817	102531	6.64992	0.98575
DAB1	chr1	58349834	58616182	-	266348	58475899	126065	140283	5.16885	0.8865
DAB1	chr1	58349834	58616182	-	266348	58443509	93675	172673	5.72623	0.6825
DAB1	chr1	58349834	58616182	-	266348	58400603	50769	215579	5.96546	0.75275
DAB1	chr1	58349834	58616182	-	266348	58362887	13053	253295	6.22247	1
DAB1	chr1	58349834	58616182	-	266348	58355097	5263	261085	6.82002	1
DAB1	chr1	58616260	58809023	-	192763	58769940	153680	39083	5.80446	0.9975
DAB1	chr1	58616260	58809023	-	192763	58733815	117555	75208	5.63032	0.51025
DAB1	chr1	58616260	58809023	-	192763	58708683	92423	100340	6.30496	0.98425
DAB1	chr1	58616260	58809023	-	192763	58705400	89140	103623	6.971	0.98875
DAB1	chr1	58616260	58809023	-	192763	58695054	78794	113969	8.22672	0.6165
DAB1	chr1	58616260	58809023	-	192763	58671220	54960	137803	5.98398	1
DAB1	chr1	58616260	58809023	-	192763	58671188	54928	137835	5.74785	0.9995
DAB1	chr1	58616260	58809023	-	192763	58659007	42747	150016	6.19664	0.647
DAB1	chr1	58809075	58971731	-	162656	58948655	139580	23076	6.83394	0.8695
DAB1	chr1	58809075	58971731	-	162656	58920142	111067	51589	6.28019	0.9985
DAB1	chr1	58809075	58971731	-	162656	58872027	62952	99704	6.39418	0.97425
DAB1	chr1	58809075	58971731	-	162656	58836689	27614	135042	5.4893	0.83625
DAB1	chr1	58809075	58971731	-	162656	58823893	14818	147838	7.64838	0.957
DAB1	chr1	58971881	58992932	-	21051	58981415	9534	11517	9.45628	0.878
DAB1	chr1	58993007	59012374	-	19367	58996361	3354	16013	7.9682	0.96325
DAB1	chr1	57756838	57888688	-	131850	57855915	99077	32773	5.56768	0.914
DAB1	chr1	57756838	57888688	-	131850	57846957	90119	41731	10.823	0.92975
DAB1	chr1	57756838	57888688	-	131850	57846795	89957	41893	7.14372	1
DAB1	chr1	57756838	57888688	-	131850	57838212	81374	50476	7.15637	1
DAB1	chr1	57756838	57888688	-	131850	57832012	75174	56676	7.46398	1
DAB1	chr1	57756838	57888688	-	131850	57829630	72792	59058	7.25432	0.68075
DAB1	chr1	57756838	57888688	-	131850	57789763	32925	98925	6.07907	0.968
DAB1	chr1	57756838	57888688	-	131850	57767299	10461	121389	8.64051	0.751
DAB1	chr1	57756838	57888688	-	131850	57765300	8462	123388	6.33598	0.6375
OMA1	chr1	58939640	58971731	-	32091	58948655	9015	23076	6.83394	0.8695
OMA1	chr1	58971881	58992932	-	21051	58981415	9534	11517	9.45628	0.878
LOC100131060	chr1	59250977	59359216	+	108239	59268845	17868	90371	8.59557	0.999
LOC100131060	chr1	59250977	59359216	+	108239	59277260	26283	81956	6.87872	0.99325
LOC100131060	chr1	59250977	59359216	+	108239	59281064	30087	78152	7.89823	0.994
LOC100131060	chr1	59250977	59359216	+	108239	59304727	53750	54489	7.06215	0.7805
LOC100131060	chr1	59250977	59359216	+	108239	59316529	65552	42687	11.0543	0.999
LOC100131060	chr1	59250977	59359216	+	108239	59336188	85211	23028	8.85156	1
LOC100131060	chr1	59359389	59364718	+	5329	59362683	3294	2035	8.69707	1
FGGY	chr1	59762822	59787207	+	24385	59767051	4229	20156	7.54763	0.5035
FGGY	chr1	59787422	59811918	+	24496	59794228	6806	17690	11.338	0.5135
FGGY	chr1	59812070	59844420	+	32350	59817692	5622	26728	7.18537	0.9605
FGGY	chr1	59844509	59922632	+	78123	59858744	14235	63888	5.40089	0.96575
FGGY	chr1	59844509	59922632	+	78123	59896131	51622	26501	9.16742	0.999
FGGY	chr1	59922748	59977982	+	55234	59925437	2689	52545	7.56523	0.811
FGGY	chr1	59922748	59977982	+	55234	59954921	32173	23061	6.52227	0.97725
FGGY	chr1	59922748	59977982	+	55234	59960950	38202	17032	9.42226	0.71325
FGGY	chr1	59978111	60019795	+	41684	59982701	4590	37094	5.25406	1
FGGY	chr1	59978111	60019795	+	41684	59982839	4728	36956	8.578	1
FGGY	chr1	60019899	60073474	+	53575	60022752	2853	50722	9.00449	1
FGGY	chr1	60019899	60073474	+	53575	60036535	16636	36939	7.18476	0.638
FGGY	chr1	60019899	60073474	+	53575	60036753	16854	36721	5.36739	0.97625
FGGY	chr1	60019899	60073474	+	53575	60060373	40474	13101	9.70363	0.7755
FGGY	chr1	59762822	59781391	+	18569	59767051	4229	14340	7.54763	0.5035
FGGY	chr1	59787422	59805629	+	18207	59794228	6806	11401	11.338	0.5135
FGGY	chr1	60139805	60223602	+	83797	60199181	59376	24421	5.0568	0.9995
FGGY	chr1	59787422	59844420	+	56998	59794228	6806	50192	11.338	0.5135
FGGY	chr1	59787422	59844420	+	56998	59817692	30270	26728	7.18537	0.9605
BC042048	chr1	60239796	60254290	+	14494	60251945	12149	2345	9.52401	0.5635
AK097193	chr1	61128697	61195246	-	66549	61192722	64025	2524	6.77891	1
AK097193	chr1	61128697	61195246	-	66549	61177834	49137	17412	6.96178	0.6965
AK097193	chr1	61128697	61195246	-	66549	61177814	49117	17432	8.0493	0.513
AK097193	chr1	61128697	61195246	-	66549	61176216	47519	19030	5.58802	0.739
AK097193	chr1	61128697	61195246	-	66549	61173981	45284	21265	9.99431	0.53725
AK097193	chr1	61199194	61291007	-	91813	61278895	79701	12112	7.72994	1
NFIA	chr1	61543300	61553820	+	10520	61551095	7795	2725	5.60054	1
NFIA	chr1	61543300	61553820	+	10520	61551566	8266	2254	6.25906	1
NFIA	chr1	61554352	61743191	+	188839	61582526	28174	160665	6.05999	1
NFIA	chr1	61554352	61743191	+	188839	61584773	30421	158418	7.49345	0.7675
NFIA	chr1	61554352	61743191	+	188839	61584984	30632	158207	10.3011	0.99825
NFIA	chr1	61554352	61743191	+	188839	61591398	37046	151793	8.06565	0.79275
NFIA	chr1	61554352	61743191	+	188839	61596234	41882	146957	7.40896	1
NFIA	chr1	61554352	61743191	+	188839	61613648	59296	129543	8.68382	1
NFIA	chr1	61554352	61743191	+	188839	61617746	63394	125445	6.92515	1
NFIA	chr1	61554352	61743191	+	188839	61623667	69315	119524	7.71362	0.99325
NFIA	chr1	61554352	61743191	+	188839	61624000	69648	119191	5.06315	0.62475
NFIA	chr1	61554352	61743191	+	188839	61624546	70194	118645	7.67355	1
NFIA	chr1	61554352	61743191	+	188839	61633428	79076	109763	6.55897	0.9615
NFIA	chr1	61554352	61743191	+	188839	61646778	92426	96413	10.689	1
NFIA	chr1	61554352	61743191	+	188839	61662293	107941	80898	8.00496	0.5395
NFIA	chr1	61554352	61743191	+	188839	61686560	132208	56631	5.81583	1
NFIA	chr1	61554352	61743191	+	188839	61688001	133649	55190	6.46463	0.61925
NFIA	chr1	61554352	61743191	+	188839	61688921	134569	54270	5.45657	0.99825
NFIA	chr1	61554352	61743191	+	188839	61693055	138703	50136	5.63845	0.93525
NFIA	chr1	61554352	61743191	+	188839	61707709	153357	35482	5.08659	1
NFIA	chr1	61554352	61743191	+	188839	61707973	153621	35218	7.44948	1
NFIA	chr1	61554352	61743191	+	188839	61727436	173084	15755	6.92544	1
NFIA	chr1	61554352	61743191	+	188839	61727565	173213	15626	7.62128	1
NFIA	chr1	61554352	61743191	+	188839	61734265	179913	8926	7.6851	1
NFIA	chr1	61554352	61743191	+	188839	61735311	180959	7880	7.85785	0.99775
NFIA	chr1	61554352	61743191	+	188839	61739936	185584	3255	10.0127	0.99525
NFIA	chr1	61743257	61798183	+	54926	61745342	2085	52841	6.75397	0.74
NFIA	chr1	61743257	61798183	+	54926	61751257	8000	46926	12.1742	0.99
NFIA	chr1	61743257	61798183	+	54926	61762811	19554	35372	7.77337	1
NFIA	chr1	61872399	61892136	+	19737	61889476	17077	2660	5.87314	0.55875
NFIA	chr1	61892228	61920974	+	28746	61896932	4704	24042	5.27008	0.99975
NFIA	chr1	61892228	61920974	+	28746	61918807	26579	2167	6.72616	1
NFIA	chr1	61548490	61553820	+	5330	61551095	2605	2725	5.60054	1
NFIA	chr1	61548490	61553820	+	5330	61551566	3076	2254	6.25906	1
NFIA	chr1	61872399	61920974	+	48575	61889476	17077	31498	5.87314	0.55875
NFIA	chr1	61872399	61920974	+	48575	61892280	19881	28694	5.84421	0.99775
NFIA	chr1	61872399	61920974	+	48575	61896932	24533	24042	5.27008	0.99975
NFIA	chr1	61872399	61920974	+	48575	61918807	46408	2167	6.72616	1
NFIA	chr1	61872399	61905122	+	32723	61889476	17077	15646	5.87314	0.55875
NFIA	chr1	61872399	61905122	+	32723	61892280	19881	12842	5.84421	0.99775
NFIA	chr1	61872399	61905122	+	32723	61896932	24533	8190	5.27008	0.99975
NFIA	chr1	61905190	61920974	+	15784	61918807	13617	2167	6.72616	1
TM2D1	chr1	62175109	62189384	-	14275	62183077	7968	6307	9.03208	0.88175
INADL	chr1	62208227	62228529	+	20302	62219845	11618	8684	5.2223	0.54975
INADL	chr1	62299457	62321701	+	22244	62302379	2922	19322	7.32617	1
INADL	chr1	62299457	62321701	+	22244	62309641	10184	12060	9.0714	0.94275
INADL	chr1	62393501	62455839	+	62338	62403187	9686	52652	6.32481	0.8865
INADL	chr1	62393501	62455839	+	62338	62416257	22756	39582	7.51051	1
INADL	chr1	62503721	62516637	+	12916	62506540	2819	10097	9.01369	0.7195
INADL	chr1	62550320	62565990	+	15670	62555201	4881	10789	9.1415	0.9995
INADL	chr1	62550320	62579724	+	29404	62555201	4881	24523	9.1415	0.9995
INADL	chr1	62550320	62574108	+	23788	62555201	4881	18907	9.1415	0.9995
INADL	chr1	62614062	62644094	+	30032	62625320	11258	18774	7.18907	0.64325
INADL	chr1	62614062	62644094	+	30032	62631257	17195	12837	5.44524	0.99725
KANK4	chr1	62713344	62718738	-	5394	62716477	3133	2261	8.1508	0.64575
KANK4	chr1	62740759	62747220	-	6461	62745068	4309	2152	6.66125	0.87075
KANK4	chr1	62740759	62747220	-	6461	62744607	3848	2613	8.14728	0.8395
KANK4	chr1	62747306	62784776	-	37470	62760315	13009	24461	8.42408	0.54975
KANK4	chr1	62737261	62747220	-	9959	62745068	7807	2152	6.66125	0.87075
KANK4	chr1	62737261	62747220	-	9959	62744607	7346	2613	8.14728	0.8395
DOCK7	chr1	62923376	62939652	-	16276	62927858	4482	11794	8.72598	0.6345
DOCK7	chr1	63027374	63042932	-	15558	63030898	3524	12034	10.537	0.735
DOCK7	chr1	63052295	63084376	-	32081	63070341	18046	14035	8.76937	0.99725
DOCK7	chr1	63102274	63113361	-	11087	63107023	4749	6338	5.53134	0.941
DOCK7	chr1	63119830	63128695	-	8865	63125489	5659	3206	5.16877	0.6265
DOCK7	chr1	63128801	63153897	-	25096	63144831	16030	9066	9.98367	0.9595
ATG4C	chr1	63300523	63307098	+	6575	63303755	3232	3343	6.52796	0.712
ATG4C	chr1	63307218	63329662	+	22444	63317156	9938	12506	5.60522	0.799
LINC00466	chr1	63664691	63723655	-	58964	63688088	23397	35567	6.68866	0.65625
LINC00466	chr1	63664691	63723655	-	58964	63675287	10596	48368	5.32851	1
LINC00466	chr1	63723721	63770365	-	46644	63741078	17357	29287	6.97045	0.50775
LINC00466	chr1	63723721	63770365	-	46644	63740019	16298	30346	8.73711	1
ALG6	chr1	63836730	63862183	+	25453	63841264	4534	20919	5.04791	0.8245
ALG6	chr1	63836730	63862183	+	25453	63842626	5896	19557	7.96889	0.6905
ALG6	chr1	63836730	63862183	+	25453	63850505	13775	11678	7.94391	0.77275
ALG6	chr1	63836730	63862183	+	25453	63852955	16225	9228	5.07974	0.6835
ALG6	chr1	63894797	63902493	+	7696	63897563	2766	4930	7.46793	0.5275
ALG6	chr1	63894797	63902493	+	7696	63899936	5139	2557	7.71348	0.61925
ITGB3BP	chr1	63920639	63944434	-	23795	63932254	11615	12180	6.08861	0.90325
ROR1	chr1	64240179	64474976	+	234797	64254416	14237	220560	5.1668	1
ROR1	chr1	64240179	64474976	+	234797	64254603	14424	220373	10.7879	1
ROR1	chr1	64240179	64474976	+	234797	64304556	64377	170420	8.14185	0.89775
ROR1	chr1	64240179	64474976	+	234797	64309096	68917	165880	9.2813	0.94325
ROR1	chr1	64240179	64474976	+	234797	64332523	92344	142453	7.33763	1
ROR1	chr1	64240179	64474976	+	234797	64356089	115910	118887	5.37737	0.99325
ROR1	chr1	64240179	64474976	+	234797	64372211	132032	102765	6.54897	0.66975
ROR1	chr1	64240179	64474976	+	234797	64378769	138590	96207	6.81857	0.99875
ROR1	chr1	64240179	64474976	+	234797	64401530	161351	73446	5.92089	1
ROR1	chr1	64240179	64474976	+	234797	64434848	194669	40128	8.59855	0.93675
ROR1	chr1	64240179	64474976	+	234797	64462122	221943	12854	6.4592	0.965
ROR1	chr1	64516388	64603051	+	86663	64522819	6431	80232	6.89034	0.927
ROR1	chr1	64516388	64603051	+	86663	64571426	55038	31625	6.3275	0.62125
ROR1	chr1	64516388	64603051	+	86663	64595993	79605	7058	5.29612	0.96125
AK096291	chr1	64579474	64636891	-	57417	64633298	53824	3593	7.87256	1
AK096291	chr1	64579474	64636891	-	57417	64621258	41784	15633	6.42676	0.57975
AK096291	chr1	64579474	64636891	-	57417	64616243	36769	20648	6.35354	1
AK096291	chr1	64579474	64636891	-	57417	64595986	16512	40905	7.10125	0.671
CACHD1	chr1	64936625	65016276	+	79651	64938668	2043	77608	6.20348	1
CACHD1	chr1	64936625	65016276	+	79651	64955925	19300	60351	8.9285	0.7955
CACHD1	chr1	64936625	65016276	+	79651	64962613	25988	53663	6.82753	0.92475
CACHD1	chr1	64936625	65016276	+	79651	64981128	44503	35148	5.67597	0.84325
CACHD1	chr1	65016339	65047838	+	31499	65037933	21594	9905	8.19606	0.931
CACHD1	chr1	65047987	65068488	+	20501	65059044	11057	9444	7.87593	0.7975
CACHD1	chr1	65047987	65068488	+	20501	65061766	13779	6722	7.26541	0.9795
CACHD1	chr1	65068595	65095037	+	26442	65074407	5812	20630	5.49697	0.97425
CACHD1	chr1	65068595	65095037	+	26442	65089751	21156	5286	8.76324	0.81125
CACHD1	chr1	64972170	65016276	+	44106	64981128	8958	35148	5.67597	0.84325
CACHD1	chr1	65029527	65047838	+	18311	65037933	8406	9905	8.19606	0.931
CACHD1	chr1	65068595	65079170	+	10575	65074407	5812	4763	5.49697	0.97425
CACHD1	chr1	65079201	65095037	+	15836	65089751	10550	5286	8.76324	0.81125
RAVER2	chr1	65211104	65234338	+	23234	65232049	20945	2289	9.54241	0.9405
RAVER2	chr1	65255197	65268658	+	13461	65264917	9720	3741	6.97158	0.63325
JAK1	chr1	65352024	65432015	-	79991	65416819	64795	15196	7.78022	0.99925
JAK1	chr1	65352024	65432015	-	79991	65395745	43721	36270	8.76866	0.64375
JAK1	chr1	65352024	65422616	-	70592	65416819	64795	5797	7.78022	0.99925
JAK1	chr1	65352024	65422616	-	70592	65395745	43721	26871	8.76866	0.64375
BC035370	chr1	65445551	65452945	-	7394	65449584	4033	3361	10.4628	0.8185
AK4	chr1	65614235	65656392	+	42157	65617072	2837	39320	8.06984	0.6585
AK4	chr1	65614235	65656392	+	42157	65629261	15026	27131	5.43068	0.601
AK4	chr1	65614235	65656392	+	42157	65633472	19237	22920	7.6298	1
AK4	chr1	65614235	65656392	+	42157	65653325	39090	3067	6.31987	0.96675
AK4	chr1	65613446	65656392	+	42946	65617072	3626	39320	8.06984	0.6585
AK4	chr1	65613446	65656392	+	42946	65629261	15815	27131	5.43068	0.601
AK4	chr1	65613446	65656392	+	42946	65633472	20026	22920	7.6298	1
AK4	chr1	65613446	65656392	+	42946	65653325	39879	3067	6.31987	0.96675
DNAJC6	chr1	65720332	65830317	+	109985	65775395	55063	54922	10.984	0.8245
DNAJC6	chr1	65831879	65845084	+	13205	65841801	9922	3283	5.85746	0.734
DNAJC6	chr1	65730615	65811293	+	80678	65775395	44780	35898	10.984	0.8245
DNAJC6	chr1	65730615	65830317	+	99702	65775395	44780	54922	10.984	0.8245
LEPR	chr1	65891061	66031228	+	140167	65904635	13574	126593	5.00592	0.5825
LEPR	chr1	65891061	66031228	+	140167	65914469	23408	116759	6.51299	0.5895
LEPR	chr1	65891061	66031228	+	140167	65915222	24161	116006	6.57662	0.637
LEPR	chr1	65891061	66031228	+	140167	65915335	24274	115893	5.60783	1
LEPR	chr1	65891061	66031228	+	140167	65953110	62049	78118	5.8375	0.813
LEPR	chr1	65891061	66031228	+	140167	65992925	101864	38303	6.33731	0.99425
LEPR	chr1	66038132	66058339	+	20207	66041945	3813	16394	7.39441	0.7625
LEPR	chr1	66038132	66058339	+	20207	66054019	15887	4320	5.47457	0.7955
LEPR	chr1	66038132	66101873	+	63741	66041945	3813	59928	7.39441	0.7625
LEPR	chr1	66038132	66101873	+	63741	66054019	15887	47854	5.47457	0.7955
LEPR	chr1	66038132	66101873	+	63741	66070875	32743	30998	6.32813	0.87275
PDE4B	chr1	66258313	66378927	+	120614	66320190	61877	58737	7.35397	0.75825
PDE4B	chr1	66258313	66378927	+	120614	66325829	67516	53098	6.20277	0.5845
PDE4B	chr1	66258313	66378927	+	120614	66360926	102613	18001	6.53196	0.55975
PDE4B	chr1	66384518	66713142	+	328624	66408640	24122	304502	9.88117	0.5675
PDE4B	chr1	66384518	66713142	+	328624	66478011	93493	235131	5.77497	0.997
PDE4B	chr1	66384518	66713142	+	328624	66551485	166967	161657	9.12745	0.6715
PDE4B	chr1	66384518	66713142	+	328624	66556661	172143	156481	7.7424	0.8115
PDE4B	chr1	66384518	66713142	+	328624	66593794	209276	119348	6.08559	1
PDE4B	chr1	66384518	66713142	+	328624	66606653	222135	106489	8.43703	0.9955
PDE4B	chr1	66384518	66713142	+	328624	66625961	241443	87181	7.12755	0.7465
PDE4B	chr1	66384518	66713142	+	328624	66635236	250718	77906	5.6214	1
PDE4B	chr1	66384518	66713142	+	328624	66686284	301766	26858	8.89421	0.5735
PDE4B	chr1	66798303	66821209	+	22906	66816906	18603	4303	5.21293	0.9935
PDE4B	chr1	66379039	66713142	+	334103	66408640	29601	304502	9.88117	0.5675
PDE4B	chr1	66379039	66713142	+	334103	66478011	98972	235131	5.77497	0.997
PDE4B	chr1	66379039	66713142	+	334103	66551485	172446	161657	9.12745	0.6715
PDE4B	chr1	66379039	66713142	+	334103	66556661	177622	156481	7.7424	0.8115
PDE4B	chr1	66379039	66713142	+	334103	66593794	214755	119348	6.08559	1
PDE4B	chr1	66379039	66713142	+	334103	66606653	227614	106489	8.43703	0.9955
PDE4B	chr1	66379039	66713142	+	334103	66625961	246922	87181	7.12755	0.7465
PDE4B	chr1	66379039	66713142	+	334103	66635236	256197	77906	5.6214	1
PDE4B	chr1	66379039	66713142	+	334103	66686284	307245	26858	8.89421	0.5735
PDE4B	chr1	66258931	66378927	+	119996	66320190	61259	58737	7.35397	0.75825
PDE4B	chr1	66258931	66378927	+	119996	66325829	66898	53098	6.20277	0.5845
PDE4B	chr1	66258931	66378927	+	119996	66360926	101995	18001	6.53196	0.55975
PDE4B	chr1	66458825	66713142	+	254317	66478011	19186	235131	5.77497	0.997
PDE4B	chr1	66458825	66713142	+	254317	66551485	92660	161657	9.12745	0.6715
PDE4B	chr1	66458825	66713142	+	254317	66556661	97836	156481	7.7424	0.8115
PDE4B	chr1	66458825	66713142	+	254317	66593794	134969	119348	6.08559	1
PDE4B	chr1	66458825	66713142	+	254317	66606653	147828	106489	8.43703	0.9955
PDE4B	chr1	66458825	66713142	+	254317	66625961	167136	87181	7.12755	0.7465
PDE4B	chr1	66458825	66713142	+	254317	66635236	176411	77906	5.6214	1
PDE4B	chr1	66458825	66713142	+	254317	66686284	227459	26858	8.89421	0.5735
SGIP1	chr1	67000051	67091529	+	91478	67009241	9190	82288	7.02245	1
SGIP1	chr1	67000051	67091529	+	91478	67030934	30883	60595	5.90909	0.503
SGIP1	chr1	67000051	67091529	+	91478	67059288	59237	32241	8.40512	0.96925
SGIP1	chr1	67109402	67136677	+	27275	67133178	23776	3499	8.66936	1
WDR78	chr1	67313361	67327829	-	14468	67321131	7770	6698	6.8967	0.635
WDR78	chr1	67337192	67355865	-	18673	67342432	5240	13433	9.33986	0.60125
WDR78	chr1	67359096	67370883	-	11787	67362593	3497	8290	7.70363	0.694
SLC35D1	chr1	67474850	67486051	-	11201	67478378	3528	7673	9.22071	0.648
SLC35D1	chr1	67474850	67486051	-	11201	67478106	3256	7945	5.55192	0.50075
C1orf141	chr1	67562004	67581034	-	19030	67570250	8246	10784	6.36917	0.66925
IL23R	chr1	67648642	67666424	+	17782	67660256	11614	6168	7.1479	0.79125
IL23R	chr1	67685413	67702395	+	16982	67693010	7597	9385	6.63429	0.812
IL23R	chr1	67685413	67702395	+	16982	67693250	7837	9145	8.76172	0.77025
IL23R	chr1	67705964	67721519	+	15555	67708878	2914	12641	9.29736	0.82325
IL23R	chr1	67648642	67666419	+	17777	67660256	11614	6163	7.1479	0.79125
IL23R	chr1	67702485	67721519	+	19034	67708878	6393	12641	9.29736	0.82325
IL23R	chr1	67672738	67721519	+	48781	67693010	20272	28509	6.63429	0.812
IL23R	chr1	67672738	67721519	+	48781	67693250	20512	28269	8.76172	0.77025
IL23R	chr1	67672738	67721519	+	48781	67708878	36140	12641	9.29736	0.82325
IL23R	chr1	67648642	67672592	+	23950	67660256	11614	12336	7.1479	0.79125
IL23R	chr1	67685413	67721519	+	36106	67693010	7597	28509	6.63429	0.812
IL23R	chr1	67685413	67721519	+	36106	67693250	7837	28269	8.76172	0.77025
IL23R	chr1	67685413	67721519	+	36106	67708878	23465	12641	9.29736	0.82325
IL23R	chr1	67685413	67724160	+	38747	67693010	7597	31150	6.63429	0.812
IL23R	chr1	67685413	67724160	+	38747	67693250	7837	30910	8.76172	0.77025
IL23R	chr1	67685413	67724160	+	38747	67708878	23465	15282	9.29736	0.82325
IL23R	chr1	67648642	67685256	+	36614	67660256	11614	25000	7.1479	0.79125
IL23R	chr1	67705964	67717618	+	11654	67708878	2914	8740	9.29736	0.82325
IL23R	chr1	67635321	67666419	+	31098	67660256	24935	6163	7.1479	0.79125
IL23R	chr1	67685413	67705861	+	20448	67693010	7597	12851	6.63429	0.812
IL23R	chr1	67685413	67705861	+	20448	67693250	7837	12611	8.76172	0.77025
IL23R	chr1	67685324	67702470	+	17146	67693010	7686	9460	6.63429	0.812
IL23R	chr1	67685324	67702470	+	17146	67693250	7926	9220	8.76172	0.77025
IL23R	chr1	67648642	67666490	+	17848	67660256	11614	6234	7.1479	0.79125
IL23R	chr1	67672738	67702395	+	29657	67693010	20272	9385	6.63429	0.812
IL23R	chr1	67672738	67702395	+	29657	67693250	20512	9145	8.76172	0.77025
IL23R	chr1	67666580	67702395	+	35815	67693010	26430	9385	6.63429	0.812
IL23R	chr1	67666580	67702395	+	35815	67693250	26670	9145	8.76172	0.77025
IL23R	chr1	67648642	67702395	+	53753	67660256	11614	42139	7.1479	0.79125
IL23R	chr1	67648642	67702395	+	53753	67693010	44368	9385	6.63429	0.812
IL23R	chr1	67648642	67702395	+	53753	67693250	44608	9145	8.76172	0.77025
IL23R	chr1	67705964	67711477	+	5513	67708878	2914	2599	9.29736	0.82325
IL12RB2	chr1	67773650	67786015	+	12365	67780726	7076	5289	5.44139	0.973
IL12RB2	chr1	67816772	67833507	+	16735	67826681	9909	6826	10.6106	0.6765
GNG12	chr1	68173395	68243140	-	69745	68226124	52729	17016	6.47606	0.99975
GNG12	chr1	68173395	68243140	-	69745	68211957	38562	31183	6.0138	0.9995
GNG12	chr1	68243190	68299026	-	55836	68280262	37072	18764	7.78318	0.98825
GNG12-AS1	chr1	68298119	68500329	+	202210	68315920	17801	184409	6.95643	0.9995
GNG12-AS1	chr1	68298119	68500329	+	202210	68349508	51389	150821	5.60977	0.65825
GNG12-AS1	chr1	68298119	68500329	+	202210	68368474	70355	131855	7.38892	0.67825
GNG12-AS1	chr1	68298119	68500329	+	202210	68369532	71413	130797	5.14766	0.63025
GNG12-AS1	chr1	68298119	68500329	+	202210	68373077	74958	127252	9.66216	0.52675
GNG12-AS1	chr1	68298119	68500329	+	202210	68463357	165238	36972	8.36698	0.877
GNG12-AS1	chr1	68298119	68500329	+	202210	68463419	165300	36910	5.31601	0.57
GNG12-AS1	chr1	68298119	68500329	+	202210	68467022	168903	33307	9.27978	0.754
GNG12-AS1	chr1	68298119	68500329	+	202210	68472769	174650	27560	6.32485	0.60125
GNG12-AS1	chr1	68298119	68500329	+	202210	68477449	179330	22880	5.41428	0.9995
GNG12-AS1	chr1	68500446	68537482	+	37036	68512782	12336	24700	5.76144	0.99825
GNG12-AS1	chr1	68500446	68537482	+	37036	68513995	13549	23487	5.10022	0.605
GNG12-AS1	chr1	68500446	68537482	+	37036	68519848	19402	17634	5.25104	0.59575
GNG12-AS1	chr1	68500446	68537482	+	37036	68520874	20428	16608	10.5326	0.62225
GNG12-AS1	chr1	68500446	68537482	+	37036	68521049	20603	16433	7.36957	0.545
GNG12-AS1	chr1	68537556	68564325	+	26769	68543736	6180	20589	6.50687	0.7735
GNG12-AS1	chr1	68537556	68564325	+	26769	68547305	9749	17020	8.54889	0.897
GNG12-AS1	chr1	68604133	68667651	+	63518	68607433	3300	60218	6.28493	1
GNG12-AS1	chr1	68604133	68667651	+	63518	68625932	21799	41719	9.02028	0.7535
GNG12-AS1	chr1	68604133	68667651	+	63518	68628501	24368	39150	6.79839	0.99875
GNG12-AS1	chr1	68604133	68667651	+	63518	68634597	30464	33054	6.65475	0.98525
GNG12-AS1	chr1	68604133	68667651	+	63518	68642065	37932	25586	7.90457	0.9885
GNG12-AS1	chr1	68298119	68421838	+	123719	68315920	17801	105918	6.95643	0.9995
GNG12-AS1	chr1	68298119	68421838	+	123719	68349508	51389	72330	5.60977	0.65825
GNG12-AS1	chr1	68298119	68421838	+	123719	68368474	70355	53364	7.38892	0.67825
GNG12-AS1	chr1	68298119	68421838	+	123719	68369532	71413	52306	5.14766	0.63025
GNG12-AS1	chr1	68298119	68421838	+	123719	68373077	74958	48761	9.66216	0.52675
GNG12-AS1	chr1	68421945	68537482	+	115537	68463357	41412	74125	8.36698	0.877
GNG12-AS1	chr1	68421945	68537482	+	115537	68463419	41474	74063	5.31601	0.57
GNG12-AS1	chr1	68421945	68537482	+	115537	68467022	45077	70460	9.27978	0.754
GNG12-AS1	chr1	68421945	68537482	+	115537	68472769	50824	64713	6.32485	0.60125
GNG12-AS1	chr1	68421945	68537482	+	115537	68477449	55504	60033	5.41428	0.9995
GNG12-AS1	chr1	68421945	68537482	+	115537	68512782	90837	24700	5.76144	0.99825
GNG12-AS1	chr1	68421945	68537482	+	115537	68513995	92050	23487	5.10022	0.605
GNG12-AS1	chr1	68421945	68537482	+	115537	68519848	97903	17634	5.25104	0.59575
GNG12-AS1	chr1	68421945	68537482	+	115537	68520874	98929	16608	10.5326	0.62225
GNG12-AS1	chr1	68421945	68537482	+	115537	68521049	99104	16433	7.36957	0.545
GNG12-AS1	chr1	68586924	68667651	+	80727	68607433	20509	60218	6.28493	1
GNG12-AS1	chr1	68586924	68667651	+	80727	68625932	39008	41719	9.02028	0.7535
GNG12-AS1	chr1	68586924	68667651	+	80727	68628501	41577	39150	6.79839	0.99875
GNG12-AS1	chr1	68586924	68667651	+	80727	68634597	47673	33054	6.65475	0.98525
GNG12-AS1	chr1	68586924	68667651	+	80727	68642065	55141	25586	7.90457	0.9885
WLS	chr1	68564436	68603462	-	39026	68591411	26975	12051	9.37117	0.9435
WLS	chr1	68624930	68659637	-	34707	68644739	19809	14898	9.16622	1
WLS	chr1	68624930	68659637	-	34707	68632969	8039	26668	8.62873	0.953
WLS	chr1	68659904	68697876	-	37972	68668406	8502	29470	8.7959	0.99875
WLS	chr1	68659910	68697876	-	37966	68668406	8496	29470	8.7959	0.99875
WLS	chr1	68624930	68697876	-	72946	68668406	43476	29470	8.7959	0.99875
WLS	chr1	68624930	68697876	-	72946	68644739	19809	53137	9.16622	1
WLS	chr1	68624930	68697876	-	72946	68632969	8039	64907	8.62873	0.953
LRRC7	chr1	70034324	70144063	+	109739	70101880	67556	42183	6.90582	0.67325
LRRC7	chr1	70034324	70144063	+	109739	70116770	82446	27293	9.13909	1
LRRC7	chr1	70034324	70144063	+	109739	70135300	100976	8763	6.66871	0.656
LRRC7	chr1	70034324	70144063	+	109739	70135727	101403	8336	5.79572	0.613
LRRC7	chr1	70144161	70225873	+	81712	70182342	38181	43531	7.77484	1
LRRC7	chr1	70144161	70225873	+	81712	70195259	51098	30614	9.98241	0.55275
LRRC7	chr1	70144161	70225873	+	81712	70210067	65906	15806	10.5923	0.9995
LRRC7	chr1	70144161	70225873	+	81712	70218090	73929	7783	13.5932	0.7305
LRRC7	chr1	70303966	70339149	+	35183	70325313	21347	13836	7.72724	0.985
LRRC7	chr1	70303966	70397189	+	93223	70325313	21347	71876	7.72724	0.985
LRRC7	chr1	70303966	70397189	+	93223	70339561	35595	57628	6.31001	0.7
LRRC7	chr1	70303966	70397189	+	93223	70374388	70422	22801	6.86217	0.50075
LRRC40	chr1	70625121	70639147	-	14026	70635308	10187	3839	6.47915	0.62875
BC041441	chr1	71178990	71243212	+	64222	71190283	11293	52929	9.16843	0.64675
BC041441	chr1	71178990	71243212	+	64222	71200551	21561	42661	7.47802	0.56275
PTGER3	chr1	71318542	71419445	-	100903	71370884	52342	48561	6.52053	0.6575
PTGER3	chr1	71318542	71419445	-	100903	71345697	27155	73748	7.24614	0.5865
PTGER3	chr1	71318542	71419445	-	100903	71343378	24836	76067	6.27089	0.86925
PTGER3	chr1	71335002	71419445	-	84443	71370884	35882	48561	6.52053	0.6575
PTGER3	chr1	71335002	71419445	-	84443	71345697	10695	73748	7.24614	0.5865
PTGER3	chr1	71335002	71419445	-	84443	71343378	8376	76067	6.27089	0.86925
PTGER3	chr1	71331516	71419445	-	87929	71370884	39368	48561	6.52053	0.6575
PTGER3	chr1	71331516	71419445	-	87929	71345697	14181	73748	7.24614	0.5865
PTGER3	chr1	71331516	71419445	-	87929	71343378	11862	76067	6.27089	0.86925
PTGER3	chr1	71335002	71477987	-	142985	71370884	35882	107103	6.52053	0.6575
PTGER3	chr1	71335002	71477987	-	142985	71345697	10695	132290	7.24614	0.5865
PTGER3	chr1	71335002	71477987	-	142985	71343378	8376	134609	6.27089	0.86925
PTGER3	chr1	71318542	71477987	-	159445	71370884	52342	107103	6.52053	0.6575
PTGER3	chr1	71318542	71477987	-	159445	71345697	27155	132290	7.24614	0.5865
PTGER3	chr1	71318542	71477987	-	159445	71343378	24836	134609	6.27089	0.86925
PTGER3	chr1	71328080	71477987	-	149907	71370884	42804	107103	6.52053	0.6575
PTGER3	chr1	71328080	71477987	-	149907	71345697	17617	132290	7.24614	0.5865
PTGER3	chr1	71328080	71477987	-	149907	71343378	15298	134609	6.27089	0.86925
PTGER3	chr1	71352011	71419445	-	67434	71370884	18873	48561	6.52053	0.6575
PTGER3	chr1	71349766	71419445	-	69679	71370884	21118	48561	6.52053	0.6575
ZRANB2-AS2	chr1	71557387	71688739	+	131352	71578246	20859	110493	7.12377	0.97625
ZRANB2-AS2	chr1	71557387	71688739	+	131352	71614056	56669	74683	9.49545	0.60925
ZRANB2-AS2	chr1	71557387	71688739	+	131352	71625181	67794	63558	9.97312	0.5625
ZRANB2-AS2	chr1	71557387	71688739	+	131352	71677353	119966	11386	8.54905	1
NEGR1	chr1	71873253	72058499	-	185246	72018622	145369	39877	9.20817	0.774
NEGR1	chr1	72076829	72163690	-	86861	72130589	53760	33101	7.66953	1
NEGR1	chr1	72076829	72163690	-	86861	72122951	46122	40739	9.21239	1
NEGR1	chr1	72076829	72163690	-	86861	72116157	39328	47533	8.74422	1
NEGR1	chr1	72076829	72163690	-	86861	72113917	37088	49773	8.44806	0.99625
NEGR1	chr1	72076829	72163690	-	86861	72105387	28558	58303	5.50633	0.82825
NEGR1	chr1	72076829	72163690	-	86861	72085382	8553	78308	5.68085	1
NEGR1	chr1	72163822	72241854	-	78032	72226430	62608	15424	7.49311	0.9995
NEGR1	chr1	72163822	72241854	-	78032	72219667	55845	22187	7.79985	0.9675
NEGR1	chr1	72163822	72241854	-	78032	72219537	55715	22317	8.68233	1
NEGR1	chr1	72163822	72241854	-	78032	72202822	39000	39032	5.81446	0.99475
NEGR1	chr1	72241980	72400761	-	158781	72384299	142319	16462	7.83056	0.7735
NEGR1	chr1	72241980	72400761	-	158781	72348149	106169	52612	8.16914	1
NEGR1	chr1	72241980	72400761	-	158781	72339842	97862	60919	7.87292	0.99925
NEGR1	chr1	72241980	72400761	-	158781	72336678	94698	64083	9.16333	0.999
NEGR1	chr1	72241980	72400761	-	158781	72336519	94539	64242	8.60663	1
NEGR1	chr1	72241980	72400761	-	158781	72330118	88138	70643	8.88355	0.853
NEGR1	chr1	72241980	72400761	-	158781	72298246	56266	102515	7.86239	0.96625
NEGR1	chr1	72400994	72566427	-	165433	72530004	129010	36423	8.57513	0.998
NEGR1	chr1	72400994	72566427	-	165433	72517353	116359	49074	8.74527	0.7535
NEGR1	chr1	72400994	72566427	-	165433	72506158	105164	60269	6.33532	1
NEGR1	chr1	72400994	72566427	-	165433	72483224	82230	83203	6.91051	0.939
NEGR1	chr1	72400994	72566427	-	165433	72479581	78587	86846	7.86243	0.978
NEGR1	chr1	72400994	72566427	-	165433	72441938	40944	124489	5.25039	0.94625
NEGR1	chr1	72400994	72748001	-	347007	72615895	214901	132106	6.878	0.99925
NEGR1	chr1	72400994	72748001	-	347007	72604042	203048	143959	6.03586	0.6965
NEGR1	chr1	72400994	72748001	-	347007	72530004	129010	217997	8.57513	0.998
NEGR1	chr1	72400994	72748001	-	347007	72517353	116359	230648	8.74527	0.7535
NEGR1	chr1	72400994	72748001	-	347007	72506158	105164	241843	6.33532	1
NEGR1	chr1	72400994	72748001	-	347007	72483224	82230	264777	6.91051	0.939
NEGR1	chr1	72400994	72748001	-	347007	72479581	78587	268420	7.86243	0.978
NEGR1	chr1	72400994	72748001	-	347007	72441938	40944	306063	5.25039	0.94625
NEGR1	chr1	72076829	72241854	-	165025	72226430	149601	15424	7.49311	0.9995
NEGR1	chr1	72076829	72241854	-	165025	72219667	142838	22187	7.79985	0.9675
NEGR1	chr1	72076829	72241854	-	165025	72219537	142708	22317	8.68233	1
NEGR1	chr1	72076829	72241854	-	165025	72202822	125993	39032	5.81446	0.99475
NEGR1	chr1	72076829	72241854	-	165025	72130589	53760	111265	7.66953	1
NEGR1	chr1	72076829	72241854	-	165025	72122951	46122	118903	9.21239	1
NEGR1	chr1	72076829	72241854	-	165025	72116157	39328	125697	8.74422	1
NEGR1	chr1	72076829	72241854	-	165025	72113917	37088	127937	8.44806	0.99625
NEGR1	chr1	72076829	72241854	-	165025	72105387	28558	136467	5.50633	0.82825
NEGR1	chr1	72076829	72241854	-	165025	72085382	8553	156472	5.68085	1
NEGR1-IT1	chr1	72263953	72302662	-	38709	72298246	34293	4416	7.86239	0.96625
BC041341	chr1	73776673	73801128	+	24455	73788161	11488	12967	6.67285	0.54125
BC041341	chr1	73776673	73801128	+	24455	73794759	18086	6369	5.06408	0.52175
LRRIQ3	chr1	74507617	74540344	-	32727	74520974	13357	19370	6.99042	0.5215
LRRIQ3	chr1	74507617	74540344	-	32727	74519745	12128	20599	6.84216	0.8505
LRRIQ3	chr1	74507617	74540344	-	32727	74516280	8663	24064	5.76628	0.58575
LRRIQ3	chr1	74575237	74621416	-	46179	74616635	41398	4781	10.443	0.53225
LRRIQ3	chr1	74621550	74648221	-	26671	74642031	20481	6190	5.39385	0.654
LRRIQ3	chr1	74621550	74648221	-	26671	74632993	11443	15228	6.75306	0.84925
FPGT-TNNI3K	chr1	74667094	74701785	+	34691	74676004	8910	25781	9.85171	1
FPGT-TNNI3K	chr1	74701894	74715142	+	13248	74709359	7465	5783	7.33843	0.9765
FPGT-TNNI3K	chr1	74701894	74715142	+	13248	74711179	9285	3963	8.97227	0.9355
FPGT-TNNI3K	chr1	74737392	74797133	+	59741	74743638	6246	53495	6.70459	1
FPGT-TNNI3K	chr1	74808863	74818949	+	10086	74813814	4951	5135	6.9599	0.536
FPGT-TNNI3K	chr1	74836076	74901763	+	65687	74845602	9526	56161	8.4841	0.736
FPGT-TNNI3K	chr1	74836076	74901763	+	65687	74850066	13990	51697	9.54111	0.703
FPGT-TNNI3K	chr1	74836076	74901763	+	65687	74893765	57689	7998	6.57833	0.9545
FPGT-TNNI3K	chr1	74929234	74954872	+	25638	74934085	4851	20787	8.37709	0.90875
FPGT-TNNI3K	chr1	74929234	74954872	+	25638	74935578	6344	19294	8.43994	1
FPGT-TNNI3K	chr1	74929234	74954872	+	25638	74941195	11961	13677	12.7879	1
FPGT-TNNI3K	chr1	74929234	74954872	+	25638	74948956	19722	5916	7.05294	0.79325
FPGT-TNNI3K	chr1	74957950	75005917	+	47967	74979708	21758	26209	8.56045	0.60675
FPGT-TNNI3K	chr1	74957950	75005917	+	47967	74982953	25003	22964	6.39318	0.87775
FPGT-TNNI3K	chr1	74957950	75005917	+	47967	74987652	29702	18265	8.20344	0.985
FPGT-TNNI3K	chr1	74957950	75005917	+	47967	74988117	30167	17800	6.30725	0.998
FPGT-TNNI3K	chr1	74957950	75005917	+	47967	74997534	39584	8383	6.83273	0.9105
TNNI3K	chr1	74701894	74715142	+	13248	74709359	7465	5783	7.33843	0.9765
TNNI3K	chr1	74701894	74715142	+	13248	74711179	9285	3963	8.97227	0.9355
TNNI3K	chr1	74737392	74797133	+	59741	74743638	6246	53495	6.70459	1
TNNI3K	chr1	74808863	74818949	+	10086	74813814	4951	5135	6.9599	0.536
TNNI3K	chr1	74836076	74901763	+	65687	74845602	9526	56161	8.4841	0.736
TNNI3K	chr1	74836076	74901763	+	65687	74850066	13990	51697	9.54111	0.703
TNNI3K	chr1	74836076	74901763	+	65687	74893765	57689	7998	6.57833	0.9545
TNNI3K	chr1	74929234	74954872	+	25638	74934085	4851	20787	8.37709	0.90875
TNNI3K	chr1	74929234	74954872	+	25638	74935578	6344	19294	8.43994	1
TNNI3K	chr1	74929234	74954872	+	25638	74941195	11961	13677	12.7879	1
TNNI3K	chr1	74929234	74954872	+	25638	74948956	19722	5916	7.05294	0.79325
TNNI3K	chr1	74957950	75005917	+	47967	74979708	21758	26209	8.56045	0.60675
TNNI3K	chr1	74957950	75005917	+	47967	74982953	25003	22964	6.39318	0.87775
TNNI3K	chr1	74957950	75005917	+	47967	74987652	29702	18265	8.20344	0.985
TNNI3K	chr1	74957950	75005917	+	47967	74988117	30167	17800	6.30725	0.998
TNNI3K	chr1	74957950	75005917	+	47967	74997534	39584	8383	6.83273	0.9105
C1orf173	chr1	75055764	75065378	-	9614	75057878	2114	7500	5.1964	0.5535
CR627203	chr1	75043193	75080889	+	37696	75062672	19479	18217	7.69652	1
CR627203	chr1	75043193	75080889	+	37696	75065516	22323	15373	8.37872	1
TYW3	chr1	75218109	75229577	+	11468	75223848	5739	5729	6.00675	0.90275
LHX8	chr1	75596417	75602287	+	5870	75599774	3357	2513	7.69782	0.99975
LHX8	chr1	75596417	75602287	+	5870	75600007	3590	2280	9.39349	0.9995
SLC44A5	chr1	75716979	75740642	-	23663	75724961	7982	15681	7.07399	0.59725
SLC44A5	chr1	75716979	75740642	-	23663	75724605	7626	16037	5.86215	0.684
SLC44A5	chr1	75766370	75805266	-	38896	75786432	20062	18834	5.05818	0.9915
SLC44A5	chr1	75766370	75805266	-	38896	75769598	3228	35668	6.0638	0.72925
SLC44A5	chr1	75805315	75862267	-	56952	75837967	32652	24300	5.34687	0.87625
SLC44A5	chr1	75862306	76007119	-	144813	75954482	92176	52637	5.32744	0.9955
SLC44A5	chr1	75862306	76007119	-	144813	75929829	67523	77290	7.51089	0.51225
SLC44A5	chr1	75862306	76007119	-	144813	75928693	66387	78426	9.3503	0.529
SLC44A5	chr1	75862306	76007119	-	144813	75869276	6970	137843	6.24909	0.56375
SLC44A5	chr1	75766370	75777299	-	10929	75769598	3228	7701	6.0638	0.72925
SLC44A5	chr1	75777390	75805266	-	27876	75786432	9042	18834	5.05818	0.9915
SLC44A5	chr1	75864106	76007119	-	143013	75954482	90376	52637	5.32744	0.9955
SLC44A5	chr1	75864106	76007119	-	143013	75929829	65723	77290	7.51089	0.51225
SLC44A5	chr1	75864106	76007119	-	143013	75928693	64587	78426	9.3503	0.529
SLC44A5	chr1	75864106	76007119	-	143013	75869276	5170	137843	6.24909	0.56375
SLC44A5	chr1	75862306	76143414	-	281108	76124382	262076	19032	6.46588	0.7675
SLC44A5	chr1	75862306	76143414	-	281108	76124345	262039	19069	9.36891	0.55125
SLC44A5	chr1	75862306	76143414	-	281108	76108057	245751	35357	5.86447	0.8675
SLC44A5	chr1	75862306	76143414	-	281108	76090358	228052	53056	6.79122	0.61425
SLC44A5	chr1	75862306	76143414	-	281108	75954482	92176	188932	5.32744	0.9955
SLC44A5	chr1	75862306	76143414	-	281108	75929829	67523	213585	7.51089	0.51225
SLC44A5	chr1	75862306	76143414	-	281108	75928693	66387	214721	9.3503	0.529
SLC44A5	chr1	75862306	76143414	-	281108	75869276	6970	274138	6.24909	0.56375
SLC44A5	chr1	75805315	76081537	-	276222	75954482	149167	127055	5.32744	0.9955
SLC44A5	chr1	75805315	76081537	-	276222	75929829	124514	151708	7.51089	0.51225
SLC44A5	chr1	75805315	76081537	-	276222	75928693	123378	152844	9.3503	0.529
SLC44A5	chr1	75805315	76081537	-	276222	75869276	63961	212261	6.24909	0.56375
SLC44A5	chr1	75805315	76081537	-	276222	75837967	32652	243570	5.34687	0.87625
SLC44A5	chr1	75716979	75766296	-	49317	75724961	7982	41335	7.07399	0.59725
SLC44A5	chr1	75716979	75766296	-	49317	75724605	7626	41691	5.86215	0.684
CR936677	chr1	76108177	76174709	-	66532	76124382	16205	50327	6.46588	0.7675
CR936677	chr1	76108177	76174709	-	66532	76124345	16168	50364	9.36891	0.55125
MSH4	chr1	76365391	76378380	+	12989	76370468	5077	7912	6.84764	0.63375
MSH4	chr1	76365391	76378380	+	12989	76370774	5383	7606	11.2588	0.60775
MSH4	chr1	76365391	76378380	+	12989	76374410	9019	3970	6.89993	0.62875
ST6GALNAC3	chr1	76540569	76779489	+	238920	76590019	49450	189470	7.27722	0.97625
ST6GALNAC3	chr1	76540569	76779489	+	238920	76605760	65191	173729	5.25398	0.70275
ST6GALNAC3	chr1	76540569	76779489	+	238920	76620111	79542	159378	5.59539	0.518
ST6GALNAC3	chr1	76540569	76779489	+	238920	76623777	83208	155712	6.45222	0.7525
ST6GALNAC3	chr1	76540569	76779489	+	238920	76682770	142201	96719	6.14684	0.99925
ST6GALNAC3	chr1	76540569	76779489	+	238920	76711064	170495	68425	6.38433	0.61575
ST6GALNAC3	chr1	76540569	76779489	+	238920	76712100	171531	67389	8.46163	0.593
ST6GALNAC3	chr1	76540569	76779489	+	238920	76765848	225279	13641	7.97553	1
ST6GALNAC3	chr1	76540569	76779489	+	238920	76773575	233006	5914	6.41044	0.99975
ST6GALNAC3	chr1	76779684	76877692	+	98008	76794423	14739	83269	7.48473	1
ST6GALNAC3	chr1	76779684	76877692	+	98008	76797698	18014	79994	7.3944	0.99925
ST6GALNAC3	chr1	76779684	76877692	+	98008	76809318	29634	68374	6.42105	1
ST6GALNAC3	chr1	76779684	76877692	+	98008	76814154	34470	63538	7.97728	0.99975
ST6GALNAC3	chr1	76779684	76877692	+	98008	76837494	57810	40198	7.82589	1
ST6GALNAC3	chr1	76779684	76877692	+	98008	76854197	74513	23495	5.89246	0.84
ST6GALNAC3	chr1	76779684	76877692	+	98008	76864602	84918	13090	7.36562	0.57375
ST6GALNAC3	chr1	76878102	77042530	+	164428	76883477	5375	159053	5.84918	1
ST6GALNAC3	chr1	76878102	77042530	+	164428	76883581	5479	158949	5.89966	0.99575
ST6GALNAC3	chr1	76878102	77042530	+	164428	76887082	8980	155448	5.28529	1
ST6GALNAC3	chr1	76878102	77042530	+	164428	76888782	10680	153748	6.82051	1
ST6GALNAC3	chr1	76878102	77042530	+	164428	76891771	13669	150759	11.0845	0.936
ST6GALNAC3	chr1	76878102	77042530	+	164428	76903649	25547	138881	7.5384	0.57875
ST6GALNAC3	chr1	76878102	77042530	+	164428	76905173	27071	137357	8.39595	0.99175
ST6GALNAC3	chr1	76878102	77042530	+	164428	76928951	50849	113579	5.54196	1
ST6GALNAC3	chr1	76878102	77042530	+	164428	76931823	53721	110707	6.37354	0.87875
ST6GALNAC3	chr1	76878102	77042530	+	164428	76947379	69277	95151	7.03554	1
ST6GALNAC3	chr1	76878102	77042530	+	164428	76947923	69821	94607	6.58999	0.9985
ST6GALNAC3	chr1	76878102	77042530	+	164428	76962519	84417	80011	7.98124	1
ST6GALNAC3	chr1	76878102	77042530	+	164428	76997341	119239	45189	5.42486	1
ST6GALNAC3	chr1	76878102	77042530	+	164428	77001134	123032	41396	9.62267	0.83975
ST6GALNAC3	chr1	76878102	77042530	+	164428	77001171	123069	41359	5.40822	0.582
ST6GALNAC3	chr1	76878102	77042530	+	164428	77001515	123413	41015	11.0233	0.95225
ST6GALNAC3	chr1	76878102	77042530	+	164428	77034407	156305	8123	6.11682	0.995
ST6GALNAC3	chr1	76878102	77042530	+	164428	77034439	156337	8091	5.05451	1
ST6GALNAC3	chr1	76878102	77042530	+	164428	77035411	157309	7119	7.52975	0.588
ST6GALNAC3	chr1	76878102	77093136	+	215034	76883477	5375	209659	5.84918	1
ST6GALNAC3	chr1	76878102	77093136	+	215034	76883581	5479	209555	5.89966	0.99575
ST6GALNAC3	chr1	76878102	77093136	+	215034	76887082	8980	206054	5.28529	1
ST6GALNAC3	chr1	76878102	77093136	+	215034	76888782	10680	204354	6.82051	1
ST6GALNAC3	chr1	76878102	77093136	+	215034	76891771	13669	201365	11.0845	0.936
ST6GALNAC3	chr1	76878102	77093136	+	215034	76903649	25547	189487	7.5384	0.57875
ST6GALNAC3	chr1	76878102	77093136	+	215034	76905173	27071	187963	8.39595	0.99175
ST6GALNAC3	chr1	76878102	77093136	+	215034	76928951	50849	164185	5.54196	1
ST6GALNAC3	chr1	76878102	77093136	+	215034	76931823	53721	161313	6.37354	0.87875
ST6GALNAC3	chr1	76878102	77093136	+	215034	76947379	69277	145757	7.03554	1
ST6GALNAC3	chr1	76878102	77093136	+	215034	76947923	69821	145213	6.58999	0.9985
ST6GALNAC3	chr1	76878102	77093136	+	215034	76962519	84417	130617	7.98124	1
ST6GALNAC3	chr1	76878102	77093136	+	215034	76997341	119239	95795	5.42486	1
ST6GALNAC3	chr1	76878102	77093136	+	215034	77001134	123032	92002	9.62267	0.83975
ST6GALNAC3	chr1	76878102	77093136	+	215034	77001171	123069	91965	5.40822	0.582
ST6GALNAC3	chr1	76878102	77093136	+	215034	77001515	123413	91621	11.0233	0.95225
ST6GALNAC3	chr1	76878102	77093136	+	215034	77034407	156305	58729	6.11682	0.995
ST6GALNAC3	chr1	76878102	77093136	+	215034	77034439	156337	58697	5.05451	1
ST6GALNAC3	chr1	76878102	77093136	+	215034	77035411	157309	57725	7.52975	0.588
ST6GALNAC3	chr1	76878102	77093136	+	215034	77043026	164924	50110	6.95763	0.79425
ST6GALNAC3	chr1	76878102	77093136	+	215034	77046744	168642	46392	10.3254	0.9995
ST6GALNAC3	chr1	76878102	77093136	+	215034	77052633	174531	40503	6.00033	0.9955
ST6GALNAC3	chr1	76878102	77093136	+	215034	77083139	205037	9997	7.07591	0.91775
ST6GALNAC3	chr1	76540569	76877692	+	337123	76590019	49450	287673	7.27722	0.97625
ST6GALNAC3	chr1	76540569	76877692	+	337123	76605760	65191	271932	5.25398	0.70275
ST6GALNAC3	chr1	76540569	76877692	+	337123	76620111	79542	257581	5.59539	0.518
ST6GALNAC3	chr1	76540569	76877692	+	337123	76623777	83208	253915	6.45222	0.7525
ST6GALNAC3	chr1	76540569	76877692	+	337123	76682770	142201	194922	6.14684	0.99925
ST6GALNAC3	chr1	76540569	76877692	+	337123	76711064	170495	166628	6.38433	0.61575
ST6GALNAC3	chr1	76540569	76877692	+	337123	76712100	171531	165592	8.46163	0.593
ST6GALNAC3	chr1	76540569	76877692	+	337123	76765848	225279	111844	7.97553	1
ST6GALNAC3	chr1	76540569	76877692	+	337123	76773575	233006	104117	6.41044	0.99975
ST6GALNAC3	chr1	76540569	76877692	+	337123	76780031	239462	97661	8.31745	0.99975
ST6GALNAC3	chr1	76540569	76877692	+	337123	76794423	253854	83269	7.48473	1
ST6GALNAC3	chr1	76540569	76877692	+	337123	76797698	257129	79994	7.3944	0.99925
ST6GALNAC3	chr1	76540569	76877692	+	337123	76809318	268749	68374	6.42105	1
[truncated: 54,806 more rows]
