# Supplementary material for: The temporal landscape of recursive splicing during Pol II transcription elongation in human cells
Source: PLoS Genet. 2018 Aug 27;14(8):e1007579. doi: 10.1371/journal.pgen.1007579 (PMC6110456; doi:10.1371/journal.pgen.1007579)
Supplement: S2 Table — In total, we identified 342 candidate RS sites in PA1, H9, or FB cells, and they are listed with gene symbol, intron coordinates, site locus, count of junction reads, and related genomic features. (XLSX) [file pgen.1007579.s011.xlsx]

## Sheet: PA1
Gene Symbol	Chromosome	Intron Start	Intron End	Strand	Intron Length	RS site	Distance to Left Splice Site	Distance to Right Splice Site	Splicing Strength as a 3´ Splice Site	PhastCons Score	Total Junction Reads (10min 4sU)	Unique Junction Reads (10min 4sU)	Total Junction Reads (15min 4sU)	Unique Junction Reads (15min 4sU)	Total Junction Reads (30min 4sU)	Unique Junction Reads (30min 4sU)	Total Junction Reads (60min 4sU)	Unique Junction Reads (60min 4sU)	Total Junction Reads (120min 4sU)	Unique Junction Reads (120min 4sU)	Total Junction Reads (4hr 4sU)	Unique Junction Reads (4hr 4sU)	Total Junction Reads (16hr 4sU)	Unique Junction Reads (16hr 4sU)	Total Junction Reads (steady)	Unique Junction Reads (steady)
PTP4A2	chr1	32385259	32403587	-	18328	32395583	10324	8004	7.47142	1	0	0	0	0	0	0	0	0	0	0	9	3	13	3	0	0
FTO	chr16	53968021	54018849	+	50828	53984123	16102	34726	5.08273	1	0	0	0	0	0	0	0	0	0	0	0	0	8	3	0	0
AKT3	chr1	243828185	243858892	-	30707	243846612	18427	12280	5.98489	0.6805	0	0	0	0	0	0	0	0	7	6	7	7	8	7	0	0
IQCB1	chr3	121527856	121544897	-	17041	121531016	3160	13881	8.62585	0.61675	0	0	0	0	3	3	0	0	0	0	5	5	9	9	0	0
VTA1	chr6	142468536	142490686	+	22150	142482826	14290	7860	9.5055	0.591	0	0	0	0	0	0	0	0	3	3	13	3	13	3	0	0
RUVBL1	chr3	127800252	127806548	-	6296	127803547	3295	3001	8.99942	0.9915	0	0	0	0	0	0	0	0	0	0	0	0	9	3	0	0
RUVBL1	chr3	127801417	127806548	-	5131	127803547	2130	3001	8.99942	0.9915	0	0	0	0	0	0	0	0	0	0	0	0	9	3	0	0
ENTPD4	chr8	23243558	23291829	-	48271	23285202	41644	6627	7.30371	0.998	0	0	0	0	0	0	0	0	0	0	6	5	9	7	0	0
ZC3H14	chr14	89044484	89063077	+	18593	89052914	8430	10163	11.7231	1	0	0	0	0	0	0	0	0	5	3	12	3	13	7	3	3
EXT2	chr11	44151688	44193160	+	41472	44161557	9869	31603	5.58175	0.6655	0	0	0	0	0	0	0	0	0	0	0	0	64	3	10	3
CDK6	chr7	92300849	92354939	-	54090	92320751	19902	34188	5.45459	0.99725	0	0	0	0	0	0	0	0	0	0	5	3	0	0	0	0
GNAI2	chr3	50273885	50289828	+	15943	50276199	2314	13629	10.5554	0.81775	0	0	0	0	0	0	0	0	0	0	0	0	7	3	0	0
LOC550112	chr4	68567202	68586139	+	18937	68578078	10876	8061	5.8791	0.68725	0	0	0	0	0	0	0	0	0	0	3	3	0	0	0	0
MID1	chrX	10442790	10463623	-	20833	10450088	7298	13535	7.89126	0.5895	0	0	0	0	0	0	0	0	3	3	27	3	21	3	0	0
EXT2	chr11	44151688	44165796	+	14108	44161557	9869	4239	5.58175	0.6655	0	0	0	0	0	0	0	0	0	0	0	0	64	3	10	3
RMND5A	chr2	87368128	88019325	+	651197	87371166	3038	648159	6.73379	0.9165	0	0	0	0	0	0	3	3	11	8	94	37	29	15	4	4
GUSBP11	chr22	23981129	24002051	-	20922	23995131	14002	6920	5.29666	0.9975	0	0	0	0	0	0	0	0	0	0	0	0	7	7	0	0
PAX3	chr2	223066161	223084858	-	18697	223072169	6008	12689	6.93898	0.863	0	0	0	0	0	0	0	0	9	3	0	0	0	0	0	0
STXBP5	chr6	147660520	147674458	+	13938	147667079	6559	7379	7.37628	0.91325	0	0	0	0	0	0	0	0	0	0	0	0	3	3	0	0
SLC25A16	chr10	70253327	70263388	-	10061	70256269	2942	7119	8.70097	0.9805	0	0	0	0	0	0	0	0	0	0	6	6	4	3	0	0
MSANTD2	chr11	124644714	124669766	-	25052	124654615	9901	15151	7.36084	0.7125	0	0	0	0	0	0	0	0	0	0	4	4	0	0	0	0
ABCA11P	chr4	420908	466363	-	45455	426759	5851	39604	6.34592	0.638	0	0	0	0	0	0	0	0	0	0	5	3	0	0	0	0
MTHFD1L	chr6	151358253	151413602	+	55349	151365898	7645	47704	7.38026	1	0	0	0	0	0	0	0	0	0	0	9	5	0	0	0	0
CDK14	chr7	90747523	90836479	+	88956	90767376	19853	69103	5.0835	1	0	0	0	0	0	0	0	0	0	0	11	3	28	4	5	3
PALLD	chr4	169589519	169602482	+	12963	169598354	8835	4128	7.39748	0.9995	0	0	0	0	0	0	0	0	6	3	8	3	0	0	0	0
UEVLD	chr11	18566343	18579774	-	13431	18568571	2228	11203	7.66631	1	0	0	0	0	0	0	0	0	6	6	5	4	10	8	3	3
HBS1L	chr6	135290476	135299816	-	9340	135296173	5697	3643	7.92418	0.53475	0	0	0	0	0	0	0	0	0	0	7	4	14	5	4	3
PDE4D	chr5	58511794	59064072	-	552278	58981769	469975	82303	13.683	1	0	0	0	0	0	0	34	22	123	48	158	53	32	19	31	23
SLC25A13	chr7	95838289	95906507	-	68218	95849794	11505	56713	5.74237	1	0	0	0	0	0	0	0	0	0	0	0	0	10	3	4	3
AQP7P1	chr9	67264284	67281701	-	17417	67274130	9846	7571	5.61915	0.959	0	0	0	0	0	0	0	0	0	0	0	0	3	3	0	0
MIPOL1	chr14	37838829	37892059	+	53230	37875771	36942	16288	9.65924	0.99975	0	0	0	0	0	0	0	0	0	0	0	0	3	3	0	0
STAU2	chr8	74529686	74585341	-	55655	74544087	14401	41254	6.55051	0.9935	0	0	0	0	0	0	0	0	0	0	0	0	10	4	0	0
DENND1A	chr9	126220176	126345447	-	125271	126331590	111414	13857	9.00907	1	0	0	0	0	0	0	0	0	0	0	0	0	4	3	0	0
SND1	chr7	127569382	127630999	+	61617	127593795	24413	37204	6.14224	0.96275	0	0	0	0	0	0	0	0	0	0	7	3	14	4	0	0
NBPF9	chr1	148261629	148329029	-	67400	148275845	14216	53184	8.49632	0.757	0	0	0	0	0	0	3	3	0	0	5	5	0	0	0	0
PDE4D	chr5	58511794	59064072	-	552278	58764261	252467	299811	13.3881	1	0	0	0	0	0	0	0	0	15	14	19	15	5	5	5	4
LINC00340	chr6	21909834	21979173	+	69339	21924394	14560	54779	7.736	0.97725	0	0	0	0	0	0	0	0	0	0	6	4	0	0	0	0
CRKL	chr22	21288532	21303998	+	15466	21292391	3859	11607	5.72249	1	0	0	0	0	0	0	0	0	0	0	0	0	67	3	0	0
TPTE2P5	chr13	41429951	41495754	-	65803	41482348	52397	13406	9.699	0.991	0	0	0	0	0	0	4	4	7	7	18	14	15	13	0	0
GSTCD	chr4	106640684	106647735	+	7051	106645302	4618	2433	8.58658	0.7005	0	0	0	0	0	0	0	0	0	0	10	3	10	3	0	0
MYO1D	chr17	30986356	31039005	-	52649	31020395	34039	18610	5.13635	1	0	0	0	0	0	0	0	0	0	0	0	0	8	3	0	0
DBT	chr1	100661978	100671785	-	9807	100666357	4379	5428	8.07432	0.60925	0	0	0	0	0	0	0	0	5	5	9	6	4	4	0	0
OCRL	chrX	128682578	128691301	+	8723	128687212	4634	4089	8.1841	0.5565	0	0	0	0	0	0	0	0	0	0	0	0	3	3	0	0
FUT8	chr14	65879932	65922338	+	42406	65882595	2663	39743	8.45605	0.99525	0	0	0	0	0	0	0	0	0	0	6	3	12	3	0	0
TENM4	chr11	79008588	79151552	-	142964	79055832	47244	95720	6.22837	0.99925	0	0	0	0	0	0	0	0	0	0	0	0	6	3	0	0
SMAD2	chr18	45423180	45456731	-	33551	45438404	15224	18327	9.42951	0.92375	0	0	0	0	0	0	0	0	5	3	21	3	0	0	0	0
EEFSEC	chr3	127983624	128060075	+	76451	128001316	17692	58759	9.52143	1	0	0	0	0	0	0	0	0	3	3	0	0	0	0	0	0
COX10	chr17	14005559	14063193	+	57634	14047278	41719	15915	6.92243	0.8985	0	0	0	0	0	0	0	0	0	0	12	3	16	3	0	0
ERP44	chr9	102822454	102861065	-	38611	102839342	16888	21723	7.412	0.56025	0	0	0	0	0	0	0	0	0	0	0	0	9	4	0	0
ZNRF3	chr22	29383189	29438482	+	55293	29407580	24391	30902	11.1346	0.60575	0	0	0	0	0	0	0	0	0	0	0	0	5	5	0	0
ALG6	chr1	63894797	63902493	+	7696	63897563	2766	4930	7.46793	0.5275	0	0	0	0	0	0	0	0	0	0	0	0	11	3	0	0
GTDC1	chr2	144728329	144899448	-	171119	144823904	95575	75544	7.61698	0.673	0	0	0	0	0	0	0	0	0	0	6	3	11	3	0	0
RMND5A	chr2	87368128	88019325	+	651197	87892442	524314	126883	9.84531	0.879	0	0	0	0	0	0	0	0	0	0	0	0	8	4	0	0
LOC100131067	chr5	80535174	80597105	-	61931	80561996	26822	35109	7.6958	0.99925	0	0	0	0	0	0	0	0	0	0	0	0	3	3	0	0
ATXN10	chr22	46136418	46202838	+	66420	46173292	36874	29546	8.84498	1	0	0	0	0	0	0	0	0	0	0	0	0	3	3	0	0
C16orf72	chr16	9197116	9210524	+	13408	9206943	9827	3581	8.69877	0.9825	0	0	0	0	0	0	6	3	21	4	52	5	70	5	0	0
USO1	chr4	76650069	76678649	+	28580	76663706	13637	14943	10.0006	0.5255	0	0	0	0	0	0	0	0	0	0	0	0	3	3	0	0
CRKL	chr22	21288532	21303998	+	15466	21298308	9776	5690	5.99038	0.53025	0	0	0	0	0	0	0	0	0	0	0	0	67	3	0	0
MSANTD2	chr11	124644870	124669766	-	24896	124654615	9745	15151	7.36084	0.7125	0	0	0	0	0	0	0	0	0	0	4	4	0	0	0	0
FKBP5	chr6	35565181	35656580	-	91399	35614627	49446	41953	10.1385	1	0	0	0	0	0	0	0	0	0	0	0	0	6	6	0	0
LINC00842	chr10	47099714	47150965	-	51251	47139742	40028	11223	8.29189	0.58375	0	0	0	0	0	0	5	5	8	6	18	16	7	7	0	0
KIF16B	chr20	16496309	16506736	-	10427	16504546	8237	2190	7.41241	0.772	0	0	0	0	0	0	0	0	0	0	3	3	0	0	0	0
STK3	chr8	99608397	99718694	-	110297	99657032	48635	61662	10.0536	0.9975	0	0	0	0	0	0	0	0	0	0	3	3	3	3	0	0
MTHFD1L	chr6	151336829	151355628	+	18799	151343140	6311	12488	8.89981	0.99725	0	0	0	0	0	0	0	0	0	0	0	0	6	6	0	0
RMND5A	chr2	87368128	88019325	+	651197	87371141	3013	648184	5.13401	0.99925	0	0	0	0	0	0	22	13	49	26	204	51	476	61	61	32
N4BP2	chr4	40075171	40098846	+	23675	40089877	14706	8969	7.0413	0.989	0	0	0	0	0	0	0	0	0	0	12	3	4	3	0	0
CRIM1	chr2	36583766	36623756	+	39990	36596250	12484	27506	10.5352	0.59475	0	0	0	0	0	0	0	0	0	0	0	0	3	3	0	0
ZSCAN25	chr7	99221803	99305451	+	83648	99247712	25909	57739	8.30232	0.5	0	0	0	0	0	0	0	0	0	0	4	4	0	0	0	0
BEND7	chr10	13481497	13489265	-	7768	13485403	3906	3862	12.2632	0.977	0	0	0	0	0	0	0	0	0	0	3	3	3	3	0	0
G3BP1	chr5	151151597	151166132	+	14535	151161204	9607	4928	7.80713	0.729	0	0	0	0	0	0	0	0	0	0	5	3	18	4	0	0
FOCAD	chr9	20823114	20862576	+	39462	20836397	13283	26179	5.6134	0.981	0	0	0	0	0	0	0	0	0	0	0	0	10	3	5	3
NR2C2	chr3	14989413	15045382	+	55969	15003915	14502	41467	10.1634	1	0	0	0	0	0	0	0	0	0	0	4	4	0	0	0	0
SPIRE1	chr18	12454482	12463349	-	8867	12459927	5445	3422	9.12151	1	0	0	0	0	0	0	0	0	0	0	5	5	20	17	4	3
C1orf21	chr1	184356502	184446519	+	90017	184412290	55788	34229	8.71523	0.99675	0	0	0	0	0	0	0	0	0	0	0	0	8	4	0	0
OSBP	chr11	59349027	59361482	-	12455	59354891	5864	6591	8.18416	0.59675	0	0	0	0	0	0	0	0	0	0	0	0	3	3	0	0
EGFEM1P	chr3	168031964	168237323	+	205359	168098745	66781	138578	5.87057	0.81325	0	0	0	0	0	0	0	0	0	0	5	3	0	0	0	0
ANKRD10	chr13	111546549	111558379	-	11830	111555886	9337	2493	5.70578	0.99975	0	0	0	0	0	0	0	0	8	5	24	17	46	28	12	9
SNURF	chr15	25213229	25224682	+	11453	25219544	6315	5138	6.48578	0.99575	0	0	0	0	0	0	0	0	0	0	8	7	19	12	7	7
NCOA1	chr2	24807429	24866834	+	59405	24816538	9109	50296	10.9639	0.95175	0	0	0	0	0	0	0	0	0	0	4	4	0	0	0	0
HERC2P2	chr15	23318711	23356105	-	37394	23335643	16932	20462	5.21395	0.99825	0	0	0	0	0	0	0	0	0	0	0	0	3	3	0	0
NBPF14	chr1	148256865	148305202	-	48337	148275845	18980	29357	8.49632	0.757	0	0	0	0	0	0	0	0	0	0	0	0	3	3	0	0
CAPZB	chr1	19712120	19746154	-	34034	19733027	20907	13127	10.8707	0.926	0	0	0	0	0	0	0	0	0	0	0	0	11	4	0	0
ZSWIM6	chr5	60790237	60817089	+	26852	60800152	9915	16937	6.65741	1	0	0	0	0	0	0	0	0	5	3	0	0	0	0	0	0
RBPMS	chr8	30402141	30416403	+	14262	30414174	12033	2229	8.81655	0.97025	0	0	0	0	0	0	0	0	0	0	8	7	8	7	0	0
ZC3H14	chr14	89044484	89073586	+	29102	89052914	8430	20672	11.7231	1	0	0	0	0	0	0	0	0	5	3	12	3	13	7	3	3
UBOX5	chr20	3104052	3140411	-	36359	3129943	25891	10468	6.24714	1	0	0	0	0	0	0	0	0	0	0	0	0	3	3	0	0
HIBADH	chr7	27582719	27668989	-	86270	27660283	77564	8706	8.73351	0.73775	0	0	0	0	0	0	0	0	0	0	6	4	14	4	0	0
C9orf41	chr9	77599926	77611362	-	11436	77605213	5287	6149	5.97564	0.742	0	0	0	0	0	0	0	0	0	0	5	3	0	0	0	0
GPC4	chrX	132473369	132548833	-	75464	132503825	30456	45008	7.66662	1	0	0	0	0	0	0	0	0	0	0	0	0	12	3	0	0
TRPC1	chr3	142467302	142496473	+	29171	142480746	13444	15727	8.74843	0.80025	0	0	0	0	0	0	0	0	0	0	4	3	0	0	0	0
CDS2	chr20	5107795	5159462	+	51667	5123237	15442	36225	6.44584	0.82525	0	0	0	0	0	0	0	0	0	0	0	0	7	3	0	0
TNFRSF10B	chr8	22888385	22926263	-	37878	22897018	8633	29245	5.22943	0.60375	0	0	0	0	0	0	0	0	0	0	6	4	0	0	0	0
EPB41	chr1	29391670	29435847	+	44177	29395244	3574	40603	6.83217	1	0	0	0	0	0	0	0	0	0	0	0	0	7	5	0	0
NBPF8	chr1	148006398	148013319	-	6921	148009436	3038	3883	7.6367	0.98425	0	0	0	0	0	0	0	0	3	3	0	0	0	0	0	0
OLA1	chr2	175006728	175087760	-	81032	175038316	31588	49444	7.29879	1	0	0	0	0	0	0	0	0	0	0	0	0	24	3	0	0
RORA	chr15	60970885	61521251	-	550366	61513309	542424	7942	7.9161	1	0	0	0	0	0	0	0	0	0	0	0	0	3	3	0	0
CYB5R4	chr6	84603341	84618727	+	15386	84614260	10919	4467	7.701	0.5085	0	0	0	0	0	0	0	0	0	0	5	3	0	0	0	0
ZC3H11A	chr1	203765624	203770702	+	5078	203768235	2611	2467	7.55356	0.99875	0	0	0	0	0	0	0	0	0	0	0	0	12	3	0	0
UBE3D	chr6	83602761	83667030	-	64269	83620807	18046	46223	5.71305	1	0	0	0	0	0	0	0	0	0	0	0	0	8	3	0	0
CD46	chr1	207940540	207956636	+	16096	207944874	4334	11762	5.30597	0.599	0	0	0	0	0	0	0	0	0	0	0	0	4	3	0	0
ANKHD1-EIF4EBP3	chr5	139781858	139815688	+	33830	139790329	8471	25359	10.8541	1	0	0	0	0	0	0	0	0	3	3	8	8	5	5	0	0
CAB39	chr2	231577945	231624673	+	46728	231604094	26149	20579	5.79583	0.5525	0	0	0	0	0	0	0	0	0	0	0	0	4	3	0	0
APPBP2	chr17	58556632	58571826	-	15194	58568383	11751	3443	8.45283	0.6705	0	0	0	0	0	0	0	0	0	0	8	4	0	0	0	0
EPS15	chr1	51831701	51860052	-	28351	51838561	6860	21491	10.1942	1	0	0	0	0	0	0	0	0	0	0	0	0	3	3	0	0
COMMD1	chr2	62228117	62362965	+	134848	62285160	57043	77805	6.3719	0.56	0	0	0	0	0	0	0	0	5	3	0	0	0	0	0	0
MAPKAP1	chr9	128268696	128305337	-	36641	128288728	20032	16609	8.719	0.96225	0	0	0	0	0	0	0	0	0	0	14	4	73	4	7	3
ARHGAP35	chr19	47440665	47491245	+	50580	47454318	13653	36927	11.0451	0.791	0	0	0	0	0	0	0	0	0	0	0	0	31	3	0	0
FAM53C	chr5	137673996	137681084	+	7088	137676828	2832	4256	7.55466	0.998	0	0	0	0	0	0	0	0	0	0	3	3	0	0	0	0
NGLY1	chr3	25792754	25805556	-	12802	25796605	3851	8951	5.57063	0.9955	0	0	0	0	0	0	0	0	0	0	0	0	16	3	0	0
ETS1	chr11	128350346	128391807	-	41461	128367569	17223	24238	8.87543	0.9725	0	0	0	0	0	0	0	0	0	0	4	4	8	7	0	0
DPYSL3	chr5	146804526	146889040	-	84514	146852907	48381	36133	9.73619	0.95975	0	0	0	0	0	0	0	0	0	0	4	4	6	6	0	0
PDE4D	chr5	58511794	58882154	-	370360	58678237	166443	203917	12.8089	0.99975	0	0	0	0	0	0	0	0	80	35	51	28	16	11	16	13
NBPF14	chr1	148256865	148329029	-	72164	148275845	18980	53184	8.49632	0.757	0	0	0	0	0	0	3	3	0	0	5	5	0	0	0	0
FAM35BP	chr10	46918664	46927782	+	9118	46923603	4939	4179	11.2284	1	3	3	5	5	5	5	9	8	52	27	274	59	256	63	71	37
TAX1BP1	chr7	27839709	27855967	+	16258	27844560	4851	11407	7.89429	0.89575	0	0	0	0	0	0	0	0	0	0	0	0	17	3	0	0
CDC73	chr1	193121574	193172924	+	51350	193130252	8678	42672	10.7401	1	0	0	0	0	0	0	0	0	0	0	0	0	5	4	0	0
CHTOP	chr1	153610924	153617539	+	6615	153614138	3214	3401	8.04687	1	0	0	0	0	0	0	0	0	3	3	0	0	3	3	0	0
ANO4	chr12	101133883	101295423	+	161540	101195698	61815	99725	7.3111	0.68975	0	0	0	0	0	0	0	0	0	0	0	0	6	3	0	0
RMND5A	chr2	86947932	86968049	+	20117	86958122	10190	9927	6.2016	0.5785	0	0	0	0	0	0	0	0	0	0	21	3	31	3	0	0
MYO10	chr5	16818276	16877717	-	59441	16857476	39200	20241	6.11705	0.99925	0	0	0	0	0	0	4	3	8	3	9	3	13	5	0	0
SYNJ2BP-COX16	chr14	70809446	70842392	-	32946	70839842	30396	2550	6.43366	1	0	0	0	0	0	0	0	0	0	0	5	3	15	5	0	0
FOCAD	chr9	20823114	20862576	+	39462	20836285	13171	26291	5.6974	1	0	0	0	0	0	0	0	0	0	0	0	0	13	3	0	0
PPP1R12A	chr12	80239200	80266587	-	27387	80256345	17145	10242	7.95738	0.50725	0	0	0	0	0	0	0	0	0	0	18	3	6	3	0	0
HERC2	chr15	28525433	28538033	-	12600	28535083	9650	2950	9.23451	0.788	0	0	0	0	0	0	0	0	0	0	0	0	6	3	0	0
OSBPL3	chr7	24932240	25019504	-	87264	24936613	4373	82891	6.1437	0.81025	0	0	0	0	0	0	0	0	0	0	0	0	8	3	0	0
SYNJ2BP-COX16	chr14	70795953	70842392	-	46439	70839842	43889	2550	6.43366	1	0	0	0	0	0	0	0	0	0	0	5	3	15	5	0	0
MFHAS1	chr8	8643565	8654874	-	11309	8647944	4379	6930	11.1537	1	0	0	0	0	0	0	0	0	3	3	14	14	50	31	0	0
XPR1	chr1	180601406	180651495	+	50089	180629200	27794	22295	7.62955	0.5835	0	0	0	0	0	0	0	0	0	0	8	3	17	4	0	0
KIAA0146	chr8	48353104	48508372	+	155268	48385460	32356	122912	6.69401	1	0	0	0	0	0	0	0	0	0	0	0	0	4	3	0	0
MAPKAP1	chr9	128420078	128469249	-	49171	128432257	12179	36992	6.08289	1	0	0	0	0	0	0	0	0	0	0	6	3	8	3	0	0
GULP1	chr2	189406045	189433965	+	27920	189420094	14049	13871	9.86249	0.54075	0	0	0	0	0	0	0	0	0	0	21	3	27	3	0	0
LOC100131067	chr5	80541228	80597105	-	55877	80561996	20768	35109	7.6958	0.99925	0	0	0	0	0	0	0	0	0	0	0	0	3	3	0	0
NBPF8	chr1	144220959	144826234	+	605275	144351428	130469	474806	5.14891	0.85325	0	0	0	0	0	0	0	0	0	0	8	3	7	3	0	0
SF3B3	chr16	70582345	70588348	+	6003	70584552	2207	3796	14.4115	1	0	0	0	0	0	0	0	0	9	8	11	8	8	5	3	3
MNAT1	chr14	61346553	61434946	+	88393	61431437	84884	3509	7.10016	1	0	0	0	0	0	0	0	0	0	0	0	0	3	3	0	0
STON2	chr14	81728275	81737013	-	8738	81734841	6566	2172	8.30254	1	0	0	4	4	0	0	30	17	138	49	533	74	665	80	52	30
BBS9	chr7	33313568	33376052	+	62484	33361077	47509	14975	7.64805	0.7795	0	0	0	0	0	0	0	0	0	0	0	0	5	3	0	0
ALMS1	chr2	73682422	73716760	+	34338	73705913	23491	10847	6.1267	0.67925	0	0	0	0	0	0	0	0	0	0	11	3	17	3	0	0
LRRC16A	chr6	25285137	25420341	+	135204	25374762	89625	45579	7.54983	0.618	0	0	0	0	0	0	0	0	0	0	3	3	0	0	0	0
ACN9	chr7	96747209	96810323	+	63114	96795897	48688	14426	5.15863	0.64425	0	0	0	0	0	0	0	0	0	0	4	3	0	0	0	0
NBPF9	chr1	148261629	148279746	-	18117	148275845	14216	3901	8.49632	0.757	0	0	0	0	0	0	0	0	0	0	3	3	0	0	0	0
FKBP5	chr6	35610620	35656580	-	45960	35614627	4007	41953	10.1385	1	0	0	0	0	0	0	0	0	0	0	0	0	6	6	0	0
MSI2	chr17	55478832	55607036	+	128204	55482060	3228	124976	9.46514	1	0	0	0	0	0	0	0	0	0	0	0	0	16	3	0	0
PPP4R1	chr18	9577189	9588086	-	10897	9584764	7575	3322	8.79133	0.8455	0	0	0	0	0	0	0	0	5	3	11	10	18	11	0	0
MED14	chrX	40573962	40585997	-	12035	40583005	9043	2992	6.64576	0.5705	0	0	0	0	0	0	0	0	0	0	5	3	0	0	0	0
UHRF2	chr9	6460791	6475390	+	14599	6464552	3761	10838	10.8842	0.5665	0	0	0	0	0	0	3	3	3	3	3	3	0	0	0	0
KIAA0146	chr8	48353104	48586362	+	233258	48385460	32356	200902	6.69401	1	0	0	0	0	0	0	0	0	0	0	0	0	4	3	0	0
THADA	chr2	43625278	43655238	-	29960	43628978	3700	26260	10.7756	0.90575	0	0	0	0	0	0	0	0	0	0	10	4	23	3	0	0
SPPL2B	chr19	2269743	2334600	+	64857	2291379	21636	43221	7.10464	1	0	0	0	0	0	0	0	0	27	3	60	3	190	3	77	3
GRB2	chr17	73328878	73389631	-	60753	73348437	19559	41194	10.9765	0.99925	0	0	0	0	0	0	0	0	0	0	32	5	42	4	11	3
TIMM23	chr10	51387763	51732771	+	345008	51531964	144201	200807	6.23687	0.65225	0	0	0	0	0	0	0	0	0	0	0	0	10	3	0	0
BCL9	chr1	147013444	147076569	+	63125	147056888	43444	19681	5.64645	1	0	0	0	0	0	0	0	0	7	3	6	3	11	3	0	0
GSTCD	chr4	106650656	106744110	+	93454	106731121	80465	12989	5.19103	0.995	0	0	0	0	0	0	0	0	0	0	0	0	24	3	0	0
NDE1	chr16	15790717	15818047	+	27330	15793585	2868	24462	6.99142	1	0	0	0	0	6	6	0	0	19	17	45	31	122	52	16	11
PTPRA	chr20	2945848	2967410	+	21562	2964770	18922	2640	5.88989	0.69475	0	0	0	0	0	0	0	0	15	3	23	3	82	4	12	3
NARS2	chr11	78189729	78204108	-	14379	78196552	6823	7556	8.55726	0.66075	0	0	0	0	0	0	0	0	0	0	6	3	10	4	0	0
PCSK5	chr9	78547399	78601047	+	53648	78590919	43520	10128	6.2579	0.90125	0	0	0	0	0	0	0	0	0	0	4	3	0	0	0	0
SORD	chr15	45335619	45353264	+	17645	45345134	9515	8130	5.84759	0.98675	0	0	0	0	0	0	0	0	0	0	0	0	15	3	0	0
NPIPL2	chr16	74411937	74419239	+	7302	74415413	3476	3826	7.792	0.99875	0	0	0	0	0	0	0	0	6	5	7	5	4	4	0	0
ARL13B	chr3	93699326	93754174	+	54848	93707515	8189	46659	7.04771	0.99025	0	0	0	0	0	0	0	0	0	0	6	4	3	3	0	0
CPD	chr17	28712254	28747858	+	35604	28718648	6394	29210	5.03606	0.5505	0	0	0	0	0	0	0	0	0	0	0	0	20	3	0	0
NBPF14	chr1	148256865	148305202	-	48337	148266309	9444	38893	8.49632	0.553	0	0	0	0	0	0	0	0	0	0	5	5	3	3	0	0
GATAD2B	chr1	153800824	153895208	-	94384	153807402	6578	87806	5.60203	0.61275	0	0	0	0	0	0	0	0	4	3	0	0	0	0	0	0
NBPF14	chr1	148271161	148282939	-	11778	148275845	4684	7094	8.49632	0.757	0	0	0	0	0	0	0	0	0	0	0	0	6	6	0	0
AK057766	chr7	64670191	64691918	+	21727	64672650	2459	19268	11.5977	1	4	4	7	5	5	5	10	7	25	17	83	35	206	42	35	18
GAPVD1	chr9	128074891	128083711	+	8820	128078289	3398	5422	9.20788	0.754	0	0	0	0	0	0	0	0	0	0	12	4	19	5	0	0
CMSS1	chr3	99536887	99865816	+	328929	99728974	192087	136842	12.3756	1	0	0	0	0	0	0	0	0	31	15	34	16	14	9	0	0
DENND5B	chr12	31652605	31743639	-	91034	31716082	63477	27557	5.80272	0.56225	0	0	0	0	0	0	0	0	0	0	3	3	0	0	0	0
ZSCAN21	chr7	99649233	99654593	+	5360	99651398	2165	3195	7.9819	0.99975	0	0	0	0	0	0	0	0	4	3	6	4	6	4	4	4
FAM149B1	chr10	74953351	74968376	+	15025	74960610	7259	7766	5.3487	1	0	0	0	0	0	0	0	0	0	0	0	0	4	3	0	0
GTDC1	chr2	144765102	144899448	-	134346	144823904	58802	75544	7.61698	0.673	0	0	0	0	0	0	0	0	0	0	6	3	11	3	0	0
GUSBP11	chr22	23982610	24002051	-	19441	23995131	12521	6920	5.29666	0.9975	0	0	0	0	0	0	0	0	0	0	0	0	7	7	0	0
ARL13B	chr3	93699326	93722502	+	23176	93707515	8189	14987	7.04771	0.99025	0	0	0	0	0	0	0	0	0	0	6	4	3	3	0	0
RMND5A	chr2	87368128	88019325	+	651197	87911669	543541	107656	5.75945	1	0	0	0	0	0	0	0	0	0	0	18	3	0	0	0	0
CDH6	chr5	31193993	31267452	+	73459	31197304	3311	70148	5.35672	0.7875	0	0	0	0	0	0	0	0	0	0	15	3	14	3	0	0
RIMS2	chr8	104709524	104778454	+	68930	104718736	9212	59718	5.06454	0.78225	0	0	0	0	0	0	0	0	0	0	6	4	0	0	0	0
TLK1	chr2	171871458	171884848	-	13390	171879507	8049	5341	6.96842	1	0	0	0	0	0	0	0	0	4	4	3	3	0	0	0	0
ANKRD44	chr2	197832170	197858306	-	26136	197855651	23481	2655	5.90325	1	0	0	0	0	0	0	0	0	0	0	0	0	3	3	0	0
ARHGAP21	chr10	24959326	25010765	-	51439	24963122	3796	47643	5.37188	0.93	0	0	0	0	0	0	0	0	0	0	35	6	4	4	0	0
MAGI1	chr3	65607763	66023670	-	415907	65731263	123500	292407	10.7668	1	0	0	0	0	0	0	0	0	10	10	9	7	8	8	3	3
PPM1K	chr4	89190058	89198294	-	8236	89192410	2352	5884	10.9511	1	0	0	0	0	0	0	0	0	0	0	5	5	6	6	0	0
ZNRF2	chr7	30325442	30363257	+	37815	30346774	21332	16483	8.98721	1	0	0	0	0	0	0	0	0	0	0	6	3	0	0	0	0
RNF103-CHMP3	chr2	86847592	86915354	-	67762	86900758	53166	14596	8.29384	0.58275	0	0	0	0	0	0	0	0	0	0	3	3	0	0	0	0
PAX3	chr2	223066909	223084858	-	17949	223072169	5260	12689	6.93898	0.863	0	0	0	0	0	0	0	0	9	3	0	0	0	0	0	0
AGAP1	chr2	236817550	236877105	+	59555	236844424	26874	32681	9.72881	0.90075	0	0	0	0	0	0	0	0	0	0	0	0	5	3	0	0
NBPF9	chr1	144827928	145313333	+	485405	145209806	381878	103527	6.488	0.63125	0	0	0	0	0	0	8	4	0	0	26	3	24	3	0	0
KDM6A	chrX	44950109	44966654	+	16545	44959324	9215	7330	8.68696	0.99925	0	0	0	0	0	0	0	0	0	0	0	0	4	3	0	0
ETS1	chr11	128360471	128391807	-	31336	128367569	7098	24238	8.87543	0.9725	0	0	0	0	0	0	0	0	0	0	4	4	8	7	0	0
TENM3	chr4	183245405	183522076	+	276671	183259721	14316	262355	7.27131	0.51375	0	0	0	0	0	0	0	0	0	0	0	0	11	3	0	0
SLC37A3	chr7	140037149	140048425	-	11276	140043127	5978	5298	5.00173	0.61	0	0	0	0	0	0	0	0	0	0	0	0	10	4	0	0
NBPF9	chr1	148261629	148282939	-	21310	148266309	4680	16630	8.49632	0.553	0	0	0	0	0	0	0	0	0	0	0	0	7	7	0	0
STON1-GTF2A1L	chr2	48818994	48847989	+	28995	48830559	11565	17430	10.2849	0.69975	0	0	0	0	0	0	0	0	0	0	3	3	0	0	0	0
SEPT7P2	chr7	45798773	45808258	-	9485	45805411	6638	2847	11.7018	0.993	0	0	0	0	0	0	0	0	0	0	5	5	0	0	0	0
DECR1	chr8	91013789	91031136	+	17347	91027768	13979	3368	9.52489	0.53125	0	0	0	0	0	0	0	0	0	0	0	0	3	3	0	0
ARL13B	chr3	93699326	93714717	+	15391	93707515	8189	7202	7.04771	0.99025	0	0	0	0	0	0	0	0	0	0	6	4	3	3	0	0
NBPF14	chr1	148256865	148329029	-	72164	148266309	9444	62720	8.49632	0.553	0	0	0	0	0	0	0	0	0	0	5	5	0	0	0	0
ZNF85	chr19	21116956	21131549	+	14593	21126391	9435	5158	7.26729	0.79775	0	0	0	0	0	0	0	0	3	3	6	3	7	3	3	3
NLK	chr17	26370357	26449628	+	79271	26374942	4585	74686	10.2935	1	0	0	0	0	6	5	13	9	22	17	48	32	73	39	4	4
EXOC4	chr7	133314894	133502077	+	187183	133466990	152096	35087	9.0713	0.613	0	0	0	0	0	0	0	0	0	0	0	0	13	3	0	0
NBPF9	chr1	148261629	148329029	-	67400	148266309	4680	62720	8.49632	0.553	0	0	0	0	0	0	0	0	0	0	5	5	0	0	0	0
RIMS2	chr8	104513290	104709313	+	196023	104664851	151561	44462	9.5125	1	0	0	0	0	0	0	0	0	0	0	7	7	0	0	0	0
NHSL2	chrX	71131217	71351928	+	220711	71229195	97978	122733	12.3147	0.99675	0	0	0	0	0	0	15	12	67	35	183	50	102	45	14	14
TMCO3	chr13	114175048	114188359	+	13311	114185655	10607	2704	9.44247	0.88825	0	0	0	0	0	0	0	0	0	0	3	3	5	5	0	0
ZNF43	chr19	22000788	22034706	-	33918	22025435	24647	9271	5.90436	0.6095	0	0	0	0	0	0	0	0	6	3	6	4	6	3	0	0
GLI3	chr7	42188067	42262728	-	74661	42252401	64334	10327	6.29529	1	0	0	0	0	0	0	1	1	2	1	5	3	2	2	0	0
LARGE	chr22	34022310	34046352	-	24042	34037275	14965	9077	8.17855	0.65425	0	0	0	0	0	0	0	0	0	0	4	3	0	0	0	0
LMO4	chr1	87797934	87805218	+	7284	87802940	5006	2278	5.2221	0.72175	0	0	0	0	0	0	0	0	0	0	4	3	0	0	0	0
JMJD1C	chr10	65140242	65225254	-	85012	65187346	47104	37908	5.22291	0.9935	0	0	0	0	0	0	0	0	0	0	0	0	4	3	0	0
ELP2	chr18	33726011	33734812	+	8801	33728952	2941	5860	9.01979	0.82125	0	0	0	0	0	0	0	0	5	3	30	3	59	3	18	3
CDS2	chr20	5107795	5154168	+	46373	5123237	15442	30931	6.44584	0.82525	0	0	0	0	0	0	0	0	0	0	0	0	7	3	0	0
NBPF9	chr1	148271161	148329029	-	57868	148275845	4684	53184	8.49632	0.757	0	0	0	0	0	0	3	3	0	0	5	5	0	0	0	0
RIMS2	chr8	104709524	104778454	+	68930	104741954	32430	36500	10.1885	0.5155	0	0	0	0	0	0	0	0	0	0	5	3	0	0	0	0
CHM	chrX	85166343	85211157	-	44814	85198147	31804	13010	8.99362	0.52475	0	0	0	0	0	0	0	0	0	0	3	3	0	0	0	0
NBPF14	chr1	148252118	148324258	-	72140	148275845	23727	48413	8.49632	0.757	0	0	0	0	0	0	0	0	5	4	0	0	6	6	0	0
DIP2B	chr12	50899023	51019758	+	120735	51009882	110859	9876	6.12042	1	0	0	0	0	0	0	0	0	0	0	3	3	0	0	0	0
TIMM23B	chr10	51387763	51732771	+	345008	51531964	144201	200807	6.23687	0.65225	0	0	0	0	0	0	0	0	0	0	0	0	10	3	0	0
DCAF6	chr1	167974031	168007608	+	33577	167988782	14751	18826	13.1547	1	0	0	0	0	0	0	0	0	3	3	8	6	3	3	0	0
TNPO3	chr7	128658211	128694704	-	36493	128677259	19048	17445	7.90055	0.76175	0	0	0	0	0	0	0	0	0	0	0	0	21	3	0	0
TEAD4	chr12	3069206	3120169	+	50963	3079926	10720	40243	8.75703	0.94475	0	0	0	0	0	0	0	0	0	0	0	0	0	0	3	3
EEFSEC	chr3	127983624	128060075	+	76451	128058072	74448	2003	5.98428	0.76875	0	0	0	0	0	0	0	0	0	0	0	0	4	3	0	0
WDR67	chr8	124096580	124105830	+	9250	124099604	3024	6226	9.85533	0.9875	0	0	0	0	0	0	0	0	0	0	0	0	8	3	0	0
ARHGAP10	chr4	148653606	148743877	+	90271	148682518	28912	61359	8.75444	0.60025	0	0	0	0	0	0	0	0	6	3	0	0	0	0	0	0
NBPF14	chr1	148275925	148329029	-	53104	148318802	42877	10227	8.49632	0.96625	0	0	0	0	0	0	0	0	0	0	5	5	0	0	0	0
CDH6	chr5	31193993	31249320	+	55327	31197304	3311	52016	5.35672	0.7875	0	0	0	0	0	0	0	0	0	0	15	3	14	3	0	0
NHEJ1	chr2	220012517	220022193	-	9676	220019264	6747	2929	6.07531	1	0	0	0	0	0	0	0	0	0	0	0	0	10	3	0	0
TMEM260	chr14	57052630	57072287	+	19657	57070253	17623	2034	7.23878	0.97125	0	0	0	0	0	0	0	0	0	0	5	3	13	4	4	3
UGCG	chr9	114677026	114685128	+	8102	114679968	2942	5160	8.01913	0.52525	0	0	0	0	0	0	0	0	0	0	4	4	6	6	0	0
CDKAL1	chr6	20781496	20846305	+	64809	20826634	45138	19671	5.09728	1	0	0	0	0	0	0	0	0	0	0	0	0	17	3	0	0
BCL2L13	chr22	18121652	18165979	+	44327	18155450	33798	10529	7.64261	1	0	0	0	0	0	0	0	0	3	3	3	3	4	4	0	0
MSI2	chr17	55478832	55607036	+	128204	55497715	18883	109321	5.25847	1	0	0	0	0	0	0	0	0	0	0	0	0	18	3	0	0
PRDM2	chr1	14099683	14142921	+	43238	14108945	9262	33976	12.9541	1	0	0	0	0	0	0	0	0	8	3	20	3	16	3	0	0
MDFIC	chr7	114619836	114655741	+	35905	114624613	4777	31128	6.57353	0.9985	0	0	0	0	0	0	0	0	0	0	0	0	18	3	0	0
ATG5	chr6	106696119	106763975	-	67856	106711261	15142	52714	10.659	0.5295	0	0	0	0	0	0	0	0	0	0	3	3	0	0	0	0
FAM35DP	chr10	47400736	47409852	+	9116	47405670	4934	4182	11.2284	1	3	3	5	5	5	5	9	8	52	27	274	59	256	63	71	37
KLHL24	chr3	183369064	183381245	+	12181	183371754	2690	9491	6.69489	0.99725	0	0	0	0	0	0	0	0	0	0	0	0	6	3	0	0
PARG	chr10	51130465	51361726	-	231261	51352372	221907	9354	10.4915	1	0	0	0	0	4	4	14	12	17	15	31	18	39	20	9	7
ABTB2	chr11	34226237	34378247	-	152010	34292799	66562	85448	6.8259	1	0	0	0	0	0	0	0	0	0	0	0	0	14	4	0	0
IQGAP2	chr5	75757494	75858220	+	100726	75771937	14443	86283	7.54854	0.8065	0	0	0	0	0	0	0	0	0	0	0	0	4	4	0	0
LOC100288142	chr1	145364674	146420018	+	1055344	145578989	214315	841029	5.69814	0.998	0	0	0	0	0	0	0	0	9	3	26	3	24	3	0	0
NBPF9	chr1	148261629	148329029	-	67400	148318802	57173	10227	8.49632	0.96625	0	0	0	0	0	0	0	0	0	0	5	5	0	0	0	0
ZBTB20	chr3	114219238	114343723	-	124485	114227752	8514	115971	6.46182	0.99975	0	0	0	0	0	0	0	0	0	0	7	4	0	0	0	0
ZNF43	chr19	22002023	22034706	-	32683	22025435	23412	9271	5.90436	0.6095	0	0	0	0	0	0	0	0	6	3	6	4	6	3	0	0
RHOT1	chr17	30469748	30498061	+	28313	30478177	8429	19884	6.29939	1	0	0	0	0	0	0	0	0	0	0	0	0	4	3	0	0
RHOT1	chr17	30469748	30498065	+	28317	30478177	8429	19888	6.29939	1	0	0	0	0	0	0	0	0	0	0	0	0	4	3	0	0
LOC100288142	chr1	144218607	144828540	+	609933	144224082	5475	604458	8.49632	0.7835	0	0	0	0	0	0	0	0	0	0	4	4	0	0	0	0
AACSP1	chr5	178203277	178224531	-	21254	178220438	17161	4093	12.4919	0.999	0	0	0	0	0	0	0	0	0	0	6	6	5	4	0	0
ARHGEF12	chr11	120207984	120276826	+	68842	120245245	37261	31581	9.3375	0.79275	0	0	0	0	0	0	0	0	0	0	0	0	7	3	0	0
LOC728407	chr10	51299327	51309448	-	10121	51302842	3515	6606	13.8499	0.9895	0	0	0	0	0	0	5	4	3	3	3	3	0	0	0	0
PDLIM5	chr4	95376535	95494501	+	117966	95451548	75013	42953	9.80228	1	0	0	0	0	0	0	0	0	0	0	27	3	0	0	0	0
SPAG9	chr17	49098726	49118861	-	20135	49100811	2085	18050	7.81308	1	0	0	0	0	0	0	0	0	7	4	18	8	7	4	0	0
MSANTD2	chr11	124642950	124669766	-	26816	124654615	11665	15151	7.36084	0.7125	0	0	0	0	0	0	0	0	0	0	4	4	0	0	0	0
MYCBP2	chr13	77673148	77695507	-	22359	77692630	19482	2877	8.34619	1	3	3	0	0	0	0	0	0	6	6	13	12	14	11	7	6
MTHFD1L	chr6	151358253	151390170	+	31917	151365898	7645	24272	7.38026	1	0	0	0	0	0	0	0	0	0	0	9	5	0	0	0	0
ZNF43	chr19	22002023	22034706	-	32683	22022900	20877	11806	5.05657	0.6165	0	0	0	0	0	0	0	0	6	3	0	0	6	3	0	0
ANKRD10	chr13	111545610	111558379	-	12769	111555886	10276	2493	5.70578	0.99975	0	0	0	0	0	0	0	0	8	5	24	17	46	28	12	9
WASF2	chr1	27755443	27816496	-	61053	27803478	48035	13018	7.97713	1	0	0	0	0	0	0	0	0	0	0	0	0	21	5	0	0
PDE4D	chr5	58511794	58882154	-	370360	58764261	252467	117893	13.3881	1	0	0	0	0	0	0	17	15	41	25	26	21	9	7	8	8
BC043356	chr7	37725186	37868856	+	143670	37779981	54795	88875	12.7533	0.9075	0	0	0	0	0	0	0	0	0	0	0	0	4	4	0	0
ZNF462	chr9	109625636	109685634	+	59998	109628262	2626	57372	6.22317	0.70075	0	0	0	0	0	0	5	5	0	0	4	4	6	6	0	0
PSMD14	chr2	162227833	162241974	+	14141	162239780	11947	2194	8.13203	1	0	0	0	0	0	0	0	0	0	0	8	3	18	4	5	3
R3HDM2	chr12	57677839	57689181	-	11342	57683303	5464	5878	8.69235	0.9975	0	0	0	0	0	0	0	0	0	0	0	0	13	4	0	0
PPM1G	chr2	27610025	27632169	-	22144	27616210	6185	15959	7.81417	1	0	0	0	0	0	0	0	0	0	0	0	0	3	3	0	0
LARGE	chr22	34046654	34157357	-	110703	34063247	16593	94110	5.51488	0.999	0	0	0	0	0	0	0	0	0	0	18	4	19	4	0	0
PBRM1	chr3	52584833	52595782	-	10949	52588772	3939	7010	10.0466	1	0	0	0	0	0	0	0	0	0	0	4	3	13	3	0	0
SLC4A8	chr12	51857498	51863397	+	5899	51860188	2690	3209	9.00191	0.92025	0	0	0	0	0	0	0	0	0	0	0	0	5	4	0	0
TEX10	chr9	103072661	103082546	-	9885	103079960	7299	2586	6.48957	0.89025	0	0	0	0	0	0	0	0	0	0	21	5	20	5	5	3
ZSCAN21	chr7	99649233	99654533	+	5300	99651398	2165	3135	7.9819	0.99975	0	0	0	0	0	0	0	0	4	3	6	4	6	4	4	4
PDE4D	chr5	58511794	59064072	-	552278	58678237	166443	385835	12.8089	0.99975	0	0	0	0	0	0	0	0	0	0	38	20	13	10	9	8
RIMS2	chr8	104709524	104778454	+	68930	104741533	32009	36921	6.21281	0.655	0	0	0	0	0	0	0	0	0	0	6	4	0	0	0	0
WDR67	chr8	124096580	124105830	+	9250	124099567	2987	6263	7.72704	0.83625	0	0	0	0	0	0	6	3	4	3	0	0	13	4	0	0
AK294819	chr10	51685277	51695399	+	10122	51691884	6607	3515	13.8499	0.993	0	0	0	0	0	0	5	4	3	3	3	3	0	0	0	0
ANKRD36BP2	chr2	89092011	89100615	+	8604	89096798	4787	3817	7.13191	0.614	0	0	0	0	5	5	11	7	28	15	93	35	48	22	19	13
NBPF14	chr1	148309348	148329029	-	19681	148318802	9454	10227	8.49632	0.96625	0	0	0	0	0	0	0	0	0	0	5	5	0	0	0	0
ARFGEF2	chr20	47570327	47580366	+	10039	47573667	3340	6699	9.90241	0.57075	0	0	0	0	0	0	0	0	0	0	0	0	4	4	0	0
EPHA4	chr2	222365892	222428450	-	62558	222417580	51688	10870	5.18833	0.8135	0	0	0	0	0	0	0	0	0	0	0	0	4	3	0	0
ADAM9	chr8	38899636	38911999	+	12363	38902882	3246	9117	6.22064	0.9965	0	0	0	0	0	0	0	0	0	0	8	3	0	0	0	0
TRAF3IP2	chr6	111901592	111912460	-	10868	111905495	3903	6965	6.78988	1	0	0	0	0	0	0	0	0	0	0	0	0	4	3	0	0
CXorf23	chrX	19973684	19983161	-	9477	19977275	3591	5886	6.12016	0.86625	0	0	0	0	0	0	0	0	0	0	8	4	0	0	0	0
ARL17A	chr17	43580892	43623170	+	42278	43611565	30673	11605	8.5878	0.86625	0	0	0	0	0	0	0	0	0	0	8	7	5	5	0	0
FRAS1	chr4	79258971	79284666	+	25695	79275919	16948	8747	10.2502	0.99975	0	0	0	0	0	0	0	0	0	0	0	0	4	3	0	0
DCAF6	chr1	167974031	167992225	+	18194	167988782	14751	3443	13.1547	1	0	0	0	0	0	0	0	0	3	3	8	6	3	3	0	0
AAK1	chr2	69784110	69870009	-	85899	69827252	43142	42757	9.65798	0.7675	0	0	0	0	0	0	0	0	0	0	0	0	10	3	0	0
SMAP1	chr6	71377844	71442080	+	64236	71405064	27220	37016	9.99252	0.83775	0	0	0	0	0	0	0	0	0	0	6	4	12	4	6	3
UHRF2	chr9	6460791	6475390	+	14599	6465743	4952	9647	8.17617	0.863	0	0	0	0	0	0	12	11	33	22	26	21	11	9	4	4
MAPKAP1	chr9	128284044	128305337	-	21293	128288728	4684	16609	8.719	0.96225	0	0	0	0	0	0	0	0	0	0	14	4	73	4	7	3
DHDDS	chr1	26772923	26784281	+	11358	26781537	8614	2744	5.15287	1	0	0	0	0	0	0	0	0	0	0	0	0	8	3	0	0
VPS13B	chr8	100108660	100115180	+	6520	100110766	2106	4414	8.48577	0.81275	0	0	0	0	0	0	0	0	0	0	0	0	5	3	0	0
DENND1A	chr9	126319974	126345447	-	25473	126331590	11616	13857	9.00907	1	0	0	0	0	0	0	0	0	0	0	0	0	4	3	0	0
SLC7A1	chr13	30127997	30169552	-	41555	30146149	18152	23403	10.3486	0.95275	0	0	0	0	0	0	0	0	0	0	0	0	11	4	0	0
ANKHD1	chr5	139781858	139815688	+	33830	139790329	8471	25359	10.8541	1	0	0	0	0	0	0	0	0	3	3	8	8	5	5	0	0
TENM3	chr4	183245405	183267803	+	22398	183259721	14316	8082	7.27131	0.51375	0	0	0	0	0	0	0	0	0	0	0	0	11	3	0	0
CAV1	chr7	116166743	116198999	+	32256	116175142	8399	23857	6.07484	0.6565	0	0	0	0	0	0	0	0	0	0	0	0	5	3	0	0
ZC3H14	chr14	89044484	89068267	+	23783	89052914	8430	15353	11.7231	1	0	0	0	0	0	0	0	0	5	3	12	3	13	7	3	3
PCNXL2	chr1	233193036	233225806	-	32770	233206137	13101	19669	8.46498	0.774	0	0	0	0	0	0	0	0	0	0	3	3	3	3	0	0
ADAM19	chr5	156825222	156915272	-	90050	156848964	23742	66308	9.99023	0.777	0	0	0	0	0	0	0	0	0	0	0	0	6	3	0	0
ZNRF1	chr16	75033993	75127469	+	93476	75046795	12802	80674	5.02377	0.98125	0	0	0	0	0	0	0	0	0	0	7	3	0	0	0	0
NAIP	chr5	70272885	70400570	-	127685	70389019	116134	11551	7.64752	0.99975	0	0	0	0	0	0	0	0	3	3	7	6	9	8	0	0
NBPF14	chr1	148252118	148324258	-	72140	148266309	14191	57949	8.49632	0.553	0	0	0	0	0	0	0	0	3	3	5	5	0	0	0	0
NBPF8	chr1	148006398	148013319	-	6921	148010976	4578	2343	8.49632	0.93625	0	0	0	0	0	0	0	0	3	3	0	0	3	3	0	0
ACN9	chr7	96747209	96810323	+	63114	96774340	27131	35983	6.32621	0.571	0	0	0	0	0	0	0	0	0	0	4	3	0	0	0	0
MKL1	chr22	40948371	40990677	-	42306	40983582	35211	7095	6.90188	0.99925	0	0	0	0	0	0	0	0	3	3	3	3	0	0	0	0
MTMR6	chr13	25802719	25825786	-	23067	25821431	18712	4355	5.59604	0.9735	0	0	0	0	0	0	0	0	0	0	3	3	0	0	0	0
SERPINI1	chr3	167512612	167525031	+	12419	167516897	4285	8134	5.14693	0.63575	0	0	0	0	0	0	0	0	0	0	0	0	8	3	0	0
PTCHD4	chr6	47869671	47976369	-	106698	47960926	91255	15443	8.73502	1	0	0	0	0	0	0	0	0	0	0	5	3	5	4	0	0
RNF216P1	chr7	5028808	5036240	+	7432	5033250	4442	2990	7.74833	0.999	0	0	0	0	0	0	0	0	0	0	0	0	4	4	0	0
SORD	chr15	45335619	45357468	+	21849	45345134	9515	12334	5.84759	0.98675	0	0	0	0	0	0	0	0	0	0	0	0	15	3	0	0
KIAA2026	chr9	5929159	5944870	-	15711	5933881	4722	10989	14.0802	1	0	0	0	0	0	0	9	9	9	7	3	3	0	0	0	0
NBPF8	chr1	148261629	148276555	-	14926	148266309	4680	10246	8.49632	0.553	0	0	0	0	0	0	0	0	0	0	4	4	4	4	0	0
SMYD3	chr1	246093239	246490502	-	397263	246429393	336154	61109	6.08993	0.54375	0	0	0	0	0	0	0	0	0	0	0	0	9	5	3	3
NBPF14	chr1	148252118	148324258	-	72140	148318802	66684	5456	8.49632	0.96625	0	0	0	0	0	0	0	0	0	0	4	4	0	0	0	0
FTO	chr16	53968021	54145673	+	177652	53984123	16102	161550	5.08273	1	0	0	0	0	0	0	0	0	0	0	0	0	8	3	0	0
LOC100131067	chr5	80546608	80597105	-	50497	80561996	15388	35109	7.6958	0.99925	0	0	0	0	0	0	0	0	0	0	0	0	3	3	0	0
TIMM23	chr10	51387763	51729801	+	342038	51531964	144201	197837	6.23687	0.65225	0	0	0	0	0	0	0	0	0	0	0	0	10	3	0	0
TYW1B	chr7	72209578	72242426	-	32848	72236642	27064	5784	10.2022	0.99725	0	0	0	0	3	3	17	13	40	22	116	28	149	34	12	9
ASAP1	chr8	131249240	131370262	-	121022	131350595	101355	19667	6.06882	0.5845	0	0	0	0	0	0	0	0	0	0	0	0	3	3	0	0
BCAS3	chr17	58786686	58824558	+	37872	58804830	18144	19728	6.0969	0.996	0	0	0	0	0	0	0	0	0	0	0	0	6	6	0	0
IGFBP7	chr4	57907099	57976042	-	68943	57965760	58661	10282	8.53243	0.59025	0	0	0	0	0	0	0	0	0	0	0	0	21	4	0	0
GPHN	chr14	67391009	67431907	+	40898	67399305	8296	32602	7.55143	0.82025	0	0	0	0	0	0	0	0	0	0	0	0	5	3	0	0
DLGAP4	chr20	35091002	35125107	+	34105	35117075	26073	8032	7.5891	0.5125	0	0	0	0	0	0	0	0	0	0	0	0	11	3	0	0
PEAK1	chr15	77578846	77712347	-	133501	77657567	78721	54780	7.99765	0.95725	0	0	0	0	0	0	7	7	15	12	49	28	20	15	0	0
SNRPN	chr15	25207356	25222924	+	15568	25219544	12188	3380	6.48578	0.99575	0	0	0	0	0	0	0	0	0	0	5	5	0	0	0	0
FAT3	chr11	92088570	92257799	+	169229	92097129	8559	160670	7.3133	0.97925	0	0	0	0	0	0	0	0	0	0	0	0	11	3	0	0
ANXA8	chr10	47072979	47150965	-	77986	47139742	66763	11223	8.29189	0.58375	0	0	0	0	0	0	5	5	8	6	18	16	7	7	0	0
VPS13B	chr8	100287482	100396435	+	108953	100377203	89721	19232	6.37394	0.649	0	0	0	0	0	0	0	0	0	0	4	3	0	0	0	0
RUVBL1	chr3	127784063	127806548	-	22485	127803547	19484	3001	8.99942	0.9915	0	0	0	0	0	0	0	0	0	0	0	0	9	3	0	0
NBPF9	chr1	148271161	148329029	-	57868	148318802	47641	10227	8.49632	0.96625	0	0	0	0	0	0	0	0	0	0	5	5	0	0	0	0
PARG	chr10	51077601	51087718	-	10117	51081118	3517	6600	13.8499	0.94825	0	0	0	0	0	0	6	5	3	3	0	0	0	0	0	0
HS6ST2	chrX	131763121	132090835	-	327714	131844168	81047	246667	7.20218	1	0	0	0	0	0	0	0	0	4	4	24	19	0	0	0	0
FBXO3	chr11	33780147	33790396	-	10249	33784832	4685	5564	7.54913	1	0	0	0	0	0	0	0	0	3	3	3	3	4	4	0	0
G3BP1	chr5	151151597	151166163	+	14566	151161204	9607	4959	7.80713	0.729	0	0	0	0	0	0	0	0	0	0	5	3	18	4	0	0
PTCHD4	chr6	47847672	47976369	-	128697	47960926	113254	15443	8.73502	1	0	0	0	0	0	0	0	0	0	0	5	3	5	4	0	0
TM9SF1	chr14	24664242	24679553	-	15311	24675903	11661	3650	8.46744	0.99875	0	0	0	0	0	0	0	0	0	0	0	0	3	3	0	0
TBC1D5	chr3	17603634	17783972	-	180338	17674850	71216	109122	6.1437	0.5025	0	0	0	0	0	0	0	0	0	0	0	0	4	3	0	0
SLX4IP	chr20	10416101	10438823	+	22722	10436014	19913	2809	6.69334	0.99025	0	0	0	0	0	0	0	0	0	0	0	0	11	3	0	0
ZNF43	chr19	22000788	22034706	-	33918	22022900	22112	11806	5.05657	0.6165	0	0	0	0	0	0	0	0	6	3	0	0	6	3	0	0
SORD	chr15	45335619	45353179	+	17560	45345134	9515	8045	5.84759	0.98675	0	0	0	0	0	0	0	0	0	0	0	0	15	3	0	0
BOLA2	chr16	29560083	30204678	-	644595	30111718	551635	92960	5.07557	0.81325	0	0	0	0	0	0	0	0	0	0	0	0	4	4	0	0
NBPF14	chr1	148256865	148329029	-	72164	148318802	61937	10227	8.49632	0.96625	0	0	0	0	0	0	0	0	0	0	5	5	0	0	0	0
DENND5B	chr12	31648853	31743639	-	94786	31716082	67229	27557	5.80272	0.56225	0	0	0	0	0	0	0	0	0	0	3	3	0	0	0	0
SNX27	chr1	151611595	151630710	+	19115	151618979	7384	11731	7.29584	0.76675	0	0	0	0	0	0	0	0	0	0	9	3	0	0	0	0
SPPL2B	chr19	2269743	2334600	+	64857	2291523	21780	43077	5.21855	1	0	0	0	0	0	0	0	0	27	3	60	3	190	3	77	3
EEFSEC	chr3	127983624	128060075	+	76451	128038362	54738	21713	9.36204	0.6295	0	0	0	0	0	0	0	0	0	0	3	3	4	3	0	0
SNTB2	chr16	69279718	69304045	+	24327	69294073	14355	9972	10.1536	1	0	0	0	0	0	0	0	0	6	6	6	6	0	0	0	0
CLYBL	chr13	100425264	100511114	+	85850	100507061	81797	4053	8.9975	1	0	0	0	0	0	0	0	0	0	0	0	0	3	3	0	0
VPS13B	chr8	100205285	100286425	+	81140	100248447	43162	37978	5.05304	1	0	0	0	0	0	0	0	0	0	0	10	4	5	4	0	0
ABCA11P	chr4	420762	466363	-	45601	426759	5997	39604	6.34592	0.638	0	0	0	0	0	0	0	0	0	0	5	3	0	0	0	0
GNAI2	chr3	50273885	50289531	+	15646	50276199	2314	13332	10.5554	0.81775	0	0	0	0	0	0	0	0	0	0	0	0	7	3	0	0
PAPPA	chr9	119065229	119093522	+	28293	119081099	15870	12423	7.05118	1	0	0	0	0	0	0	0	0	0	0	0	0	5	3	0	0
EPB41	chr1	29391670	29424318	+	32648	29395244	3574	29074	6.83217	1	0	0	0	0	0	0	0	0	0	0	0	0	7	5	0	0
TRPC1	chr3	142467302	142496473	+	29171	142485947	18645	10526	8.54858	0.7565	0	0	0	0	0	0	0	0	0	0	6	4	0	0	0	0
SMA4	chr5	69697495	70045403	+	347908	70021559	324064	23844	5.48145	0.5365	0	0	0	0	0	0	0	0	0	0	0	0	9	3	0	0
ADAM9	chr8	38899636	38911999	+	12363	38902904	3268	9095	6.99299	0.9975	0	0	0	0	0	0	0	0	0	0	8	3	0	0	0	0
ANKFY1	chr17	4120413	4139066	-	18653	4126068	5655	12998	6.52805	1	0	0	0	0	0	0	0	0	0	0	8	3	0	0	0	0
CECR5	chr22	17630635	17640015	-	9380	17636931	6296	3084	11.0265	0.7545	0	0	0	0	0	0	0	0	0	0	0	0	10	7	0	0
NBPF9	chr1	148261629	148282939	-	21310	148275845	14216	7094	8.49632	0.757	0	0	0	0	0	0	0	0	0	0	0	0	6	6	0	0
UBE3D	chr6	83733757	83748134	-	14377	83742025	8268	6109	9.62873	0.73025	0	0	0	0	0	0	0	0	0	0	0	0	3	3	0	0
RSRC1	chr3	157841780	158015827	+	174047	157980000	138220	35827	8.29637	0.53325	0	0	0	0	0	0	0	0	0	0	10	3	18	3	0	0
MAPKAP1	chr9	128246862	128305337	-	58475	128288728	41866	16609	8.719	0.96225	0	0	0	0	0	0	0	0	0	0	14	4	73	4	7	3
VTA1	chr6	142468536	142487364	+	18828	142482826	14290	4538	9.5055	0.591	0	0	0	0	0	0	0	0	3	3	13	3	13	3	0	0
LPHN2	chr1	82372915	82402411	+	29496	82389139	16224	13272	7.15356	0.9995	0	0	0	0	0	0	0	0	0	0	16	3	12	3	0	0

## Sheet: H9
Gene Symbol	Chromosome	Intron Start	Intron End	Strand	Intron Length	RS site	Distance to Left Splice Site	Distance to Right Splice Site	Splicing Strength as a 3´ Splice Site	PhastCons Score	Total Junction Reads (10min 4sU)	Unique Junction Reads (10min 4sU)	Total Junction Reads (15min 4sU)	Unique Junction Reads (15min 4sU)	Total Junction Reads (30min 4sU)	Unique Junction Reads (30min 4sU)	Total Junction Reads (60min 4sU)	Unique Junction Reads (60min 4sU)	Total Junction Reads (120min 4sU)	Unique Junction Reads (120min 4sU)	Total Junction Reads (steady)	Unique Junction Reads (steady)
ABCA11P	chr4	420762	466363	-	45601	426759	5997	39604	6.34592	0.638	0	0	0	0	0	0	6	3	6	3	0	0
ANK3	chr10	62039397	62374943	-	335546	62268383	228986	106560	12.4604	1	0	0	0	0	0	0	0	0	0	0	5	5
NBPF14	chr1	148256865	148329029	-	72164	148318802	61937	10227	8.49632	0.96625	0	0	0	0	0	0	0	0	4	3	0	0
DBT	chr1	100661978	100671785	-	9807	100666357	4379	5428	8.07432	0.60925	0	0	0	0	0	0	4	4	8	8	0	0
GUSBP11	chr22	23981129	24002051	-	20922	23995131	14002	6920	5.29666	0.9975	0	0	0	0	0	0	0	0	3	3	0	0
MAPKAP1	chr9	128246862	128305337	-	58475	128288728	41866	16609	8.719	0.96225	0	0	0	0	0	0	0	0	0	0	8	4
NBPF14	chr1	148271161	148282939	-	11778	148275845	4684	7094	8.49632	0.757	0	0	0	0	0	0	0	0	4	4	0	0
ADIPOR2	chr12	1863680	1882007	+	18327	1866835	3155	15172	8.14112	0.88125	0	0	0	0	0	0	0	0	3	3	0	0
DCAF6	chr1	167974031	168007608	+	33577	167988782	14751	18826	13.1547	1	0	0	0	0	0	0	0	0	3	3	0	0
TTN-AS1	chr2	179436176	179462322	+	26146	179440706	4530	21616	9.31375	1	0	0	0	0	0	0	3	3	3	3	0	0
CBRC7TM_40	chr7	143951789	144052074	-	100285	144040391	88602	11683	11.2068	0.51225	0	0	0	0	0	0	10	9	11	9	19	15
RMND5A	chr2	87368128	88019325	+	651197	87371166	3038	648159	6.73379	0.9165	0	0	3	3	0	0	3	3	5	5	4	4
NBPF14	chr1	148256865	148329029	-	72164	148266309	9444	62720	8.49632	0.553	0	0	0	0	0	0	0	0	4	3	0	0
NBPF14	chr1	148309348	148329029	-	19681	148318802	9454	10227	8.49632	0.96625	0	0	0	0	0	0	0	0	4	3	0	0
STON2	chr14	81728275	81737013	-	8738	81734841	6566	2172	8.30254	1	0	0	0	0	3	3	13	13	10	10	16	10
SKA2	chr17	57189706	57208641	-	18935	57204292	14586	4349	10.4327	0.8935	0	0	0	0	0	0	0	0	4	3	0	0
NBPF14	chr1	148256865	148329029	-	72164	148275845	18980	53184	8.49632	0.757	0	0	0	0	0	0	0	0	4	3	0	0
NBPF14	chr1	148275925	148329029	-	53104	148318802	42877	10227	8.49632	0.96625	0	0	0	0	0	0	0	0	4	3	0	0
NBPF9	chr1	148261629	148329029	-	67400	148318802	57173	10227	8.49632	0.96625	0	0	0	0	0	0	0	0	4	3	0	0
ZNF585B	chr19	37681052	37697941	-	16889	37689956	8904	7985	8.5755	0.91375	0	0	0	0	0	0	0	0	6	6	0	0
ANXA8	chr10	47072979	47150965	-	77986	47139742	66763	11223	8.29189	0.58375	0	0	0	0	0	0	0	0	6	4	0	0
RPAIN	chr17	5326149	5335861	+	9712	5329456	3307	6405	6.95553	0.67725	0	0	0	0	0	0	0	0	5	5	0	0
TYW1B	chr7	72209578	72242426	-	32848	72236642	27064	5784	10.2022	0.99725	0	0	0	0	0	0	7	6	11	8	13	9
AK057766	chr7	64670191	64691918	+	21727	64672650	2459	19268	11.5977	1	0	0	0	0	6	6	8	7	8	7	20	14
C16orf72	chr16	9197116	9210524	+	13408	9206943	9827	3581	8.69877	0.9825	0	0	0	0	0	0	33	4	28	4	0	0
MAPKAP1	chr9	128268696	128305337	-	36641	128288728	20032	16609	8.719	0.96225	0	0	0	0	0	0	0	0	0	0	8	4
ANKRD10	chr13	111545610	111558379	-	12769	111555886	10276	2493	5.70578	0.99975	0	0	0	0	0	0	7	6	14	13	13	11
MID1	chrX	10442790	10463623	-	20833	10450088	7298	13535	7.89126	0.5895	0	0	0	0	0	0	0	0	8	3	0	0
NBPF9	chr1	148271161	148329029	-	57868	148275845	4684	53184	8.49632	0.757	0	0	0	0	0	0	0	0	4	3	0	0
ARMC8	chr3	137964025	137982580	+	18555	137970269	6244	12311	6.02043	0.93575	0	0	0	0	0	0	0	0	6	6	0	0
SLC25A13	chr7	95838289	95906507	-	68218	95849794	11505	56713	5.74237	1	0	0	0	0	0	0	0	0	0	0	3	3
COX10	chr17	14005559	14063193	+	57634	14047278	41719	15915	6.92243	0.8985	0	0	0	0	0	0	3	3	0	0	0	0
GULP1	chr2	189406045	189433965	+	27920	189420094	14049	13871	9.86249	0.54075	0	0	0	0	0	0	0	0	0	0	17	3
ANKRD10	chr13	111546549	111558379	-	11830	111555886	9337	2493	5.70578	0.99975	0	0	0	0	0	0	7	6	14	13	13	11
TTN-AS1	chr2	179388363	179400458	+	12095	179393450	5087	7008	9.18148	1	0	0	0	0	0	0	4	4	3	3	0	0
HBS1L	chr6	135290476	135299816	-	9340	135296173	5697	3643	7.92418	0.53475	0	0	0	0	0	0	0	0	0	0	13	4
UHRF2	chr9	6460791	6475390	+	14599	6465743	4952	9647	8.17617	0.863	0	0	0	0	0	0	3	3	6	6	0	0
NLK	chr17	26370357	26449628	+	79271	26374942	4585	74686	10.2935	1	0	0	0	0	0	0	21	15	55	32	5	5
PARG	chr10	51077601	51087718	-	10117	51081118	3517	6600	13.8499	0.94825	0	0	0	0	0	0	3	3	5	5	0	0
CHTOP	chr1	153610924	153617539	+	6615	153614138	3214	3401	8.04687	1	0	0	0	0	0	0	4	4	13	10	0	0
PPP1R12A	chr12	80239200	80266587	-	27387	80256345	17145	10242	7.95738	0.50725	0	0	0	0	0	0	5	4	0	0	0	0
SNTB2	chr16	69279718	69304045	+	24327	69294073	14355	9972	10.1536	1	0	0	0	0	0	0	5	5	4	4	0	0
ABCA11P	chr4	420908	466363	-	45455	426759	5851	39604	6.34592	0.638	0	0	0	0	0	0	6	3	6	3	0	0
SF3B3	chr16	70582345	70588348	+	6003	70584552	2207	3796	14.4115	1	0	0	0	0	0	0	15	7	8	4	4	3
ASCC3	chr6	101315914	101328936	-	13022	101320928	5014	8008	11.4484	0.5875	0	0	0	0	0	0	0	0	5	5	0	0
MYCBP2	chr13	77673148	77695507	-	22359	77692630	19482	2877	8.34619	1	0	0	0	0	0	0	0	0	0	0	3	3
UGCG	chr9	114677026	114685128	+	8102	114679968	2942	5160	8.01913	0.52525	0	0	0	0	0	0	0	0	8	8	0	0
CADM2	chr3	85008819	85851196	+	842377	85288106	279287	563090	14.0934	1	0	0	0	0	0	0	0	0	0	0	4	4
TEX10	chr9	103072661	103082546	-	9885	103079960	7299	2586	6.48957	0.89025	0	0	0	0	0	0	0	0	9	5	0	0
EDA2R	chrX	65822639	65835775	-	13136	65825012	2373	10763	9.81744	0.9985	0	0	0	0	0	0	0	0	5	5	0	0
LOC728407	chr10	51299327	51309448	-	10121	51302842	3515	6606	13.8499	0.9895	0	0	0	0	0	0	3	3	8	7	0	0
AK294819	chr10	51685277	51695399	+	10122	51691884	6607	3515	13.8499	0.993	0	0	0	0	0	0	3	3	8	7	0	0
ARFGEF2	chr20	47570327	47580366	+	10039	47573667	3340	6699	9.90241	0.57075	0	0	0	0	0	0	3	3	9	9	0	0
MFHAS1	chr8	8643565	8654874	-	11309	8647944	4379	6930	11.1537	1	0	0	0	0	0	0	4	4	5	5	4	4
FAM35BP	chr10	46918664	46927782	+	9118	46923603	4939	4179	11.2284	1	0	0	3	3	6	5	40	22	73	38	64	34
PPM1K	chr4	89190058	89198294	-	8236	89192410	2352	5884	10.9511	1	0	0	0	0	0	0	4	4	4	4	0	0
NBPF9	chr1	148261629	148329029	-	67400	148275845	14216	53184	8.49632	0.757	0	0	0	0	0	0	0	0	4	3	0	0
NBPF9	chr1	148271161	148329029	-	57868	148318802	47641	10227	8.49632	0.96625	0	0	0	0	0	0	0	0	4	3	0	0
ANKRD36BP2	chr2	89092011	89100615	+	8604	89096798	4787	3817	7.13191	0.614	0	0	0	0	0	0	3	3	3	3	9	9
CADM2	chr3	85008819	85775671	+	766852	85288106	279287	487565	14.0934	1	0	0	0	0	0	0	0	0	0	0	4	4
TTN-AS1	chr2	179388363	179436026	+	47663	179393450	5087	42576	9.18148	1	0	0	0	0	0	0	4	4	3	3	0	0
SPIRE1	chr18	12454482	12463349	-	8867	12459927	5445	3422	9.12151	1	0	0	0	0	0	0	0	0	0	0	5	4
ALMS1	chr2	73682422	73716760	+	34338	73705913	23491	10847	6.1267	0.67925	0	0	0	0	3	3	0	0	0	0	0	0
SNURF	chr15	25213229	25224682	+	11453	25219544	6315	5138	6.48578	0.99575	0	0	0	0	0	0	0	0	0	0	10	9
BOLA2	chr16	29560083	30204678	-	644595	30039655	479572	165023	10.8274	0.999	0	0	0	0	0	0	0	0	0	0	7	3
KDM5C	chrX	53231155	53239595	-	8440	53237389	6234	2206	11.6148	0.94125	0	0	0	0	0	0	10	3	0	0	0	0
IQCB1	chr3	121527856	121544897	-	17041	121531016	3160	13881	8.62585	0.61675	0	0	0	0	0	0	6	5	8	8	0	0
NPIPL2	chr16	74411937	74419239	+	7302	74415413	3476	3826	7.792	0.99875	0	0	0	0	0	0	3	3	4	4	4	4
PPP4R1	chr18	9577189	9588086	-	10897	9584764	7575	3322	8.79133	0.8455	0	0	0	0	0	0	0	0	11	11	0	0
DCAF6	chr1	167974031	167992225	+	18194	167988782	14751	3443	13.1547	1	0	0	0	0	0	0	0	0	3	3	0	0
FBXO3	chr11	33780147	33790396	-	10249	33784832	4685	5564	7.54913	1	0	0	0	0	0	0	0	0	7	6	0	0
NBPF9	chr1	148261629	148282939	-	21310	148275845	14216	7094	8.49632	0.757	0	0	0	0	0	0	0	0	4	4	0	0
PARG	chr10	51130465	51361726	-	231261	51352372	221907	9354	10.4915	1	0	0	0	0	0	0	4	4	8	6	6	5
LINC00842	chr10	47099714	47150965	-	51251	47139742	40028	11223	8.29189	0.58375	0	0	0	0	0	0	0	0	6	4	0	0
WDR67	chr8	124096580	124105830	+	9250	124099567	2987	6263	7.72704	0.83625	0	0	0	0	0	0	0	0	3	3	0	0
FAM35DP	chr10	47400736	47409852	+	9116	47405670	4934	4182	11.2284	1	0	0	3	3	6	5	40	22	73	38	64	34
NDE1	chr16	15790717	15818047	+	27330	15793585	2868	24462	6.99142	1	0	0	0	0	0	0	0	0	0	0	4	4
SEPT7P2	chr7	45798773	45808258	-	9485	45805411	6638	2847	11.7018	0.993	0	0	0	0	0	0	0	0	3	3	0	0
BRD1	chr22	50171461	50181037	-	9576	50177627	6166	3410	10.0617	1	0	0	0	0	0	0	7	6	0	0	0	0
RMND5A	chr2	87368128	88019325	+	651197	87371141	3013	648184	5.13401	0.99925	0	0	3	3	10	8	18	12	33	21	53	25
TAX1BP1	chr7	27839709	27855967	+	16258	27844560	4851	11407	7.89429	0.89575	0	0	0	0	0	0	0	0	4	3	0	0
MAPKAP1	chr9	128284044	128305337	-	21293	128288728	4684	16609	8.719	0.96225	0	0	0	0	0	0	0	0	0	0	8	4
ZNF85	chr19	21116956	21131549	+	14593	21126391	9435	5158	7.26729	0.79775	0	0	0	0	0	0	0	0	4	3	0	0
SKA2	chr17	57196856	57208641	-	11785	57204292	7436	4349	10.4327	0.8935	0	0	0	0	0	0	0	0	4	3	0	0
LOC100288142	chr1	144218607	144828540	+	609933	144224082	5475	604458	8.49632	0.7835	0	0	0	0	0	0	0	0	4	4	0	0
GUSBP11	chr22	23982610	24002051	-	19441	23995131	12521	6920	5.29666	0.9975	0	0	0	0	0	0	0	0	3	3	0	0
NBPF9	chr1	148261629	148329029	-	67400	148266309	4680	62720	8.49632	0.553	0	0	0	0	0	0	0	0	4	3	0	0
KIAA0355	chr19	34791873	34810811	+	18938	34799174	7301	11637	9.38231	0.61625	0	0	0	0	0	0	3	3	0	0	0	0

## Sheet: FB
Gene Symbol	Chromosome	Intron Start	Intron End	Strand	Intron Length	RS site	Distance to Left Splice Site	Distance to Right Splice Site	Splicing Strength as a 3´ Splice Site	PhastCons Score	Total Junction Reads (10min 4sU)	Unique Junction Reads (10min 4sU)	Total Junction Reads (15min 4sU)	Unique Junction Reads (15min 4sU)	Total Junction Reads (30min 4sU)	Unique Junction Reads (30min 4sU)	Total Junction Reads (60min 4sU)	Unique Junction Reads (60min 4sU)	Total Junction Reads (120min 4sU)	Unique Junction Reads (120min 4sU)	Total Junction Reads (steady)	Unique Junction Reads (steady)
NBPF9	chr1	148261629	148329029	-	67400	148266309	4680	62720	8.49632	0.553	0	0	0	0	0	0	0	0	4	4	0	0
ARL17A	chr17_ctg5_hap1	454208	1247485	+	793277	513189	58981	734296	9.70934	1	0	0	0	0	0	0	0	0	3	3	0	0
DCAF6	chr1	167974031	168007608	+	33577	167988782	14751	18826	13.1547	1	0	0	0	0	0	0	0	0	3	3	0	0
FBXL17	chr5	107356702	107521817	-	165115	107460345	103643	61472	6.57012	1	0	0	0	0	0	0	0	0	0	0	3	3
ANKRD10	chr13	111546549	111558379	-	11830	111555886	9337	2493	5.70578	0.99975	0	0	0	0	0	0	0	0	4	4	5	5
PCDH7	chr4	30921991	31144094	+	222103	30951741	29750	192353	12.3514	1	0	0	0	0	0	0	0	0	5	4	7	7
MEIS2	chr15	37242601	37329014	-	86413	37319216	76615	9798	6.98166	1	0	0	0	0	0	0	0	0	3	3	0	0
GUSBP11	chr22	23982610	24002051	-	19441	23995131	12521	6920	5.29666	0.9975	0	0	0	0	0	0	0	0	3	3	0	0
ZC3H14	chr14	89044484	89063077	+	18593	89052914	8430	10163	11.7231	1	0	0	0	0	0	0	0	0	14	7	4	4
ROBO2	chr3	77147491	77526564	+	379073	77389582	242091	136982	8.73118	1	0	0	0	0	0	0	0	0	19	15	0	0
NDE1	chr16	15790717	15818047	+	27330	15793585	2868	24462	6.99142	1	0	0	0	0	0	0	7	6	11	10	5	5
SF3B3	chr16	70582345	70588348	+	6003	70584552	2207	3796	14.4115	1	0	0	0	0	0	0	4	3	12	7	0	0
TNPO3	chr7	128658211	128694704	-	36493	128677259	19048	17445	7.90055	0.76175	0	0	0	0	0	0	0	0	0	0	7	3
PALLD	chr4	169589519	169602482	+	12963	169598354	8835	4128	7.39748	0.9995	0	0	0	0	0	0	0	0	6	3	0	0
ARHGAP21	chr10	24959326	25010765	-	51439	24963122	3796	47643	5.37188	0.93	0	0	0	0	0	0	0	0	7	3	6	4
RMST	chr12	97924637	97954314	+	29677	97945501	20864	8813	11.9451	1	0	0	0	0	0	0	0	0	3	3	0	0
UBE3D	chr6	83733757	83748134	-	14377	83742025	8268	6109	9.62873	0.73025	0	0	0	0	0	0	0	0	0	0	3	3
LOC100288142	chr1	145364674	146420018	+	1055344	145578989	214315	841029	5.69814	0.998	0	0	0	0	0	0	13	3	0	0	0	0
FMN2	chr1	240374535	240421244	+	46709	240397550	23015	23694	5.14892	1	0	0	0	0	0	0	0	0	20	17	5	5
SMA5	chr5	69503572	69851044	-	347472	69816867	313295	34177	6.63427	0.99325	0	0	0	0	0	0	0	0	3	3	0	0
ZNF43	chr19	22000788	22034706	-	33918	22022900	22112	11806	5.05657	0.6165	0	0	0	0	0	0	0	0	11	4	6	4
SMA4	chr5	69521622	69851044	-	329422	69795575	273953	55469	6.63427	0.989	0	0	0	0	0	0	0	0	3	3	0	0
CADM2	chr3	85008819	85851196	+	842377	85288106	279287	563090	14.0934	1	0	0	0	0	0	0	0	0	26	22	3	3
RFX7	chr15	56395868	56434975	-	39107	56423292	27424	11683	8.48564	0.9995	0	0	0	0	0	0	0	0	4	4	0	0
R3HDM2	chr12	57677839	57689181	-	11342	57683303	5464	5878	8.69235	0.9975	0	0	0	0	0	0	0	0	0	0	3	3
EPHA4	chr2	222365892	222428450	-	62558	222417580	51688	10870	5.18833	0.8135	0	0	0	0	0	0	4	3	0	0	0	0
ANKRD10	chr13	111545610	111558379	-	12769	111555886	10276	2493	5.70578	0.99975	0	0	0	0	0	0	0	0	4	4	5	5
ZNF43	chr19	22002023	22034706	-	32683	22022900	20877	11806	5.05657	0.6165	0	0	0	0	0	0	0	0	11	4	6	4
ZNF585B	chr19	37681052	37697941	-	16889	37689956	8904	7985	8.5755	0.91375	0	0	0	0	0	0	0	0	10	9	5	5
HIBADH	chr7	27582719	27668989	-	86270	27660283	77564	8706	8.73351	0.73775	0	0	0	0	0	0	0	0	3	3	0	0
ARFGEF2	chr20	47570327	47580366	+	10039	47573667	3340	6699	9.90241	0.57075	0	0	0	0	0	0	0	0	3	3	0	0
FBXO3	chr11	33780147	33790396	-	10249	33784832	4685	5564	7.54913	1	0	0	0	0	0	0	0	0	8	6	0	0
STON2	chr14	81728275	81737013	-	8738	81734841	6566	2172	8.30254	1	0	0	0	0	0	0	0	0	22	15	15	14
NBPF9	chr1	148271161	148329029	-	57868	148275845	4684	53184	8.49632	0.757	0	0	0	0	0	0	0	0	4	4	0	0
GUSBP11	chr22	23981129	24002051	-	20922	23995131	14002	6920	5.29666	0.9975	0	0	0	0	0	0	0	0	3	3	0	0
SYNJ2BP-COX16	chr14	70795953	70842392	-	46439	70839842	43889	2550	6.43366	1	0	0	0	0	0	0	0	0	5	3	0	0
BCL9	chr1	147013444	147076569	+	63125	147056888	43444	19681	5.64645	1	0	0	0	0	0	0	0	0	9	3	5	3
SNX27	chr1	151611595	151630710	+	19115	151618979	7384	11731	7.29584	0.76675	0	0	0	0	0	0	0	0	5	3	5	3
NKAIN3	chr8	63831072	63902726	+	71654	63877912	46840	24814	12.4953	1	0	0	0	0	0	0	6	4	8	7	14	12
MID1	chrX	10442790	10463623	-	20833	10450088	7298	13535	7.89126	0.5895	0	0	0	0	0	0	0	0	29	3	0	0
SMA4	chr5	69503572	69851044	-	347472	69816867	313295	34177	6.63427	0.99325	0	0	0	0	0	0	0	0	3	3	0	0
SMA4	chr5	69503572	69851044	-	347472	69795575	292003	55469	6.63427	0.989	0	0	0	0	0	0	0	0	3	3	0	0
NGLY1	chr3	25792754	25805556	-	12802	25796605	3851	8951	5.57063	0.9955	0	0	0	0	0	0	0	0	7	3	0	0
SYNJ2BP-COX16	chr14	70809446	70842392	-	32946	70839842	30396	2550	6.43366	1	0	0	0	0	0	0	0	0	5	3	0	0
NAIP	chr5	70272885	70400570	-	127685	70389019	116134	11551	7.64752	0.99975	0	0	0	0	4	3	0	0	8	7	12	10
KLF7	chr2	207953305	207988497	-	35192	207978939	25634	9558	9.30071	0.9995	0	0	0	0	0	0	0	0	19	4	0	0
ANKFY1	chr17	4120413	4139066	-	18653	4126068	5655	12998	6.52805	1	0	0	0	0	0	0	0	0	14	3	0	0
ZSCAN25	chr7	99221803	99305451	+	83648	99247712	25909	57739	8.30232	0.5	0	0	0	0	0	0	0	0	10	10	3	3
ZSWIM6	chr5	60790237	60817089	+	26852	60800152	9915	16937	6.65741	1	0	0	0	0	0	0	0	0	23	3	0	0
TYW1B	chr7	72209578	72242426	-	32848	72236642	27064	5784	10.2022	0.99725	0	0	0	0	0	0	7	6	11	9	5	5
UNC5D	chr8	35453175	35541064	+	87889	35504380	51205	36684	6.27995	0.9995	0	0	0	0	0	0	0	0	0	0	5	3
FEZ1	chr11	125333466	125351429	-	17963	125343764	10298	7665	6.95154	0.61725	0	0	0	0	0	0	0	0	0	0	6	3
SNTB2	chr16	69279718	69304045	+	24327	69294073	14355	9972	10.1536	1	0	0	0	0	0	0	8	7	8	8	0	0
PPP4R1	chr18	9577189	9588086	-	10897	9584764	7575	3322	8.79133	0.8455	0	0	0	0	0	0	3	3	9	6	0	0
ANK3	chr10	62039397	62332222	-	292825	62268383	228986	63839	12.4604	1	0	0	0	0	4	4	91	40	91	44	19	15
FEZ1	chr11	125330562	125351429	-	20867	125343764	13202	7665	6.95154	0.61725	0	0	0	0	0	0	0	0	0	0	6	3
NRXN3	chr14	79454484	79933563	+	479079	79477660	23176	455903	10.281	1	0	0	0	0	0	0	0	0	4	3	0	0
ZNF43	chr19	22002023	22034706	-	32683	22025435	23412	9271	5.90436	0.6095	0	0	0	0	0	0	7	3	20	7	10	7
PDE4D	chr5	58511794	59064072	-	552278	58981769	469975	82303	13.683	1	0	0	0	0	0	0	14	10	7	7	0	0
ZC3H14	chr14	89044484	89073586	+	29102	89052914	8430	20672	11.7231	1	0	0	0	0	0	0	0	0	14	7	4	4
COX10	chr17	14005559	14063193	+	57634	14047278	41719	15915	6.92243	0.8985	0	0	0	0	0	0	0	0	25	3	0	0
CYB5R4	chr6	84603341	84618727	+	15386	84614260	10919	4467	7.701	0.5085	0	0	0	0	0	0	4	3	7	3	0	0
AK057766	chr7	64670191	64691918	+	21727	64672650	2459	19268	11.5977	1	0	0	0	0	0	0	8	8	31	18	18	13
C7orf60	chr7	112472730	112535623	-	62893	112487872	15142	47751	5.1294	0.58075	0	0	0	0	0	0	10	3	17	3	0	0
HERC2P2	chr15	23318711	23356105	-	37394	23335643	16932	20462	5.21395	0.99825	0	0	0	0	0	0	0	0	3	3	0	0
SPIRE1	chr18	12454482	12463349	-	8867	12459927	5445	3422	9.12151	1	0	0	0	0	0	0	0	0	0	0	3	3
NBPF9	chr1	144827928	145313333	+	485405	145209806	381878	103527	6.488	0.63125	0	0	0	0	0	0	0	0	35	4	0	0
DACH1	chr13	72256042	72440053	-	184011	72358905	102863	81148	7.59763	1	0	0	0	0	0	0	0	0	19	3	0	0
ARHGEF12	chr11	120207984	120276826	+	68842	120245245	37261	31581	9.3375	0.79275	0	0	0	0	0	0	0	0	6	3	0	0
TLK1	chr2	171871458	171884848	-	13390	171879507	8049	5341	6.96842	1	0	0	0	0	0	0	0	0	3	3	0	0
SMA5	chr5	69503572	69851044	-	347472	69795575	292003	55469	6.63427	0.989	0	0	0	0	0	0	0	0	3	3	0	0
NBPF9	chr1	148261629	148329029	-	67400	148318802	57173	10227	8.49632	0.96625	0	0	0	0	0	0	0	0	4	4	0	0
STON1-GTF2A1L	chr2	48818994	48847989	+	28995	48830559	11565	17430	10.2849	0.69975	0	0	0	0	0	0	0	0	0	0	3	3
ANKRD44	chr2	197832170	197858306	-	26136	197855651	23481	2655	5.90325	1	0	0	0	0	0	0	0	0	0	0	5	5
IQCB1	chr3	121527856	121544897	-	17041	121531016	3160	13881	8.62585	0.61675	0	0	0	0	0	0	4	3	6	5	0	0
SUFU	chr10	104269060	104309726	+	40666	104281343	12283	28383	5.71882	0.6475	0	0	0	0	0	0	0	0	4	3	0	0
SMA4	chr5	69521622	69851044	-	329422	69816867	295245	34177	6.63427	0.99325	0	0	0	0	0	0	0	0	3	3	0	0
DCAF6	chr1	167974031	167992225	+	18194	167988782	14751	3443	13.1547	1	0	0	0	0	0	0	0	0	3	3	0	0
KLHL24	chr3	183369064	183381245	+	12181	183371754	2690	9491	6.69489	0.99725	0	0	0	0	4	4	16	9	15	6	10	5
DLX6-AS1	chr7	96608903	96643236	-	34333	96631246	22343	11990	9.79584	0.70575	0	0	0	0	0	0	0	0	7	4	0	0
ALMS1	chr2	73682422	73716760	+	34338	73705913	23491	10847	6.1267	0.67925	0	0	0	0	0	0	0	0	5	3	8	3
CDH4	chr20	59829993	60318618	+	488625	60076877	246884	241741	13.255	1	0	0	0	0	0	0	0	0	6	6	0	0
NBPF14	chr1	148309348	148329029	-	19681	148318802	9454	10227	8.49632	0.96625	0	0	0	0	0	0	0	0	4	4	0	0
NPIPL2	chr16	74411937	74419239	+	7302	74415413	3476	3826	7.792	0.99875	0	0	0	0	0	0	0	0	6	4	6	5
MEIS2	chr15	37242601	37329014	-	86413	37308648	66047	20366	6.49395	0.999	0	0	0	0	0	0	0	0	3	3	0	0
CMSS1	chr3	99536887	99865816	+	328929	99728974	192087	136842	12.3756	1	0	0	0	0	0	0	0	0	7	5	0	0
PARG	chr10	51130465	51361726	-	231261	51352372	221907	9354	10.4915	1	0	0	0	0	0	0	9	7	12	10	3	3
IFT88	chr13	21148614	21157095	+	8481	21152551	3937	4544	8.03183	0.5145	0	0	0	0	0	0	0	0	0	0	4	3
NBPF14	chr1	148256865	148329029	-	72164	148318802	61937	10227	8.49632	0.96625	0	0	0	0	0	0	0	0	4	4	0	0
ZC3H14	chr14	89044484	89068267	+	23783	89052914	8430	15353	11.7231	1	0	0	0	0	0	0	0	0	14	7	4	4
UEVLD	chr11	18566343	18579774	-	13431	18568571	2228	11203	7.66631	1	0	0	0	0	0	0	6	5	10	10	0	0
NBPF9	chr1	148271161	148329029	-	57868	148318802	47641	10227	8.49632	0.96625	0	0	0	0	0	0	0	0	4	4	0	0
UHRF2	chr9	6460791	6475390	+	14599	6465743	4952	9647	8.17617	0.863	0	0	0	0	0	0	19	15	22	15	6	4
ZNF85	chr19	21116956	21131549	+	14593	21126391	9435	5158	7.26729	0.79775	0	0	0	0	0	0	0	0	9	3	0	0
FAM35BP	chr10	46918664	46927782	+	9118	46923603	4939	4179	11.2284	1	0	0	0	0	0	0	10	7	41	26	11	11
GSTCD	chr4	106640684	106647735	+	7051	106645302	4618	2433	8.58658	0.7005	0	0	0	0	0	0	0	0	7	3	0	0
NBPF14	chr1	148275925	148329029	-	53104	148318802	42877	10227	8.49632	0.96625	0	0	0	0	0	0	0	0	4	4	0	0
RSRC1	chr3	157841780	158015827	+	174047	157980000	138220	35827	8.29637	0.53325	0	0	0	0	0	0	0	0	4	3	0	0
MSI2	chr17	55478832	55607036	+	128204	55482060	3228	124976	9.46514	1	0	0	0	0	0	0	0	0	5	3	0	0
KDM5C	chrX	53231155	53239595	-	8440	53237389	6234	2206	11.6148	0.94125	0	0	0	0	0	0	0	0	0	0	9	3
NBPF9	chr1	148261629	148329029	-	67400	148275845	14216	53184	8.49632	0.757	0	0	0	0	0	0	0	0	4	4	0	0
SLC4A8	chr12	51857498	51863397	+	5899	51860188	2690	3209	9.00191	0.92025	0	0	0	0	0	0	0	0	7	6	0	0
ZNF43	chr19	22000788	22034706	-	33918	22025435	24647	9271	5.90436	0.6095	0	0	0	0	0	0	7	3	20	7	10	7
NBPF14	chr1	148256865	148329029	-	72164	148266309	9444	62720	8.49632	0.553	0	0	0	0	0	0	0	0	4	4	0	0
CADM2	chr3	85008819	85775671	+	766852	85288106	279287	487565	14.0934	1	0	0	0	0	0	0	0	0	26	22	3	3
LRRC49	chr15	71256271	71272439	+	16168	71265587	9316	6852	8.07432	0.6965	0	0	0	0	0	0	4	4	5	5	0	0
NLK	chr17	26370357	26449628	+	79271	26374942	4585	74686	10.2935	1	0	0	0	0	0	0	0	0	3	3	7	5
ARHGAP35	chr19	47440665	47491245	+	50580	47454318	13653	36927	11.0451	0.791	0	0	0	0	0	0	0	0	0	0	7	3
ACN9	chr7	96747209	96810323	+	63114	96774340	27131	35983	6.32621	0.571	0	0	0	0	0	0	3	3	0	0	0	0
PCDH7	chr4	30726218	30921774	+	195556	30788348	62130	133426	9.65171	1	0	0	0	0	0	0	5	3	16	14	0	0
FAM35DP	chr10	47400736	47409852	+	9116	47405670	4934	4182	11.2284	1	0	0	0	0	0	0	10	7	41	26	11	11
BRD1	chr22	50171461	50181037	-	9576	50177627	6166	3410	10.0617	1	0	0	0	0	0	0	0	0	4	3	0	0
CDC73	chr1	193121574	193172924	+	51350	193130252	8678	42672	10.7401	1	0	0	0	0	0	0	0	0	4	4	0	0
NCAM1	chr11	112832386	113073100	+	240714	112911647	79261	161453	6.23399	0.9995	0	0	0	0	0	0	33	16	25	9	0	0
PDGFRA	chr4	54292132	55141091	+	848959	54881857	589725	259234	6.38193	1	0	0	0	0	0	0	0	0	4	3	0	0
PDE4D	chr5	58511794	58882154	-	370360	58678237	166443	203917	12.8089	0.99975	0	0	0	0	0	0	0	0	14	14	0	0
RMND5A	chr2	87368128	88019325	+	651197	87371141	3013	648184	5.13401	0.99925	0	0	0	0	0	0	24	14	46	20	27	17
UHRF2	chr9	6460791	6475390	+	14599	6464552	3761	10838	10.8842	0.5665	0	0	0	0	0	0	3	3	5	5	0	0
NBPF8	chr1	144220959	144826234	+	605275	144351428	130469	474806	5.14891	0.85325	0	0	0	0	0	0	0	0	29	3	0	0
BOLA2	chr16	29560083	30204678	-	644595	30039655	479572	165023	10.8274	0.999	0	0	0	0	0	0	0	0	0	0	5	3
SPAG9	chr17	49098726	49118861	-	20135	49100811	2085	18050	7.81308	1	0	0	0	0	3	3	29	11	31	12	18	7
ANK3	chr10	62039397	62374943	-	335546	62268383	228986	106560	12.4604	1	0	0	0	0	0	0	0	0	8	3	0	0
AKT3	chr1	243828185	243858892	-	30707	243846612	18427	12280	5.98489	0.6805	0	0	0	0	0	0	0	0	7	6	11	11
PSMD14	chr2	162227833	162241974	+	14141	162239780	11947	2194	8.13203	1	0	0	0	0	0	0	0	0	5	3	0	0
CDK14	chr7	90747523	90836479	+	88956	90767376	19853	69103	5.0835	1	0	0	0	0	0	0	0	0	0	0	7	4
CDKL4	chr2	39417643	39431667	-	14024	39424201	6558	7466	11.487	0.533	0	0	0	0	0	0	0	0	0	0	3	3
APPBP2	chr17	58556632	58571826	-	15194	58568383	11751	3443	8.45283	0.6705	0	0	0	0	0	0	3	3	0	0	0	0
AMOT	chrX	112059105	112075521	-	16416	112066416	7311	9105	11.5675	1	0	0	0	0	0	0	0	0	3	3	0	0
NBPF14	chr1	148256865	148329029	-	72164	148275845	18980	53184	8.49632	0.757	0	0	0	0	0	0	0	0	4	4	0	0
BAZ2B	chr2	160412376	160472752	-	60376	160469059	56683	3693	7.18086	0.79925	0	0	0	0	0	0	0	0	41	3	0	0
PTPRA	chr20	2945848	2967410	+	21562	2964770	18922	2640	5.88989	0.69475	0	0	0	0	0	0	0	0	7	3	9	3
LCORL	chr4	17847524	17910716	-	63192	17876341	28817	34375	5.73499	1	0	0	0	0	0	0	0	0	3	3	0	0
CLASP2	chr3	33558666	33576724	-	18058	33570810	12144	5914	5.33049	0.542	0	0	0	0	0	0	0	0	5	3	0	0
MFHAS1	chr8	8643565	8654874	-	11309	8647944	4379	6930	11.1537	1	0	0	0	0	0	0	3	3	17	14	3	3
MSI2	chr17	55478832	55607036	+	128204	55497715	18883	109321	5.25847	1	0	0	0	0	0	0	0	0	5	3	0	0
WDR67	chr8	124096580	124105830	+	9250	124099567	2987	6263	7.72704	0.83625	0	0	0	0	0	0	0	0	4	3	0	0
PPM1K	chr4	89190058	89198294	-	8236	89192410	2352	5884	10.9511	1	0	0	0	0	0	0	3	3	9	8	4	4
HS6ST2	chrX	131763121	132090835	-	327714	131844168	81047	246667	7.20218	1	0	0	0	0	0	0	0	0	3	3	0	0
NCOA1	chr2	24807429	24866834	+	59405	24816538	9109	50296	10.9639	0.95175	0	0	0	0	0	0	0	0	0	0	3	3
MYCBP2	chr13	77673148	77695507	-	22359	77692630	19482	2877	8.34619	1	0	0	0	0	0	0	0	0	3	3	5	4
ANKRD36BP2	chr2	89092011	89100615	+	8604	89096798	4787	3817	7.13191	0.614	0	0	6	5	0	0	20	14	54	25	87	30
C16orf72	chr16	9197116	9210524	+	13408	9206943	9827	3581	8.69877	0.9825	0	0	0	0	0	0	18	5	44	5	0	0
SMA4	chr5	69171146	69209984	+	38838	69207360	36214	2624	6.63427	0.99325	0	0	0	0	0	0	0	0	3	3	0	0
