# Supplementary material for: The temporal landscape of recursive splicing during Pol II transcription elongation in human cells
Source: PLoS Genet. 2018 Aug 27;14(8):e1007579. doi: 10.1371/journal.pgen.1007579 (PMC6110456; doi:10.1371/journal.pgen.1007579)
Supplement: S3 Table — A list of RS sites with the sawtooth pattern in PA1, H9, or FB cells detected by a computer program. RS sites identified by Sibley et al. are colored red. Sixteen sawtooth RS sites confirmed by manual inspection are colored purple. (XLSX) [file pgen.1007579.s012.xlsx]

## Sheet: PA1
Gene Symbol	Chromosome	Intron Start	Intron End	Strand	Intron Length	RS site	Distance to Left Splice Site	Distance to Right Splice Site	Splicing Strength as a 3´ Splice Site	PhastCons Score	Fold Change of Read Density (10min 4sU)	P-value of Permutation Test (10min 4sU)	Fold Change of Read Density (15min 4sU)	P-value of Permutation Test (15min 4sU)	Fold Change of Read Density (30min 4sU)	P-value of Permutation Test (30min 4sU)	Fold Change of Read Density (60min 4sU)	P-value of Permutation Test (60min 4sU)	Fold Change of Read Density (120min 4sU)	P-value of Permutation Test (120min 4sU)	Fold Change of Read Density (4hr 4sU)	P-value of Permutation Test (4hr 4sU)	Fold Change of Read Density (16hr 4sU)	P-value of Permutation Test (16hr 4sU)	Fold Change of Read Density (stable)	P-value of Permutation Test (stable)
SYNJ2BP-COX16	chr14	70809446	70842392	-	32946	70839842	30396	2550	6.43366	1	NA	NA	NA	NA	NA	NA	NA	NA	NA	NA	22.1608	0.0005	50.6427	0.0008	NA	NA
PDE4D	chr5	58511794	58882154	-	370360	58764261	252467	117893	13.3881	1	NA	NA	NA	NA	NA	NA	2.03144	0.0003	NA	NA	2.29995	0	2.76343	0.0003	2.9958	0.0004
STK3	chr8	99608397	99718694	-	110297	99657032	48635	61662	10.0536	0.9975	NA	NA	NA	NA	NA	NA	NA	NA	NA	NA	2.00963	0.0004	NA	NA	NA	NA
PDE4D	chr5	58511794	58882154	-	370360	58678237	166443	203917	12.8089	0.99975	NA	NA	NA	NA	NA	NA	NA	NA	4.21393	0.0003	6.21258	0.0002	5.49098	0.0003	4.29619	0.0006
FUT8	chr14	65879932	65922338	+	42406	65882595	2663	39743	8.45605	0.99525	NA	NA	NA	NA	NA	NA	NA	NA	NA	NA	0.437713	0.0054	NA	NA	NA	NA
ANKRD10	chr13	111546549	111558379	-	11830	111555886	9337	2493	5.70578	0.99975	NA	NA	NA	NA	NA	NA	NA	NA	3.67279	0.004	5.91629	0.0028	4.72138	0.0018	5.11824	0.004
CLYBL	chr13	100425264	100511114	+	85850	100507061	81797	4053	8.9975	1	NA	NA	NA	NA	NA	NA	NA	NA	NA	NA	NA	NA	0.09349	0.0005	NA	NA
MSI2	chr17	55478832	55607036	+	128204	55482060	3228	124976	9.46514	1	NA	NA	NA	NA	NA	NA	NA	NA	NA	NA	NA	NA	0.237662	0.0015	NA	NA
ANKRD10	chr13	111545610	111558379	-	12769	111555886	10276	2493	5.70578	0.99975	NA	NA	NA	NA	NA	NA	NA	NA	3.67279	0.004	5.91629	0.0028	4.72138	0.0018	5.11824	0.004
FKBP5	chr6	35565181	35656580	-	91399	35614627	49446	41953	10.1385	1	NA	NA	NA	NA	NA	NA	NA	NA	NA	NA	NA	NA	2.34167	0.0006	NA	NA
NHSL2	chrX	71131217	71351928	+	220711	71229195	97978	122733	12.3147	0.99675	NA	NA	NA	NA	NA	NA	NA	NA	0.257216	0.0007	0.278356	0.0001	0.251435	0.0005	0.470568	0.0007
MAGI1	chr3	65607763	66023670	-	415907	65731263	123500	292407	10.7668	1	NA	NA	NA	NA	NA	NA	NA	NA	NA	NA	4.09424	0.0001	4.0274	0.0005	2.41604	0.0024
SYNJ2BP-COX16	chr14	70795953	70842392	-	46439	70839842	43889	2550	6.43366	1	NA	NA	NA	NA	NA	NA	NA	NA	NA	NA	22.1608	0.0005	50.6427	0.0008	NA	NA
CMSS1	chr3	99536887	99865816	+	328929	99728974	192087	136842	12.3756	1	NA	NA	NA	NA	NA	NA	NA	NA	NA	NA	0.3586	0.0005	0.322132	0.0003	NA	NA
TMEM260	chr14	57052630	57072287	+	19657	57070253	17623	2034	7.23878	0.97125	NA	NA	NA	NA	NA	NA	NA	NA	NA	NA	NA	NA	0.478659	0.0062	NA	NA
HS6ST2	chrX	131763121	132090835	-	327714	131844168	81047	246667	7.20218	1	NA	NA	NA	NA	NA	NA	NA	NA	NA	NA	3.70227	0.0006	NA	NA	NA	NA
FKBP5	chr6	35610620	35656580	-	45960	35614627	4007	41953	10.1385	1	NA	NA	NA	NA	NA	NA	NA	NA	NA	NA	NA	NA	2.34167	0.0006	NA	NA
PDE4D	chr5	58511794	59064072	-	552278	58764261	252467	299811	13.3881	1	NA	NA	NA	NA	NA	NA	NA	NA	NA	NA	2.29995	0	2.76343	0.0003	2.9958	0.0004
ANKHD1	chr5	139781858	139815688	+	33830	139790329	8471	25359	10.8541	1	NA	NA	NA	NA	NA	NA	NA	NA	NA	NA	0.373621	0.0018	0.373884	0.0016	NA	NA
ANKHD1-EIF4EBP3	chr5	139781858	139815688	+	33830	139790329	8471	25359	10.8541	1	NA	NA	NA	NA	NA	NA	NA	NA	NA	NA	0.373621	0.0018	0.373884	0.0016	NA	NA
ARHGAP21	chr10	24959326	25010765	-	51439	24963122	3796	47643	5.37188	0.93	NA	NA	NA	NA	NA	NA	NA	NA	NA	NA	NA	NA	2.266	0.0055	NA	NA
PDE4D	chr5	58511794	59064072	-	552278	58678237	166443	385835	12.8089	0.99975	NA	NA	NA	NA	NA	NA	NA	NA	4.21393	0.0003	6.21258	0.0002	5.49098	0.0003	4.29619	0.0006
BC043356	chr7	37725186	37868856	+	143670	37779981	54795	88875	12.7533	0.9075	NA	NA	NA	NA	NA	NA	NA	NA	NA	NA	NA	NA	0.495779	0.0003	NA	NA
PPM1G	chr2	27610025	27632169	-	22144	27616210	6185	15959	7.81417	1	NA	NA	NA	NA	NA	NA	NA	NA	NA	NA	NA	NA	4.63461	0.007	NA	NA
MNAT1	chr14	61346553	61434946	+	88393	61431437	84884	3509	7.10016	1	NA	NA	NA	NA	NA	NA	NA	NA	NA	NA	NA	NA	0.495499	0.0079	NA	NA
PDE4D	chr5	58511794	59064072	-	552278	58981769	469975	82303	13.683	1	NA	NA	NA	NA	NA	NA	4.99359	0.0002	13.096	0.0006	9.79286	0.0005	10.195	0.0003	9.70361	0.0003
SLX4IP	chr20	10416101	10438823	+	22722	10436014	19913	2809	6.69334	0.99025	NA	NA	NA	NA	NA	NA	NA	NA	NA	NA	NA	NA	0.360332	0.0041	NA	NA

## Sheet: H9
Gene Symbol	Chromosome	Intron Start	Intron End	Strand	Intron Length	RS site	Distance to Left Splice Site	Distance to Right Splice Site	Splicing Strength as a 3´ Splice Site	PhastCons Score	Fold Change of Read Density (10min 4sU)	P-value of Permutation Test (10min 4sU)	Fold Change of Read Density (15min 4sU)	P-value of Permutation Test (15min 4sU)	Fold Change of Read Density (30min 4sU)	P-value of Permutation Test (30min 4sU)	Fold Change of Read Density (60min 4sU)	P-value of Permutation Test (60min 4sU)	Fold Change of Read Density (120min 4sU)	P-value of Permutation Test (120min 4sU)	Fold Change of Read Density (stable)	P-value of Permutation Test (stable)
CADM2	chr3	85008819	85851196	+	842377	85288106	279287	563090	14.0934	1	NA	NA	NA	NA	NA	NA	NA	NA	NA	NA	0.372408	0.0004
EDA2R	chrX	65822639	65835775	-	13136	65825012	2373	10763	9.81744	0.9985	NA	NA	NA	NA	NA	NA	NA	NA	6.81728	0.0007	NA	NA
ANKRD10	chr13	111546549	111558379	-	11830	111555886	9337	2493	5.70578	0.99975	NA	NA	NA	NA	NA	NA	2.18921	0.0038	3.29931	0.0056	7.78664	0.0038
ANK3	chr10	62039397	62374943	-	335546	62268383	228986	106560	12.4604	1	NA	NA	NA	NA	NA	NA	NA	NA	NA	NA	3.5703	0.0004
ANKRD10	chr13	111545610	111558379	-	12769	111555886	10276	2493	5.70578	0.99975	NA	NA	NA	NA	NA	NA	2.18921	0.0038	3.29931	0.0056	7.78664	0.0038
CADM2	chr3	85008819	85775671	+	766852	85288106	279287	487565	14.0934	1	NA	NA	NA	NA	NA	NA	NA	NA	NA	NA	0.372408	0.0004

## Sheet: FB
Gene Symbol	Chromosome	Intron Start	Intron End	Strand	Intron Length	RS site	Distance to Left Splice Site	Distance to Right Splice Site	Splicing Strength as a 3´ Splice Site	PhastCons Score	Fold Change of Read Density (10min 4sU)	P-value of Permutation Test (10min 4sU)	Fold Change of Read Density (15min 4sU)	P-value of Permutation Test (15min 4sU)	Fold Change of Read Density (30min 4sU)	P-value of Permutation Test (30min 4sU)	Fold Change of Read Density (60min 4sU)	P-value of Permutation Test (60min 4sU)	Fold Change of Read Density (120min 4sU)	P-value of Permutation Test (120min 4sU)	Fold Change of Read Density (stable)	P-value of Permutation Test (stable)
NKAIN3	chr8	63831072	63902726	+	71654	63877912	46840	24814	12.4953	1	NA	NA	NA	NA	NA	NA	NA	NA	0.38507	0.0003	0.30442	0.0002
CDH4	chr20	59829993	60318618	+	488625	60076877	246884	241741	13.255	1	NA	NA	NA	NA	NA	NA	NA	NA	0.406392	0.0003	NA	NA
ANKRD10	chr13	111546549	111558379	-	11830	111555886	9337	2493	5.70578	0.99975	NA	NA	NA	NA	NA	NA	NA	NA	3.91946	0.0033	10.2009	0.0026
ARHGAP21	chr10	24959326	25010765	-	51439	24963122	3796	47643	5.37188	0.93	NA	NA	NA	NA	NA	NA	NA	NA	2.83096	0.0075	NA	NA
FMN2	chr1	240374535	240421244	+	46709	240397550	23015	23694	5.14892	1	NA	NA	NA	NA	NA	NA	NA	NA	0.421367	0.0003	NA	NA
MSI2	chr17	55478832	55607036	+	128204	55482060	3228	124976	9.46514	1	NA	NA	NA	NA	NA	NA	NA	NA	0.191299	0.0003	NA	NA
CADM2	chr3	85008819	85775671	+	766852	85288106	279287	487565	14.0934	1	NA	NA	NA	NA	NA	NA	NA	NA	0.396119	0.0005	0.195068	0.0004
ANKRD10	chr13	111545610	111558379	-	12769	111555886	10276	2493	5.70578	0.99975	NA	NA	NA	NA	NA	NA	NA	NA	3.91946	0.0033	10.2009	0.0026
PDE4D	chr5	58511794	59064072	-	552278	58981769	469975	82303	13.683	1	NA	NA	NA	NA	NA	NA	5.34443	0.0003	8.77141	0.0006	NA	NA
ANK3	chr10	62039397	62332222	-	292825	62268383	228986	63839	12.4604	1	NA	NA	NA	NA	NA	NA	4.72416	0.0004	5.23484	0.0003	6.59333	0.0005
CADM2	chr3	85008819	85851196	+	842377	85288106	279287	563090	14.0934	1	NA	NA	NA	NA	NA	NA	NA	NA	0.396119	0.0005	0.195068	0.0004
PDE4D	chr5	58511794	58882154	-	370360	58678237	166443	203917	12.8089	0.99975	NA	NA	NA	NA	NA	NA	NA	NA	5.23882	0.0007	NA	NA
SYNJ2BP-COX16	chr14	70809446	70842392	-	32946	70839842	30396	2550	6.43366	1	NA	NA	NA	NA	NA	NA	NA	NA	13.9715	0.0002	NA	NA
NCAM1	chr11	112832386	113073100	+	240714	112911647	79261	161453	6.23399	0.9995	NA	NA	NA	NA	NA	NA	0.334607	0.0003	0.224871	0.0001	NA	NA
ANK3	chr10	62039397	62374943	-	335546	62268383	228986	106560	12.4604	1	NA	NA	NA	NA	NA	NA	NA	NA	5.23484	0.0003	NA	NA
ROBO2	chr3	77147491	77526564	+	379073	77389582	242091	136982	8.73118	1	NA	NA	NA	NA	NA	NA	NA	NA	NA	NA	0.49068	0.0001
SYNJ2BP-COX16	chr14	70795953	70842392	-	46439	70839842	43889	2550	6.43366	1	NA	NA	NA	NA	NA	NA	NA	NA	13.9715	0.0002	NA	NA
