# Supplementary material for: The temporal landscape of recursive splicing during Pol II transcription elongation in human cells
Source: PLoS Genet. 2018 Aug 27;14(8):e1007579. doi: 10.1371/journal.pgen.1007579 (PMC6110456; doi:10.1371/journal.pgen.1007579)
Supplement: S4 Table — The accessions of ENCODE and GEO datasets are provided. (XLSX) [file pgen.1007579.s013.xlsx]

## Sheet: 342 candidate RS sites
RS_chrom	RS_pos	RS_strand	lariat_chrom	lariat_start	lariat_end	lariat_strand	sample|reads
chr5	58764261	-	chr5	58678257	58764261	-	SRR2483537|23
chr5	58764261	-	chr5	58678257	58764261	-	SRR2483538|30
chr5	58764261	-	chr5	58678270	58764261	-	SRR2483538|7
chr10	13485403	-	chr10	13485433	13489265	-	SRR3174935|4
chr14	81734841	-	chr14	81734865	81737013	-	SRR2483539|11
chr15	25219544	+	chr15	25213229	25219517	+	SRR2483536|7
chr15	25219544	+	chr15	25213229	25219517	+	SRR2483549|22
chr16	70584552	+	chr16	70582345	70584523	+	SRR2483535|12
chr16	70584552	+	chr16	70582345	70584524	+	SRR2483549|2
chr16	70584552	+	chr16	70582345	70584526	+	SRR2483549|2
chr16	70584552	+	chr16	70582345	70584530	+	SRR3174932|36
chr22	17636931	-	chr22	17636970	17640015	-	SRR2483529|2
chr5	58678237	-	chr5	58678257	58764261	-	SRR2483537|23
chr5	58678237	-	chr5	58678257	58764261	-	SRR2483538|30
chr5	58678237	-	chr5	58678270	58764261	-	SRR2483538|7
chr7	42252401	-	chr7	42252421	42262728	-	SRR3174934|12
chr10	13485403	-	chr10	13485432	13489265	-	ENCFF000EIW|1,ENCFF002BUC|1,ENCFF002DHR|8
chr13	77692630	-	chr13	77692665	77695507	-	ENCFF000EZZ|1
chr14	70839842	-	chr14	70839850	70842392	-	ENCFF001RND|2
chr14	70839842	-	chr14	70839851	70842392	-	ENCFF700EUG|7
chr14	70839842	-	chr14	70839870	70842392	-	ENCFF000IOX|1
chr16	15793585	+	chr16	15790717	15793557	+	ENCFF000GYE|1,ENCFF000GYW|1,ENCFF774XRD|2
chr16	70584552	+	chr16	70582345	70584521	+	ENCFF000HLP|1,ENCFF001QZD|1
chr17	26374942	+	chr17	26370357	26374940	+	ENCFF001RNG|4
chr3	183371754	+	chr3	183369064	183371753	+	ENCFF001RNN|1
chr6	101320928	-	chr6	101320953	101328936	-	ENCFF000EXL|1
chr9	5933881	-	chr9	5933906	5944870	-	ENCFF000FOM|1
chr9	5933881	-	chr9	5933917	5944870	-	ENCFF201WLO|2

## Sheet: 230 RS sites by Sibley et al.
RS_chrom	RS_pos	RS_strand	lariat_chrom	lariat_start	lariat_end	lariat_strand	sample|reads
chr5	58764261	-	chr5	58678257	58764261	-	PA1_RNaseR_120min_4su|38
chr5	58764261	-	chr5	58678270	58764261	-	PA1_RNaseR_120min_4su|38
chr10	13485403	-	chr10	13485433	13489265	-	PA1_ribominus_16h_4su|8
chr17	12032810	+	chr17	12032604	12032785	+	H9_ribominus_60min_4su|3
chr17	12032810	+	chr17	12032604	12032785	+	PA1_RNaseR_60min_4su|5
chr20	45867876	-	chr20	45867923	45874751	-	PA1_RNaseR_60min_4su|13
chr5	58678237	-	chr5	58678257	58764261	-	PA1_RNaseR_120min_4su|38
chr5	58678237	-	chr5	58678270	58764261	-	PA1_RNaseR_120min_4su|38
chr10	13485403	-	chr10	13485432	13489265	-	ENCFF000EIW|1,ENCFF002BUC|1,ENCFF002DHR|8
chr10	32634490	-	chr10	32634494	32635690	-	ENCFF001QZZ|1
chr11	46639809	+	chr11	46639440	46639780	+	ENCFF000FJX|1
chr16	89374137	-	chr16	89374159	89379724	-	ENCFF143UMB|1
chr20	45867876	-	chr20	45867913	45874751	-	ENCFF000HMD|1
chr20	45867876	-	chr20	45867923	45874751	-	ENCFF000GVT|1,ENCFF000HDN|1,ENCFF000HEL|1,ENCFF000HER|1,ENCFF000HHN|1,ENCFF000HLS|1,ENCFF000HTE|1,ENCFF000IOP|1,ENCFF002DHZ|1,ENCFF000HGG|2,ENCFF001RFD|2,ENCFF000HDM|2,ENCFF000GXV|3
chr20	45867876	-	chr20	45867929	45874751	-	ENCFF000HGU|1,ENCFF517NIP|1,ENCFF714DEB|1,ENCFF809EGB|1,ENCFF994OSE|1
chr20	47761186	-	chr20	47761223	47768118	-	ENCFF000GNB|4
chr22	24219571	+	chr22	24219358	24219541	+	ENCFF001RPB|1
chr6	128380832	-	chr6	128380869	128385902	-	ENCFF001RAP|5
chr9	119487775	-	chr9	119487805	119488049	-	ENCFF001RPM|1
