# Supplementary material for: The temporal landscape of recursive splicing during Pol II transcription elongation in human cells
Source: PLoS Genet. 2018 Aug 27;14(8):e1007579. doi: 10.1371/journal.pgen.1007579 (PMC6110456; doi:10.1371/journal.pgen.1007579)
Supplement: S5 Table — We used 4sUDRB-seq data at two time points (10 min and 15 min) for the estimation and averaged the estimated rates. NA indicates that a rate could not be estimated because the gene is too short or has too few reads. (XLSX) [file pgen.1007579.s014.xlsx]

## Sheet: PA1
Gene Symbol	Isoform ID	Strand	TERate (10min)	TERate (15min)	TERate (average)
AATF	uc002hni.3	+	2220	4530	3375
ABCB10	uc001htp.4	-	NA	3840	3840
ABCB11	uc002ueo.1	-	NA	1500	1500
ABCC2	uc001kqf.2	+	NA	3120	3120
ABHD13	uc001vqq.3	+	1350	1350	1350
ABHD5	uc003cmx.3	+	NA	3390	3390
ABL1	uc004bzv.3	+	2010	3900	2955
ABTB2	uc001mvl.2	-	2730	4350	3540
ACAA2	uc002ldw.4	-	1830	3450	2640
ACAD11	uc003eov.4	-	4320	NA	4320
ACAP2	uc003fun.4	-	2760	3240	3000
ACBD3	uc001hpy.3	-	2820	4500	3660
ACBD6	uc001gog.3	-	3150	4770	3960
ACN9	uc003uoo.4	+	NA	4230	4230
ACOX2	uc003dkl.3	-	1230	1560	1395
ACTA2	uc001kfq.3	-	3450	4080	3765
ACTR10	uc001xdf.3	+	1620	1620	1620
ACYP2	uc002rxq.4	+	NA	2400	2400
ADAMTS9-AS2	uc003dml.3	+	2280	NA	2280
ADAR	uc001ffk.3	-	NA	1650	1650
ADAT2	uc003qjj.3	-	NA	1350	1350
ADNP2	uc002lnw.3	+	3330	3360	3345
ADORA2B	uc002gpd.1	+	NA	3510	3510
ADSS	uc001iaj.3	-	1560	1860	1710
AF279780	uc003fjb.1	-	NA	3480	3480
AF279782	uc003bqj.1	+	2820	4560	3690
AFG3L2	uc002kqz.2	-	2160	NA	2160
AGAP11	uc001kee.2	+	NA	2430	2430
AGAP5	uc001juu.4	-	2790	3480	3135
AGAP6	uc001jix.4	+	NA	2370	2370
AGAP9	uc001jei.3	-	2550	3360	2955
AGGF1	uc003ket.3	+	1590	3330	2460
AGO4	uc001bzj.2	+	NA	3270	3270
AGPAT6	uc003xnz.2	+	2670	3570	3120
AHCTF1	uc001ibv.2	-	3420	3450	3435
AIMP2	uc003spo.3	+	1770	1770	1770
AK000451	uc004aef.3	-	1170	3240	2205
AK000470	uc004crl.3	-	NA	1380	1380
AK021563	uc002fcj.1	+	2730	4200	3465
AK022793	uc002nrh.1	-	NA	1170	1170
AK022914	uc001vvr.1	-	4890	4860	4875
AK023040	uc002nrc.1	-	1890	1890	1890
AK024248	uc003icc.1	+	2280	3510	2895
AK054753	uc003lpb.1	-	NA	1770	1770
AK056105	uc004dfw.1	+	NA	2400	2400
AK056196	uc003iva.1	-	NA	4890	4890
AK056351	uc004bav.1	+	NA	3870	3870
AK056368	uc001wpo.1	+	NA	3420	3420
AK056396	uc001ejf.1	+	4860	4890	4875
AK056432	uc002xwp.1	-	1350	3120	2235
AK056485	uc003kkb.1	+	NA	3780	3780
AK057321	uc003tcy.3	+	2730	3300	3015
AK057451	uc004bad.1	-	2250	4440	3345
AK057473	uc002gyg.1	+	3660	3690	3675
AK090895	uc003dku.1	+	2280	2880	2580
AK092080	uc002nrr.1	+	3000	3510	3255
AK092150	uc002nrs.1	+	3000	3510	3255
AK093026	uc002vdu.1	+	NA	2520	2520
AK093107	uc003bik.1	+	1710	3660	2685
AK093356	uc003hws.1	+	1050	2040	1545
AK093940	uc002lfu.1	-	NA	1110	1110
AK094915	uc003vts.1	+	NA	1080	1080
AK094916	uc001hnr.1	-	1170	2370	1770
AK094945	uc003iux.1	+	1470	4380	2925
AK095151	uc003ykp.1	+	NA	1230	1230
AK095210	uc004aiu.1	+	NA	2340	2340
AK095285	uc003hoz.1	-	NA	3480	3480
AK096159	uc004afb.1	-	NA	3390	3390
AK096219	uc003mvi.1	+	NA	4980	4980
AK096291	uc001dbl.3	-	2490	2490	2490
AK096982	uc021tfy.1	-	NA	1350	1350
AK097143	uc003qit.1	-	2430	3540	2985
AK097658	uc002iye.1	+	3060	3330	3195
AK097694	uc002fnh.1	+	NA	1110	1110
AK097759	uc002pyw.1	-	1170	3210	2190
AK097803	uc011mhl.1	-	2010	2130	2070
AK124970	uc001hog.1	+	1080	1080	1080
AK125301	uc004ebq.1	-	1440	NA	1440
AK125463	uc001opt.1	-	NA	1350	1350
AK125558	uc003bup.1	+	1620	2340	1980
AK125686	uc002nrp.1	-	2220	3420	2820
AK125759	uc001ehp.1	+	NA	1350	1350
AK125821	uc001oxi.1	+	NA	1350	1350
AK126075	uc002lbc.1	-	NA	2040	2040
AK126351	uc002uab.1	-	2400	NA	2400
AK128216	uc003xzk.2	-	NA	1830	1830
AK128559	uc001wsv.1	+	NA	1380	1380
AK128697	uc002kyo.1	-	1170	1200	1185
AK128707	uc001ssz.1	-	NA	1110	1110
AK131020	uc004bge.1	-	2040	2130	2085
AK294819	uc010qhh.2	+	3240	NA	3240
AK299452	uc011ldp.1	+	1260	3540	2400
AK308544	uc010upi.1	-	2250	3000	2625
AK309476	uc010msl.1	-	NA	4200	4200
AK309744	uc009vwn.1	+	3060	3390	3225
AK309896	uc010mnh.1	-	1170	3450	2310
AK310876	uc010moa.3	-	NA	1440	1440
AK311108	uc010paa.1	+	NA	2400	2400
AK311167	uc010mnq.2	+	3180	4440	3810
AK311573	uc011abv.2	-	2010	3450	2730
AKAP7	uc003qck.4	+	NA	1350	1350
AKIRIN2	uc003pmk.3	-	3420	3450	3435
AKR1B1	uc003vrp.1	-	1110	2040	1575
AL050132	uc003kjn.1	+	NA	1560	1560
AL137655	uc001lnz.2	-	2820	3900	3360
AL832252	uc003pgq.3	+	NA	2820	2820
ALDOB	uc004bbk.2	-	NA	1650	1650
ALG10B	uc001rln.4	+	1170	1560	1365
ALG14	uc001dra.2	-	NA	1890	1890
ALG6	uc021oof.1	+	NA	2670	2670
ALKBH1	uc001xuc.1	-	2250	3840	3045
ALKBH5	uc010cpw.3	+	1830	2940	2385
ALOX12	uc002gdx.4	+	NA	1440	1440
AMFR	uc002eiy.4	-	2280	2790	2535
AMY2B	uc010ouo.2	+	2040	2250	2145
ANAPC1P1	uc010fgu.1	+	1710	3120	2415
ANAPC1	uc002ssh.3	+	1830	NA	1830
ANGEL1	uc001xsv.3	-	NA	1890	1890
ANKRA2	uc003kcu.2	-	1650	1650	1650
ANKRD18B	uc010mjw.2	+	1770	4110	2940
ANKRD19P	uc004asr.4	+	2880	3900	3390
ANKRD1	uc001khe.1	-	1170	1170	1170
ANKRD20A12P	uc031pnv.1	-	1080	1080	1080
ANKRD40	uc002iso.3	-	NA	1080	1080
ANP32A	uc002arl.3	-	4200	4230	4215
ANP32B	uc004aya.3	+	3330	3360	3345
ANXA8	uc001jed.5	-	1830	3990	2910
AP4B1-AS1	uc001edv.2	+	NA	1320	1320
APCDD1	uc002kom.4	+	NA	1320	1320
APC	uc011cvt.2	+	2040	3420	2730
APITD1	uc001are.3	+	NA	1110	1110
APOLD1	uc001rau.4	+	1950	4200	3075
APOPT1	uc010tyc.2	+	3150	3420	3285
ARF4	uc003dix.4	-	3390	3390	3390
ARFGEF2	uc002xtx.4	+	3450	4800	4125
ARG2	uc001xjs.3	+	3390	3420	3405
ARGLU1	uc001vqk.4	-	1770	1770	1770
ARHGAP11B	uc001zeu.3	+	NA	3450	3450
ARHGAP19-SLIT1	uc001kmy.3	-	2910	4350	3630
ARHGAP35	uc010ekv.3	+	NA	2370	2370
ARHGAP42	uc001pge.2	+	NA	2730	2730
ARHGEF17	uc001otu.3	+	NA	2670	2670
ARID4B	uc001hwp.3	-	3480	3900	3690
ARL14EP	uc001mso.1	+	1710	1710	1710
ARL17A	uc021tyn.2	+	NA	3720	3720
ARL17	uc021tzb.1	-	NA	3390	3390
ARL3	uc001kwa.3	-	4050	4050	4050
ARL5A	uc010zcc.2	-	NA	1500	1500
ARL5B	uc001iqd.1	+	2400	2400	2400
ARL9	uc003hby.1	+	NA	2160	2160
ARMCX5-GPRASP2	uc022cay.1	+	2940	4410	3675
ARPC3	uc001tqq.3	-	1740	1860	1800
ARRDC3-AS1	uc003kka.4	+	NA	3420	3420
ARRDC3	uc003kjz.2	-	1860	1890	1875
ARSG	uc002jhc.2	+	NA	1740	1740
ASB1	uc002vyg.3	+	2130	3180	2655
ASB3	uc002rxi.4	-	3450	NA	3450
ASF1A	uc011ebn.2	+	1830	1950	1890
ASF1B	uc002mye.3	-	NA	2100	2100
ASNSD1	uc002uqt.3	+	1200	1200	1200
ASXL2	uc002rgs.2	-	1230	3150	2190
ATAD5	uc002hfs.1	+	2430	3270	2850
ATG14	uc001xbx.2	-	2550	2550	2550
ATG2B	uc001yfi.3	-	1470	3840	2655
ATOX1	uc003luk.3	-	NA	1770	1770
ATP11B	uc003flb.3	+	2910	NA	2910
ATP13A3	uc003fty.4	-	1890	2040	1965
ATP1B1	uc001gfr.1	+	3300	3330	3315
ATP5O	uc002ytl.3	-	1170	1170	1170
ATP5S	uc010ant.2	+	NA	1230	1230
ATP6AP1L	uc003khv.3	+	NA	1200	1200
ATP6V0A2	uc001ufr.3	+	NA	2670	2670
ATP6V1B2	uc003wzp.3	+	3060	3060	3060
ATP6V1D	uc001xjf.3	-	2820	2790	2805
ATP6V1G1	uc004bjc.3	+	1440	1440	1440
ATR	uc003eux.4	-	3210	4470	3840
AUNIP	uc001bkw.1	-	2670	3180	2925
AV8S2A1N1T	uc001wfu.3	+	NA	2730	2730
AVEN	uc001zhj.3	-	1560	3870	2715
AX746635	uc001thg.1	-	2010	2340	2175
AX746690	uc002xid.1	-	NA	1380	1380
AX747493	uc003buq.1	+	1620	2340	1980
AX747598	uc002fqr.2	+	3420	3300	3360
AX748165	uc002nvo.1	-	NA	3750	3750
AY660577	uc004cuh.3	-	NA	3150	3150
AY660578	uc004cui.1	-	NA	4230	4230
AY769439	uc003fjc.1	-	NA	3480	3480
AY927512	uc003mue.3	+	1170	2100	1635
B3GALNT2	uc001hxc.3	-	NA	2130	2130
B3GNT2	uc002sbs.3	+	2160	3150	2655
B4GALNT3	uc001qii.1	+	NA	1380	1380
B4GALT1	uc003zsg.2	-	NA	2250	2250
B4GALT5	uc002xuu.4	-	2520	4680	3600
BAIAP2L1	uc003upj.3	-	1440	NA	1440
BAZ1B	uc003tyc.3	-	3120	4320	3720
BC014606	uc002pyc.3	+	1980	3510	2745
BC015433	uc002aeh.3	+	NA	3150	3150
BC016035	uc001vvq.1	-	4860	NA	4860
BC017255	uc002ixb.3	+	NA	1230	1230
BC021693	uc002uup.3	+	2790	4800	3795
BC024173	uc002yjl.3	+	3180	NA	3180
BC024248	uc002snv.4	-	NA	2820	2820
BC026354	uc021qdt.1	-	NA	1650	1650
BC029787	uc022cep.1	-	NA	3330	3330
BC031864	uc001svz.3	+	4170	NA	4170
BC031876	uc003pgp.1	+	NA	1500	1500
BC032407	uc002tyw.3	-	3030	4350	3690
BC032874	uc001uho.3	-	NA	1440	1440
BC033997	uc002hdl.3	+	2340	2400	2370
BC034424	uc002aug.3	+	NA	2610	2610
BC034623	uc031pns.1	+	NA	1350	1350
BC035080	uc002xjn.1	-	1500	2880	2190
BC035094	uc002ags.1	+	NA	2010	2010
BC035247	uc003edp.3	+	1770	3720	2745
BC035392	uc003lzi.3	-	1380	1500	1440
BC035733	uc003ice.3	-	NA	1620	1620
BC036195	uc001qbb.3	+	NA	1770	1770
BC036308	uc001bwn.3	+	2940	3360	3150
BC036382	uc001kjj.3	+	1110	1890	1500
BC036404	uc003ybc.3	-	NA	1470	1470
BC037214	uc002laa.3	-	2790	2820	2805
BC038442	uc002imm.3	-	NA	2550	2550
BC038529	uc001vlo.3	+	NA	2280	2280
BC038542	uc002vje.1	-	1170	2340	1755
BC039364	uc003luj.3	+	1230	1230	1230
BC039424	uc003eye.2	-	3990	3990	3990
BC039485	uc003bij.3	+	1200	1200	1200
BC039524	uc002oei.3	+	2670	2670	2670
BC039668	uc002xfk.3	-	NA	1110	1110
BC040563	uc003che.3	-	NA	1110	1110
BC040624	uc003dot.3	+	NA	1710	1710
BC041488	uc002gyh.1	+	3660	3690	3675
BC041856	uc010ahe.1	-	4890	4860	4875
BC041929	uc001rhc.3	+	2430	4680	3555
BC042472	uc001ozj.3	+	NA	1170	1170
BC042913	uc004aus.1	+	NA	1470	1470
BC042955	uc004bau.3	+	NA	3870	3870
BC043261	uc003jsv.3	-	NA	1590	1590
BC043511	uc001rhx.3	-	3030	NA	3030
BC043529	uc002gyk.2	+	NA	2790	2790
BC043601	uc009whk.2	+	NA	1350	1350
BC043649	uc004ajp.3	+	NA	3420	3420
BC044934	uc002bjk.1	-	2670	3420	3045
BC047723	uc001edc.1	+	1440	3780	2610
BC048201	uc002yjk.3	+	3180	NA	3180
BC050301	uc001xfm.3	-	NA	1830	1830
BC061919	uc003vci.3	+	NA	2400	2400
BC062758	uc003yao.3	-	2610	4620	3615
BC063600	uc001eho.1	+	NA	1170	1170
BC063675	uc002qrx.1	-	1770	2550	2160
BC066991	uc002sro.3	+	1440	1950	1695
BC068088	uc001mgo.3	-	1080	1080	1080
BC070093	uc001pag.3	+	NA	4020	4020
BC070106	uc001ejn.1	-	NA	3480	3480
BC070376	uc003uaz.3	-	NA	3420	3420
BC080653	uc004aut.1	+	NA	1440	1440
BC082979	uc001ker.2	+	1440	1500	1470
BC096759	uc002blo.2	-	2250	3360	2805
BC104435	uc010bij.1	+	NA	2370	2370
BC148262	uc010amc.2	-	3300	NA	3300
BCAS2	uc001efa.3	-	1770	1770	1770
BCCIP	uc001ljd.4	+	NA	1380	1380
BCL10	uc021opd.1	-	1320	1320	1320
BCL2L13	uc002zmu.3	+	1170	1170	1170
BCL2L14	uc001raf.1	+	1380	1380	1380
BCL2L2-PABPN1	uc001wjh.4	+	2100	2160	2130
BDH2	uc003hwz.3	-	1560	2640	2100
BET1	uc003une.4	-	NA	1380	1380
BIRC3	uc001pgx.3	+	NA	1890	1890
BLOC1S5-TXNDC5	uc003mxw.3	-	2130	3330	2730
BLZF1	uc001gfy.3	+	NA	1080	1080
BMI1	uc001irh.3	+	1200	1200	1200
BMP2K	uc003hlk.3	+	NA	2370	2370
BMPR1B	uc003htm.4	+	NA	3120	3120
BMS1P1	uc001jdx.4	-	1590	3060	2325
BMS1P6	uc009xng.2	-	NA	1470	1470
BMS1	uc001jaj.3	+	3120	NA	3120
BMX	uc004cww.3	+	3420	3450	3435
BOD1L1	uc003gmz.1	-	NA	3300	3300
BOLA2	uc002dso.3	-	1350	1350	1350
BRAF	uc003vwc.4	-	2880	NA	2880
BRCA1	uc010whp.2	-	NA	3720	3720
BRCA2	uc001uub.1	+	2430	2790	2610
BRK1	uc003bvb.3	+	1500	1500	1500
BST1	uc003goh.4	+	NA	3390	3390
BTAF1	uc001khr.3	+	3630	3630	3630
BTBD3	uc002wny.3	+	2820	3420	3120
BUB1B	uc001zkx.4	+	1950	1950	1950
BX248273	uc001wvl.1	+	2730	2730	2730
BX248778	uc001vvs.1	-	3330	3690	3510
BX538249	uc001dua.3	+	2250	4020	3135
BX538254	uc002umb.1	+	2340	2550	2445
BX647249	uc002qnk.1	-	NA	1980	1980
BX647938	uc001qwb.1	+	NA	1740	1740
BX648855	uc001edd.3	+	1050	1440	1245
BYSL	uc003orl.3	+	1440	1470	1455
C10orf18	uc021pmm.1	+	2520	2520	2520
C10orf32-AS3MT	uc001kwj.3	+	3300	3150	3225
C11orf58	uc001mmk.2	+	2160	2490	2325
C11orf65	uc010rvx.1	-	2640	2670	2655
C11orf84	uc001nxt.3	+	1380	1500	1440
C12orf45	uc001tlb.3	+	1050	1050	1050
C12orf5	uc001qmp.3	+	3420	4230	3825
C12orf60	uc001rcj.4	+	NA	2490	2490
C12orf66	uc001srw.4	-	1470	3420	2445
C12orf73	uc001tkf.3	-	NA	1050	1050
C14orf166	uc010aod.3	+	1950	1950	1950
C14orf1	uc001xrt.3	-	1260	1260	1260
C15orf27	uc010bkp.3	+	1260	1260	1260
C15orf41	uc001zje.4	+	NA	1860	1860
C15orf57	uc001zly.3	-	NA	2730	2730
C16orf72	uc002czm.3	+	3390	3420	3405
C16orf87	uc002eek.1	-	3360	3420	3390
C17orf75	uc002hhg.3	-	1110	1380	1245
C17orf85	uc010ckl.2	-	1710	1770	1740
C1orf105	uc001gik.3	+	1770	3000	2385
C1orf110	uc009wuw.1	-	NA	3510	3510
C1orf50	uc001cia.4	+	1050	1050	1050
C1S	uc001qsj.3	+	1950	NA	1950
C20orf196	uc002wmf.3	+	NA	2820	2820
C2orf42	uc002sgh.3	-	4440	4440	4440
C2orf47	uc002uvm.3	+	1080	1050	1065
C2orf48	uc021vds.1	+	NA	1830	1830
C2orf61	uc010fbd.3	-	2760	2640	2700
C2orf69	uc010zhb.2	+	2130	2130	2130
C3orf49	uc003dls.4	+	NA	3030	3030
C3orf65	uc003fps.4	+	1320	1470	1395
C4orf27	uc003isl.4	-	3300	3330	3315
C4orf32	uc003iah.2	+	NA	2760	2760
C5orf15	uc003kyo.3	-	1590	1590	1590
C5orf34	uc003jnz.2	-	2280	2430	2355
C5orf42	uc011cpa.1	-	2760	3390	3075
C5orf51	uc003jmo.3	+	2220	2220	2220
C5orf64	uc003jst.1	+	NA	1110	1110
C6orf147	uc011dym.1	-	NA	3540	3540
C6orf163	uc021zcl.1	+	NA	1620	1620
C6orf165	uc010kbv.2	+	NA	2790	2790
C6orf185	uc003ptc.1	+	NA	1350	1350
C6orf57	uc003pfq.1	+	2370	2790	2580
C6orf62	uc003nel.3	-	1860	1860	1860
C7orf25	uc010kxr.3	-	2550	2550	2550
C7orf73	uc003vsz.4	+	1080	2100	1590
C8orf37	uc003yho.2	-	NA	2430	2430
C8orf44	uc003xwo.2	+	1110	1110	1110
C8orf76	uc003yqc.2	-	2550	2670	2610
C9orf102	uc011lun.1	+	NA	3450	3450
CA5BP1	uc011mir.1	+	3390	3390	3390
CACHD1	uc001dbo.1	+	3150	3690	3420
CACNA2D1	uc003uhr.1	-	NA	4170	4170
CALM2	uc002rvt.2	-	2130	2010	2070
CAMKMT	uc002rum.3	+	NA	4770	4770
CAMSAP1	uc004cgr.4	-	1260	3000	2130
CAND1	uc001stn.2	+	3450	3450	3450
CAPN7	uc003bzn.3	+	4830	4980	4905
CAPN8	uc009xee.2	-	NA	1230	1230
CBWD5	uc004ack.3	+	1770	3420	2595
CBX5	uc001sfk.4	-	2550	2550	2550
CCDC127	uc003jam.1	-	1560	1650	1605
CCDC144CP	uc010cqy.1	+	NA	4710	4710
CCDC144NL	uc002gyf.3	-	3510	3510	3510
CCDC15	uc001qbm.4	+	NA	3180	3180
CCDC167	uc003ont.3	-	NA	1230	1230
CCDC168	uc001vpm.3	-	NA	1350	1350
CCDC169-SOHLH2	uc010tei.2	-	2430	4050	3240
CCDC173	uc002ufe.2	-	NA	4140	4140
CCDC176	uc001xpm.1	+	NA	2130	2130
CCDC18	uc021opx.1	+	2250	3180	2715
CCDC23	uc001cib.2	-	NA	1230	1230
CCDC28A	uc003qie.3	+	2250	2490	2370
CCDC30	uc001chm.2	+	NA	1860	1860
CCDC34	uc001mrh.1	-	NA	1350	1350
CCDC38	uc001tek.2	-	2490	4860	3675
CCDC58	uc003eey.3	-	3030	3030	3030
CCDC73	uc001mtv.4	-	1380	1770	1575
CCDC97	uc002oqg.3	+	NA	1860	1860
CCND1	uc001opa.3	+	1320	1620	1470
CCND2	uc001qmo.3	+	3360	3480	3420
CCNK	uc001ygi.4	+	3300	3300	3300
CCR3	uc003cpg.2	+	NA	3420	3420
CCR6	uc003qvl.3	+	4560	4680	4620
CCZ1	uc003spf.3	+	3330	3390	3360
CD81	uc001lwf.1	+	NA	2370	2370
CDC123	uc001ill.3	+	3630	3750	3690
CDC23	uc003lcl.3	-	2370	2370	2370
CDC37L1	uc003zio.3	+	3450	3450	3450
CDC42BPB	uc001ymi.1	-	2250	3870	3060
CDC6	uc002huj.1	+	1830	1830	1830
CDH2	uc002kwg.2	-	3480	NA	3480
CDH6	uc003jhe.2	+	1380	1380	1380
CDH8	uc002eog.2	-	1560	3480	2520
CDHR3	uc003vdk.3	+	NA	3390	3390
CDKL5	uc004cym.3	+	NA	1980	1980
CDKN2AIPNL	uc011cxs.2	-	1230	1230	1230
CDR2	uc002dkn.3	-	2430	3330	2880
CDS1	uc011ccv.2	+	NA	1170	1170
CEACAM22P	uc010ejr.1	-	1170	1590	1380
CEBPZ	uc002rpz.3	-	3540	3540	3540
CECR2	uc010gqv.1	+	3120	NA	3120
CELF6	uc002auk.3	-	3450	4770	4110
CENPQ	uc003ozh.1	+	3540	3300	3420
CENPW	uc003qao.3	+	1110	1110	1110
CEP76	uc002krh.4	-	NA	1380	1380
CERK	uc003bia.3	-	2100	3060	2580
CES5AP1	uc021wms.1	-	NA	1440	1440
CETN3	uc003kjo.3	-	2010	2100	2055
CFLAR-AS1	uc002uxh.1	-	NA	2100	2100
CHAF1A	uc002mal.3	+	2670	3420	3045
CHAF1B	uc002yvj.3	+	NA	3510	3510
CHD1	uc003knf.3	-	3330	4500	3915
CHD2	uc002bsm.2	+	1860	1860	1860
CHD7	uc003xue.3	+	3450	NA	3450
CHD9	uc002egy.3	+	3270	4440	3855
CHEK1	uc001qcf.4	+	1200	2340	1770
CHIC2	uc003haj.2	-	1950	4080	3015
CHMP4B	uc002xaa.3	+	1230	4620	2925
CHMP4C	uc003ycl.3	+	NA	2880	2880
CHN2	uc011jzs.2	+	NA	1980	1980
CHRM5	uc001zhk.1	+	NA	1950	1950
CHRNA5	uc002bdy.3	+	2880	3240	3060
CHST10	uc002tam.3	-	1080	2430	1755
CHST7	uc004dgt.3	+	2610	3000	2805
CHSY1	uc021sxt.1	-	2910	NA	2910
CHUK	uc001kqp.3	-	4080	4380	4230
CISD1	uc001jkc.5	+	NA	1740	1740
CISD2	uc003hwt.4	+	3060	3060	3060
CLDN20	uc003qql.2	+	NA	1440	1440
CLDND1	uc003dso.2	-	1170	1170	1170
CLEC2A	uc009zhb.2	-	NA	1380	1380
CLMP	uc001pyt.3	-	1380	1560	1470
CLN5	uc001vkc.3	+	NA	1230	1230
CLN8	uc003wpo.4	+	NA	2100	2100
CLNS1A	uc001oyk.3	-	2730	2730	2730
CMBL	uc003jes.3	-	NA	2940	2940
CMC1	uc003cea.3	+	2130	NA	2130
CMC2	uc002ffu.3	-	3330	3330	3330
CMIP	uc002fgp.3	+	2490	3750	3120
CMTM6	uc003cfa.1	-	2730	2730	2730
CNKSR3	uc003qpy.3	-	NA	1350	1350
CNNM4	uc002swx.3	+	NA	1170	1170
CNOT11	uc002taw.4	+	2130	2160	2145
CNTNAP3B	uc004abr.1	-	NA	4110	4110
CNTRL	uc004bkw.2	+	NA	1650	1650
COA5	uc002syz.3	-	1110	1110	1110
COG7	uc002dlo.3	-	NA	2550	2550
COG8	uc002ewy.2	-	1170	1170	1170
COIL	uc002iuu.3	-	2640	2790	2715
COL18A1	uc002zhg.3	+	4500	NA	4500
COL4A2	uc001vqx.3	+	NA	2760	2760
COL5A2	uc002uqk.3	-	2790	4680	3735
COMMD1	uc002sbp.3	+	1890	3750	2820
COMMD2	uc003exj.2	-	1770	1770	1770
COMMD3-BMI1	uc009xkg.3	+	1200	1770	1485
COMMD5	uc010mgf.2	-	NA	2430	2430
COQ3	uc003ppk.3	-	NA	3150	3150
COX10-AS1	uc002goe.1	-	2490	4320	3405
COX5A	uc002azi.4	-	2220	2250	2235
COX6B1	uc002oav.3	+	NA	1260	1260
COX6C	uc003yiy.2	-	1950	1950	1950
CPNE3	uc003ydv.2	+	NA	3540	3540
CPOX	uc003dsx.3	-	1350	1380	1365
CPS1	uc010fur.3	+	2340	4200	3270
CPSF2	uc001yah.2	+	4350	4380	4365
CPT2	uc001cvb.4	+	2220	2220	2220
CP	uc011bnr.3	-	NA	1320	1320
CPVL	uc003szx.3	-	NA	1980	1980
CR933665	uc003yrb.3	-	1500	1500	1500
CR936677	uc001dgv.3	-	NA	4140	4140
CRAMP1L	uc010uvh.2	+	2220	2220	2220
CREG1	uc001gel.3	-	1470	1500	1485
CRIPT	uc002rve.3	+	1080	1080	1080
CRISPLD1	uc003yan.3	+	1170	1980	1575
CRKL	uc002ztf.2	+	3720	3870	3795
CRLF2	uc022brt.1	-	NA	1770	1770
CRNKL1	uc002wrs.3	-	1740	1740	1740
CROCCP2	uc001azg.1	-	1260	1260	1260
CRY1	uc001tmi.4	-	NA	4620	4620
CRYBB2P1	uc003abv.3	+	NA	2880	2880
CSGALNACT2	uc001jan.4	+	NA	2910	2910
CSNK1E	uc003avm.2	-	4350	4500	4425
CSNK2A2	uc002enc.3	-	3330	3420	3375
CSRNP3	uc002udf.3	+	NA	3510	3510
CSRP2	uc001syl.1	-	2490	2550	2520
CSTF3-AS1	uc001muk.3	+	NA	1110	1110
CSTF3	uc001muh.3	-	3420	NA	3420
CTR9	uc001mja.3	+	2040	3270	2655
CTTNBP2	uc003vjf.3	-	NA	2640	2640
CUEDC1	uc002ive.2	-	NA	3480	3480
CWC15	uc001pfd.4	-	1080	1080	1080
CWF19L2	uc010rvp.2	-	1830	1860	1845
CYB5B	uc002exg.1	+	1830	2040	1935
CYB5R4	uc003pkf.3	+	NA	2670	2670
CYP7B1	uc003xvj.2	-	NA	2910	2910
CYSTM1	uc010jfi.3	+	4170	4170	4170
CYTH3	uc003spt.3	-	NA	2280	2280
DAD1	uc001wgl.2	-	3150	3150	3150
DAGLB	uc003sqd.4	-	2790	3150	2970
DARS2	uc001gjh.2	+	3690	3690	3690
DCAF12	uc003ztt.2	-	4350	4380	4365
DCAF8	uc010pjc.1	-	2100	2010	2055
DCBLD1	uc003pxs.3	+	NA	1200	1200
DCLRE1C	uc010qbx.2	-	NA	1110	1110
DCTN6	uc003xhy.3	+	3240	3240	3240
DCUN1D1	uc003fld.1	-	4050	4080	4065
DCUN1D3	uc002dhz.3	-	3120	3960	3540
DDAH1	uc001dlc.3	-	2280	NA	2280
DDX18	uc002tlh.1	+	2280	2280	2280
DDX19A	uc002eys.4	+	3390	4320	3855
DDX23	uc001rsm.3	-	NA	1500	1500
DDX26B	uc004eyw.4	+	NA	2040	2040
DDX27	uc002xuh.3	+	2730	2730	2730
DDX3X	uc004dfg.3	+	NA	1830	1830
DDX43	uc003pgw.3	+	1110	1200	1155
DDX46	uc003kzw.3	+	1500	1500	1500
DDX50	uc001jou.3	+	3360	3420	3390
DEGS1	uc001hoj.3	+	1230	1230	1230
DENND2C	uc001eez.3	-	3270	3840	3555
DENND6A	uc003dja.3	-	1860	4380	3120
DENR	uc001uda.3	+	2280	2340	2310
DERL2	uc002gcc.1	-	1470	1470	1470
DGKD	uc002vui.1	+	NA	1200	1200
DHODH	uc002fbp.3	+	NA	1200	1200
DHRS7B	uc002gyo.3	+	NA	1650	1650
DHX15	uc003gqx.3	-	4830	4890	4860
DHX32	uc001ljg.1	-	1740	1860	1800
DIAPH3-AS2	uc031qma.1	+	1170	1170	1170
DICER1-AS1	uc010twt.1	+	NA	1980	1980
DIRC1	uc002uqi.1	-	NA	3960	3960
DKFZp434F1622	uc001vgn.3	-	NA	1440	1440
DKFZp451F083	uc004eym.3	-	NA	3330	3330
DKFZp547E087	uc002djw.3	-	1980	1980	1980
DKFZp667J0810	uc021wmm.1	+	3060	3870	3465
DKFZp667P0924	uc010yug.1	-	NA	3180	3180
DKFZp686H10114	uc002uaw.3	-	1440	2370	1905
DKFZp686L0695	uc003zow.3	-	1440	1380	1410
DLEU7	uc001vex.2	-	NA	2100	2100
DLG5	uc001jzk.3	-	1860	3870	2865
DLGAP1-AS3	uc002kml.1	+	NA	2400	2400
DNAH12	uc003dit.2	-	NA	2490	2490
DNAJA2	uc002eeo.2	-	2280	2280	2280
DNAJB11	uc003fqi.3	+	1860	1860	1860
DNAJB4	uc010orn.2	+	3300	3300	3300
DNAJC13	uc003eor.3	+	4020	NA	4020
DNAJC15	uc001uyy.3	+	NA	3330	3330
DNAJC25-GNG10	uc004bfn.3	+	4200	4200	4200
DNAJC3	uc001vmq.3	+	4110	NA	4110
DNAJC5	uc002yhf.3	+	1200	2790	1995
DNAJC6	uc001dcc.1	+	NA	1080	1080
DNAJC9-AS1	uc021ptm.1	+	NA	2400	2400
DNER	uc002vpv.3	-	NA	3720	3720
DNHD1	uc001mdw.4	+	NA	2100	2100
DNMBP	uc001kqj.2	-	3300	4770	4035
DNTTIP1	uc002xpk.3	+	1230	2370	1800
DPH6	uc001zja.3	-	NA	1470	1470
DPY19L1P1	uc003tcw.3	-	1620	NA	1620
DPY19L1	uc003tem.4	-	NA	4170	4170
DPY19L2P1	uc031swy.1	-	NA	1440	1440
DPY19L4	uc003ygx.2	+	NA	1860	1860
DPYD-AS1	uc031pne.1	+	1050	NA	1050
DPYSL3	uc003loo.3	-	NA	2280	2280
DR1	uc001dpu.3	+	2130	2100	2115
DRAXIN	uc001asr.1	+	3030	2670	2850
DRG1	uc003aku.3	+	3750	3780	3765
DSCC1	uc003yov.3	-	2670	2760	2715
DSE	uc011ebf.1	+	3210	3210	3210
DSG2	uc002kwu.4	+	3360	NA	3360
DST	uc021zba.2	-	1980	3990	2985
DTD2	uc001wrj.3	-	NA	1110	1110
DTX2P1-UPK3BP1-PMS2P11	uc011kgn.1	+	NA	2220	2220
DUSP14	uc002hnx.2	+	2520	2520	2520
DUSP16	uc001rao.2	-	2820	4380	3600
DUSP5	uc001kzd.3	+	1560	1620	1590
DYNC1H1	uc001yks.2	+	4290	4620	4455
DYNLL1	uc001tyj.3	+	NA	2940	2940
DYRK4	uc009zeh.1	+	NA	2010	2010
DYX1C1-CCPG1	uc002acy.3	-	2820	2820	2820
E2F2	uc001bhe.2	-	NA	1650	1650
E2F7	uc001sym.4	-	3390	3780	3585
EAPP	uc001wsd.1	-	1890	3000	2445
EDEM1	uc003bqi.3	+	NA	1110	1110
EDEM2	uc010zuv.2	-	NA	2040	2040
EDNRB	uc001vkq.1	-	1350	4650	3000
EEF1E1-MUTED	uc021ylg.1	-	2910	3480	3195
EEF2	uc002lze.3	-	1230	1110	1170
EEFSEC	uc003eki.3	+	NA	3390	3390
EFCAB14	uc010omh.1	-	1170	1110	1140
EFCAB7	uc001dbf.3	+	NA	2640	2640
EFNB2	uc001vqi.3	-	4830	4860	4845
EFTUD1P1	uc021stg.1	+	NA	3390	3390
EIF1AX	uc004czt.3	-	2160	2160	2160
EIF2AK3	uc002stc.4	-	2940	NA	2940
EIF2S1	uc001xjg.3	+	3420	3390	3405
EIF2S2	uc002xaf.3	-	2640	2640	2640
EIF2S3	uc004dbc.3	+	3120	3060	3090
EIF3CL	uc010byj.3	+	1230	1200	1215
EIF4E2	uc002vtb.1	+	NA	1860	1860
EIF4EBP1	uc003xks.3	+	NA	1590	1590
EIF4EBP2	uc001jrb.3	+	3120	3030	3075
EIF5A2	uc003fhd.3	-	NA	2340	2340
ELAVL1	uc002mjb.3	-	4050	4350	4200
ELF1	uc001uxs.3	-	NA	3480	3480
ELK4	uc021pid.1	-	NA	1110	1110
ELL2	uc003klr.4	-	NA	4710	4710
ELMOD2	uc003iik.3	+	3270	3480	3375
EMBP1	uc001eiu.1	+	NA	4740	4740
EMC2	uc003ymw.1	+	2610	4410	3510
EMC7	uc001zhm.3	-	2220	2220	2220
EMG1	uc010sfv.1	+	NA	2520	2520
EMILIN2	uc002kln.3	+	NA	1170	1170
ENKUR	uc001ish.2	-	NA	3900	3900
ENPP1	uc011ecf.2	+	NA	2250	2250
ENPP4	uc003oxy.3	+	NA	1350	1350
ENTPD1-AS1	uc001klg.2	-	NA	2040	2040
ENTPD4	uc011kzu.1	-	4170	4770	4470
EP300	uc003azl.4	+	3420	NA	3420
EPAS1	uc002ruv.3	+	NA	3300	3300
EPC2	uc010zbt.2	+	3480	NA	3480
EPHA2	uc001aya.2	-	NA	1260	1260
EPHB3	uc003foz.3	+	NA	1170	1170
EPRS	uc001hly.1	-	1890	1890	1890
ERCC6	uc001jhs.5	-	NA	2160	2160
ERH	uc001xlc.2	-	2280	2280	2280
ERI1	uc003wsk.2	+	3300	3300	3300
ERI2	uc002dht.3	-	3120	3960	3540
ERICH1	uc003wph.3	-	NA	3390	3390
ERICH2	uc002ugg.3	+	NA	1440	1440
ERN1	uc002jdz.2	-	NA	3120	3120
ERRFI1	uc001aoz.3	-	1260	1260	1260
ERV3-1	uc011kdr.2	-	1380	1380	1380
ESD	uc001vbn.3	-	1770	1770	1770
ETAA1	uc002sdz.1	+	1620	1620	1620
ETV3	uc001fqr.2	-	1080	1050	1065
EVL	uc001ygt.3	+	2100	4350	3225
EXOC3	uc003jba.3	+	NA	1500	1500
EXOC6B	uc010fep.3	-	NA	1380	1380
EXT1	uc003yok.1	-	4320	NA	4320
EXT2	uc010rfo.2	+	NA	2280	2280
F2RL1	uc003keo.3	+	1500	1950	1725
F2R	uc003ken.4	+	1350	2340	1845
FAHD2A	uc002sur.3	+	NA	1110	1110
FAM102A	uc004bsx.2	-	NA	3210	3210
FAM105A	uc003jfj.3	+	NA	3060	3060
FAM105B	uc003jfk.3	+	3540	3810	3675
FAM117A	uc010wlz.2	-	NA	2940	2940
FAM157A	uc011buq.1	+	1740	3390	2565
FAM157B	uc011mfe.1	+	2670	2730	2700
FAM168B	uc002tsd.3	-	4950	4950	4950
FAM171A1	uc001iob.3	-	1230	3270	2250
FAM175B	uc001lib.4	+	2490	3780	3135
FAM199X	uc004elw.3	+	2430	2490	2460
FAM208B	uc001iij.3	+	4980	4980	4980
FAM20B	uc001gmc.3	+	3630	NA	3630
FAM210B	uc002xxc.3	+	NA	1080	1080
FAM217A	uc010jnq.1	-	1320	2340	1830
FAM220A	uc003spu.3	-	NA	1080	1080
FAM227B	uc001zxl.2	-	NA	3450	3450
FAM229B	uc003pvs.3	+	NA	1620	1620
FAM46C	uc001ehe.3	+	NA	1860	1860
FAM47E	uc003hjv.3	+	1440	2550	1995
FAM53B	uc001lhu.1	-	3480	4050	3765
FAM65B	uc011dju.2	-	NA	2250	2250
FAM69A	uc001dpc.3	-	1230	1230	1230
FAM72A	uc001hdr.4	+	2100	2100	2100
FAM8A1	uc003ncc.3	+	1380	1350	1365
FAR1	uc001mld.3	+	2250	2490	2370
FASTKD5	uc002whz.4	-	1350	1350	1350
FAS	uc010qna.2	+	2640	2640	2640
FAT4	uc003ifj.4	+	NA	3330	3330
FBN1	uc001zwx.2	-	NA	4020	4020
FBP2	uc004auv.3	-	1560	3210	2385
FBXL14	uc001qjh.3	-	1050	1320	1185
FBXL17	uc011cvc.2	-	1590	1590	1590
FBXL3	uc001vkd.3	-	2730	2730	2730
FBXO30	uc003qla.3	-	2100	2100	2100
FBXO33	uc001wvk.3	-	3720	3840	3780
FBXO34	uc001xbv.3	+	2820	4050	3435
FBXO42	uc001ayg.3	-	3240	3840	3540
FBXO45	uc010iai.3	+	1320	2550	1935
FBXW4	uc001kto.3	-	3060	4230	3645
FDX1	uc001pkx.3	+	1950	3690	2820
FEM1B	uc002arg.3	+	1260	1260	1260
FEM1C	uc003krb.1	-	2430	2430	2430
FGL1	uc003wye.3	-	1230	1770	1500
FH	uc001hyx.3	-	2790	2790	2790
FIGF	uc004cwt.2	-	NA	4230	4230
FILIP1	uc003phy.1	-	NA	1710	1710
FKBP3	uc010tqf.2	-	2370	2400	2385
FKBP4	uc001qkz.3	+	NA	1110	1110
FLJ27352	uc002ada.3	+	1110	1200	1155
FLJ31813	uc001jiz.1	-	NA	3360	3360
FLJ38668	uc002tee.4	-	1770	2820	2295
FLJ39739	uc001eql.2	-	NA	4320	4320
FLJ39739	uc001eqo.1	-	2220	NA	2220
FLJ40288	uc003vrd.1	+	NA	1440	1440
FLJ44635	uc004eal.2	+	1050	NA	1050
FLVCR1	uc001hjt.3	+	4410	4440	4425
FMO4	uc001gho.3	+	NA	3210	3210
FNDC7	uc001dvx.3	+	NA	1230	1230
FNTB	uc001xia.3	+	1380	2670	2025
FOXO1	uc001uxl.4	-	NA	3120	3120
FREM2	uc001uwv.3	+	NA	3120	3120
FRG1	uc003izs.3	+	2670	2820	2745
FRMD6	uc001wzb.4	+	1440	3330	2385
FRRS1	uc001dsh.1	-	2430	3690	3060
FRZB	uc002upa.2	-	NA	1050	1050
FSBP	uc003ygm.3	-	1200	1200	1200
FSIP2	uc002upl.3	+	NA	2550	2550
FTSJD2	uc003ons.3	+	NA	1560	1560
FUCA2	uc003qjm.3	-	1080	1080	1080
FUNDC1	uc004dgc.3	-	NA	1950	1950
FUNDC2	uc004fmw.3	+	3270	3450	3360
FXR2	uc002gia.2	-	2100	2130	2115
FYN	uc003pvk.3	-	2220	4440	3330
GALK2	uc001zxi.1	+	1740	1830	1785
GAN	uc002fgo.3	+	2940	NA	2940
GARS	uc003tbm.3	+	4230	4230	4230
GAS6	uc001vud.3	-	NA	1080	1080
GATSL1	uc003ubo.2	+	NA	1380	1380
GBE1	uc021xav.1	-	2250	2250	2250
GCA	uc002ucg.3	+	2250	2340	2295
GCN1L1	uc001txo.3	-	2730	NA	2730
GCNT7	uc010zzg.1	-	3270	2400	2835
GDF5	uc010gfc.1	-	1980	4110	3045
GGA2	uc002dlq.3	-	NA	1350	1350
GGH	uc003xuw.3	-	1590	2670	2130
GINM1	uc003qmq.1	+	1230	1230	1230
GJA9-MYCBP	uc021olq.1	-	1320	2490	1905
GLI3	uc011kbh.2	-	2610	3690	3150
GLO1	uc003ooc.3	-	3450	3450	3450
GLRX5	uc001yem.1	+	1080	1080	1080
GLTSCR1	uc002phh.4	+	NA	4290	4290
GMCL1	uc002sfu.3	+	NA	3900	3900
GMDS	uc003mtq.3	-	NA	2940	2940
GMFB	uc021rtf.1	-	1830	1830	1830
GNAI3	uc001dxz.3	+	4950	NA	4950
GNAQ	uc004akw.3	-	NA	4440	4440
GNAT3	uc011kgu.2	-	NA	2880	2880
GNB4	uc003fjv.4	-	2790	3750	3270
GNGT1	uc003umx.1	+	NA	3420	3420
GNL2	uc001cbk.3	-	NA	1260	1260
GNPNAT1	uc001xab.3	-	2010	2040	2025
GNPTAB	uc001tit.3	-	2490	2550	2520
GOLGA5	uc001yaz.1	+	1470	3660	2565
GOLM1	uc010mqd.1	-	2220	3390	2805
GOPC	uc003pxq.1	-	1500	3900	2700
GOT1	uc001kpr.3	-	NA	1230	1230
GPATCH1	uc002nug.1	+	NA	1620	1620
GPATCH2	uc001hlf.1	-	NA	3330	3330
GPBP1L1	uc001coq.3	-	3450	NA	3450
GPCPD1	uc002wme.4	-	3150	3150	3150
GPN2	uc001bnd.1	-	NA	1230	1230
GPR135	uc001xed.2	-	NA	1590	1590
GPR1AS	uc031rqx.1	+	4140	NA	4140
GPR89C	uc001eou.4	+	1740	NA	1740
GPR89C	uc009wjm.3	+	NA	1980	1980
GREB1L	uc010xam.2	+	1200	1200	1200
GSDMC	uc003ysr.3	-	1440	3990	2715
GTDC2	uc003cmr.2	-	NA	1260	1260
GTF2A2	uc002agg.3	-	2430	2490	2460
GTF2E1	uc003edz.4	+	1830	4380	3105
GTF2H5	uc003qrd.3	+	2820	3240	3030
GTF3C6	uc003pum.3	+	1170	1170	1170
GTPBP1	uc003awg.3	+	1710	2220	1965
GUSBP2	uc003nim.2	-	3180	4980	4080
GUSBP9	uc021yag.1	-	NA	1950	1950
GXYLT2	uc003dpg.3	+	NA	1710	1710
H2AFY2	uc001jqm.3	+	NA	1260	1260
H3F3AP4	uc021pjv.1	+	1050	1050	1050
hADV29S1	uc010ajl.1	+	NA	3150	3150
hADV36S1	uc010ajp.1	+	NA	4200	4200
HCG17	uc031snc.1	-	NA	2640	2640
HDGF	uc009wsf.3	-	NA	1770	1770
HDLBP	uc002wba.3	-	1470	4350	2910
HEATR1	uc001hyd.2	-	2550	2550	2550
HEATR5A	uc010tpk.1	-	NA	1110	1110
HEATR5B	uc002rpp.1	-	NA	2640	2640
HEATR8-TTC4	uc001cxq.3	+	2430	3390	2910
HECA	uc003qin.3	+	NA	1650	1650
HECTD1	uc001wrc.1	-	3330	3810	3570
HERC2	uc001zbj.4	-	NA	1500	1500
HIAT1	uc001dst.3	+	4860	4890	4875
HIATL1	uc004aur.3	+	3390	4440	3915
HIATL2	uc004aws.3	-	3270	NA	3270
HIC2	uc002zur.4	+	NA	1080	1080
HIF1AN	uc001krj.4	+	2130	2280	2205
HIST1H2AC	uc003ngo.3	+	1890	1890	1890
HIST1H2BC	uc003ngk.4	-	1200	1200	1200
HIST1H2BD	uc003ngs.3	+	1650	1650	1650
HIST1H2BK	uc003nix.2	-	1080	1080	1080
HIST2H2BF	uc010pbj.2	-	NA	1230	1230
HIVEP2	uc003qjd.3	-	NA	2040	2040
HMCN1	uc001grq.1	+	NA	2760	2760
HMGB1	uc001usz.3	-	NA	2730	2730
HMGXB3	uc003lrk.4	+	3120	4770	3945
HNMT	uc002tvf.3	+	3540	3510	3525
HNRNPUL2-BSCL2	uc001nuu.2	-	2760	3630	3195
HNRNPUL2	uc001nuw.3	-	1770	1770	1770
HOOK3	uc003xpr.3	+	1500	1500	1500
HP08474	uc021rro.1	+	3330	3270	3300
HPRT1	uc004exl.4	+	4380	4410	4395
HRSP12	uc003yii.1	-	1860	1860	1860
HS3ST3A1	uc002gob.1	-	NA	3540	3540
HS3ST3B1	uc002goh.1	+	NA	1620	1620
HS6ST1	uc002tpt.4	-	NA	2400	2400
HSD17B12	uc001mxq.4	+	2400	NA	2400
HSD17B7P2	uc001izq.3	+	1560	1590	1575
HSPA14	uc001inf.4	+	2760	2760	2760
HTRA4	uc003xmj.3	+	NA	1050	1050
HTT	uc021xkv.1	+	NA	4350	4350
HUS1	uc003tod.2	-	2040	2040	2040
HVCN1	uc001trq.1	-	NA	1620	1620
IER3IP1	uc002lcu.3	-	2490	2640	2565
IFFO2	uc001bbd.2	-	NA	3840	3840
IFNA14	uc003zoo.1	-	3390	3720	3555
IFNGR2	uc002yrp.4	+	1890	3330	2610
IGDCC3	uc002aos.2	-	NA	2280	2280
IGF2BP3	uc003swg.3	-	2100	NA	2100
IGSF1	uc004ewf.2	-	2640	4800	3720
IL13RA1	uc004eqs.3	+	NA	3570	3570
IL17RB	uc003dha.3	+	NA	1740	1740
IL1A	uc002tig.3	-	NA	1440	1440
IMPAD1	uc003xte.4	-	3630	3780	3705
INA	uc001kws.3	+	NA	1200	1200
INO80D	uc002vaz.4	-	NA	4410	4410
IPCEF1	uc021zhc.1	-	NA	1470	1470
IPMK	uc001jkb.3	-	1590	2730	2160
IPO5	uc001vne.3	+	1110	1560	1335
IPO8	uc001rjd.3	-	1860	2280	2070
IPPK	uc004asl.1	-	NA	3330	3330
IQCG	uc003fyp.3	-	1230	1260	1245
IRAK1BP1	uc010kbg.2	+	1350	1350	1350
IRS1	uc002voh.4	-	NA	2100	2100
IRS2	uc001vqv.3	-	NA	3330	3330
ISCA1	uc004aop.3	-	2220	2250	2235
ISOC1	uc003kva.3	+	NA	1590	1590
ISY1-RAB43	uc003elo.2	-	1500	NA	1500
ITGB6	uc010fow.1	-	NA	2490	2490
ITM2B	uc001vbz.3	+	3420	3420	3420
IWS1	uc002ton.2	-	NA	1470	1470
JA760602	uc022bqs.1	-	1080	1080	1080
JAG1	uc002wnw.2	-	1770	2550	2160
JAKMIP2-AS1	uc003lop.1	+	NA	1950	1950
JHDM1D	uc003vvm.3	-	NA	3390	3390
JOSD1	uc003awf.3	-	1890	1890	1890
JPX	uc004ebp.3	+	NA	2880	2880
JUP	uc010wfs.2	-	1080	1110	1095
KANSL1	uc010dav.3	-	3330	3330	3330
KBTBD2	uc003tdb.2	-	3000	3000	3000
KCNQ1OT1	uc001lwp.3	-	NA	2610	2610
KCTD9	uc003xeo.3	-	2940	3120	3030
KDM1B	uc003ncn.1	+	NA	2250	2250
KDM3B	uc003lcy.1	+	2490	2490	2490
KDM4D	uc001pfe.3	+	3030	3030	3030
KDM5A	uc001qif.1	-	NA	1050	1050
KHDC1	uc003pgo.3	-	4050	4560	4305
KHDRBS1	uc001buc.2	+	2220	2220	2220
KIAA0100	uc002hbu.3	-	3180	3150	3165
KIAA0355	uc002nvd.4	+	NA	1080	1080
KIAA0391	uc001wta.4	+	3270	3270	3270
KIAA0556	uc002dow.3	+	NA	3570	3570
KIAA1002	uc009zpo.1	-	NA	2730	2730
KIAA1109	uc003ieh.3	+	2010	2010	2010
KIAA1143	uc011bac.2	-	1500	1620	1560
KIAA1279	uc001joy.3	+	3270	3300	3285
KIAA1324L	uc011kha.2	-	NA	2040	2040
KIAA1328	uc002kzz.3	+	4230	4230	4230
KIAA1524	uc003dxb.4	-	1230	1380	1305
KIAA1551	uc001rks.3	+	2430	3510	2970
KIAA1731	uc009ywb.1	+	3510	3690	3600
KIAA1919	uc003puv.4	+	NA	1170	1170
KIAA2018	uc003eam.3	-	NA	3210	3210
KIAA2026	uc003zjq.4	-	2400	4290	3345
KIF18A	uc001msc.2	-	2340	4230	3285
KIF5C	uc010zbu.2	+	NA	2670	2670
KIF9-AS1	uc003cqw.2	+	2520	2910	2715
KLC1	uc010tyd.1	+	3150	3360	3255
KLC4	uc003otr.1	+	NA	1500	1500
KLF3	uc003gth.4	+	NA	1380	1380
KLHDC2	uc001wwx.3	+	1650	1650	1650
KLHL15	uc004dba.4	-	4440	4500	4470
KLHL23	uc002ufi.2	+	2220	2220	2220
KLHL25	uc002bly.3	-	NA	2160	2160
KLHL26	uc002njz.1	+	NA	2280	2280
KLHL42	uc001rij.3	+	2400	2820	2610
KLRC3	uc001qyh.3	-	NA	1860	1860
KMT2D	uc001rta.4	-	NA	2610	2610
KNOP1	uc002dgq.3	-	1110	1470	1290
KPNA5	uc003pxh.3	+	2280	NA	2280
KTN1-AS1	uc001xbz.2	-	1710	2340	2025
LACE1	uc003psj.3	+	NA	2910	2910
LACTB2	uc003xyp.3	-	1650	3390	2520
LACTB	uc002alw.3	+	1500	1590	1545
LAMTOR5-AS1	uc031pnm.1	+	NA	1080	1080
LANCL2	uc003tqp.3	+	2790	3810	3300
LAP3	uc003gph.1	+	2880	2910	2895
LEFTY1	uc010pvj.3	-	NA	2670	2670
LEPROTL1	uc003xhx.2	+	NA	2880	2880
LHFPL3-AS2	uc003vch.1	-	3450	3510	3480
LIMS1	uc002tel.3	+	3390	4860	4125
LIMS3-LOC440895	uc021vlz.1	+	2760	2910	2835
LINC00265	uc003thf.3	+	2220	3720	2970
LINC00467	uc001hil.4	+	2400	NA	2400
LINC00476	uc004avp.4	-	NA	1200	1200
LINC00516	uc001vvt.3	+	NA	1350	1350
LINC00624	uc021ovk.1	-	NA	2940	2940
LINC00630	uc004ejq.2	+	3240	4950	4095
LINC00648	uc001wwk.2	-	NA	3360	3360
LINC00649	uc002ytn.3	+	NA	3480	3480
LINC00674	uc002jgq.3	+	NA	3510	3510
LINC00842	uc001jef.3	-	1980	3990	2985
LINC00862	uc001gvd.1	-	NA	2880	2880
LINC00875	uc001ejp.3	-	NA	3990	3990
LINC00880	uc003fbc.3	-	NA	3900	3900
LINC00883	uc010hpq.3	+	NA	1950	1950
LIX1L	uc001enr.3	+	2790	2790	2790
LLPH	uc010ssx.2	-	4020	4020	4020
LMAN1	uc002lhz.3	-	3210	3210	3210
LMAN2	uc003mge.3	-	1470	1470	1470
LMBRD2	uc003jkb.1	-	NA	1590	1590
LMNA	uc001fnf.1	+	NA	1050	1050
LMTK2	uc003upd.2	+	3150	4350	3750
LNPEP	uc003kmv.1	+	NA	2670	2670
LOC100093631	uc003ubx.4	-	3360	4200	3780
LOC100127983	uc022axl.1	-	2820	3330	3075
LOC100128505	uc004bju.1	+	NA	4530	4530
LOC100129195	uc010jqw.2	-	NA	2100	2100
LOC100129961	uc010zbe.3	-	NA	3540	3540
LOC100130000	uc001ejq.3	+	NA	1080	1080
LOC100130331	uc010pyc.2	+	NA	4680	4680
LOC100130480	uc021ugs.1	+	NA	1590	1590
LOC100130691	uc002ulj.1	-	3810	4170	3990
LOC100131564	uc001dpt.2	-	NA	1560	1560
LOC100131655	uc021ulr.1	-	1110	1500	1305
LOC100132167	uc010mnd.3	+	2520	4050	3285
LOC100132247	uc010bxg.3	+	2520	2820	2670
LOC100132352	uc010mnp.2	+	NA	2430	2430
LOC100132832	uc003ufy.2	+	1620	1650	1635
LOC100133920	uc004afv.2	+	NA	1560	1560
LOC100216546	uc003vcj.2	-	1200	1230	1215
LOC100271832	uc002ror.3	+	1890	2010	1950
LOC100271836	uc002diu.1	-	3900	4050	3975
LOC100288069	uc001abo.3	-	1710	1710	1710
LOC100288079	uc001grn.4	-	NA	1470	1470
LOC100288637	uc001zev.3	+	NA	1650	1650
LOC100288974	uc021puw.1	+	NA	3330	3330
LOC100289561	uc003uzd.1	+	NA	1830	1830
LOC100499183	uc003ylf.2	-	NA	1710	1710
LOC100499484	uc011lur.2	+	1650	2910	2280
LOC100505676	uc022avk.2	-	NA	1080	1080
LOC100505715	uc002oxt.3	-	NA	1170	1170
LOC100505768	uc001dmk.3	-	NA	2040	2040
LOC100506023	uc001gix.1	-	NA	1890	1890
LOC100506083	uc002eyt.3	-	1320	3030	2175
LOC100506136	uc010lfm.2	-	NA	3420	3420
LOC100506305	uc001mkl.2	-	1110	1170	1140
LOC100506393	uc021qvz.1	+	NA	3270	3270
LOC100506639	uc010ivk.4	+	NA	2430	2430
LOC100506710	uc003zzp.2	+	1230	1260	1245
LOC100506963	uc001bhp.2	-	2160	2220	2190
LOC100507032	uc003enb.2	+	NA	1350	1350
LOC100507266	uc003gid.3	+	1230	2670	1950
LOC100507300	uc001mxu.2	-	NA	1380	1380
LOC100507557	uc003qky.2	+	2940	NA	2940
LOC100630923	uc003uze.2	+	1500	NA	1500
LOC100630923	uc011kkq.1	+	NA	3180	3180
LOC100652772	uc031sjh.1	-	NA	2610	2610
LOC100996255	uc001zgs.2	+	1830	3480	2655
LOC100996634	uc003pta.2	+	NA	2790	2790
LOC101101776	uc001vvo.1	-	NA	1350	1350
LOC145783	uc002adz.1	-	NA	1470	1470
LOC146880	uc010wqc.2	-	1650	1650	1650
LOC220729	uc011bug.2	-	NA	1170	1170
LOC23117	uc002djs.3	-	4080	NA	4080
LOC253039	uc004bkq.3	+	NA	1320	1320
LOC254896	uc003xcx.3	+	NA	1350	1350
LOC283299	uc001mfs.1	-	NA	3480	3480
LOC285033	uc002svn.3	+	2340	3420	2880
LOC285819	uc003nie.2	-	NA	1170	1170
LOC286059	uc003xcw.1	+	NA	1050	1050
LOC286190	uc022avq.2	+	1590	3270	2430
LOC286297	uc031tdv.1	-	NA	1560	1560
LOC389247	uc003ivr.3	-	NA	1110	1110
LOC389765	uc004aog.2	+	NA	3450	3450
LOC399744	uc009xme.3	+	NA	1350	1350
LOC400684	uc031rkf.1	-	NA	1860	1860
LOC400927	uc010gxm.2	-	1590	1590	1590
LOC401320	uc003tbd.3	-	NA	2010	2010
LOC440354	uc002dsp.3	-	1860	2040	1950
LOC440434	uc002hpx.2	-	3000	3990	3495
LOC440600	uc001dzj.3	-	NA	2490	2490
LOC441242	uc003tud.2	-	2220	2280	2250
LOC441461	uc004baj.4	-	NA	2550	2550
LOC550643	uc004dut.4	+	2280	3660	2970
LOC642236	uc022bht.1	-	3180	3450	3315
LOC642776	uc004eqg.1	-	1200	1770	1485
LOC645513	uc021xrg.1	+	3450	4710	4080
LOC646626	uc001dla.2	+	4890	NA	4890
LOC646762	uc003tad.4	-	1260	3690	2475
LOC652276	uc002cqy.3	+	NA	1590	1590
LOC653501	uc010mmp.3	-	2250	2610	2430
LOC653739	uc003vsg.3	-	3480	NA	3480
LOC728537	uc002syc.3	+	NA	1710	1710
LOC728554	uc031sme.1	+	NA	3240	3240
LOC728875	uc001eks.3	-	3300	3540	3420
LOC729852	uc011jxf.2	+	NA	3450	3450
LOC729970	uc021oqc.2	+	3000	3870	3435
LOC731275	uc001hzq.2	-	2010	3780	2895
LOC96610	uc011aiq.1	+	NA	1500	1500
LOXL2	uc003xdh.1	-	NA	3060	3060
LPAR6	uc001vcc.1	-	2790	2790	2790
LPCAT2	uc002eie.4	+	NA	1470	1470
LPP	uc011bsg.2	+	2520	4650	3585
LRP4-AS1	uc001ndl.3	+	2520	3360	2940
LRP4	uc001ndn.4	-	NA	1500	1500
LRPPRC	uc002rtr.2	-	1950	1980	1965
LRRC19	uc003zqh.3	-	NA	1260	1260
LRRC1	uc003pcd.1	+	NA	2160	2160
LRRC37B	uc010wbx.2	+	1590	1590	1590
LRRC47	uc001akx.1	-	1980	1980	1980
LRRC49	uc002asu.3	+	2100	2490	2295
LRRC58	uc003edr.2	-	3060	3120	3090
LRRC59	uc002iqt.3	-	1980	1980	1980
LRRC66	uc003gzi.3	-	NA	1260	1260
LRRC8C	uc001dnl.4	+	NA	1860	1860
LRRN1	uc003bpt.4	+	4770	4770	4770
LSG1	uc003fui.3	-	2220	3300	2760
LSM3	uc003byn.3	+	2520	2550	2535
LTBP1	uc021vft.1	+	3690	NA	3690
LTN1	uc002ymr.2	-	NA	4170	4170
LTV1	uc003qjs.3	+	1560	1560	1560
LUC7L2	uc011kqs.2	+	2160	2160	2160
LYRM7	uc003kvg.1	+	NA	3540	3540
LZTS1-AS1	uc022aso.2	+	NA	1740	1740
MAGED1	uc004dpm.3	+	2880	4470	3675
MAK16	uc003xjj.3	+	2010	2010	2010
MALSU1	uc003swd.1	+	1230	1230	1230
MANEA	uc003poo.2	+	NA	1620	1620
MAP2K1	uc010bhq.3	+	1830	1860	1845
MAP2K4P1	uc022bza.1	-	NA	3450	3450
MAP3K14	uc002iiw.1	-	1050	3210	2130
MAP3K1	uc003jqw.4	+	2640	4890	3765
MAPK10	uc010ikh.1	-	NA	2550	2550
MAPK1IP1L	uc001xbq.1	+	2340	2340	2340
MAPK8	uc001jgn.3	+	3030	4050	3540
MAPRE1	uc002wyh.3	+	3300	3300	3300
MAPRE3	uc002rhw.3	+	NA	2100	2100
MASP2	uc001aru.3	-	NA	1350	1350
MAU2	uc002nmk.4	+	NA	1980	1980
MB21D1	uc003pgx.1	-	3060	3420	3240
MB21D2	uc011bsp.2	-	1200	3810	2505
MBD2	uc002lfg.2	-	NA	2730	2730
MBD5	uc002twm.4	+	2910	4560	3735
MBLAC2	uc003kjp.3	-	1890	1980	1935
MBTPS1	uc002fhi.3	-	3330	4410	3870
MCEE	uc002shs.2	-	NA	2520	2520
MCM3AP	uc002zir.1	-	1980	2250	2115
MCM6	uc002tuw.4	-	3840	3960	3900
MCM9	uc021zeh.1	-	4080	NA	4080
MEA1	uc010jyc.1	-	3270	3300	3285
MED13	uc002izo.3	-	3420	3780	3600
MED14	uc004dex.4	-	4710	3540	4125
MED17	uc001pem.4	+	2910	3030	2970
MED26	uc002nee.3	-	3030	NA	3030
MED9	uc002grh.1	+	2010	2040	2025
MEMO1	uc010ymv.1	-	2040	2040	2040
METAP1	uc003huf.4	+	3030	3330	3180
METTL14	uc003icf.3	+	3270	3300	3285
METTL21A	uc002vce.3	-	NA	1590	1590
METTL25	uc001szq.3	+	NA	3390	3390
METTL4	uc002klh.4	-	1170	1980	1575
MEX3C	uc002lfc.4	-	2820	2790	2805
MFAP1	uc001zth.1	-	2610	2340	2475
MFHAS1	uc003wsj.1	-	NA	3240	3240
MGC2752	uc010euw.3	+	1350	1860	1605
MGMT	uc001lkh.2	+	NA	2910	2910
MGST3	uc001gdf.3	+	NA	2820	2820
MIA3	uc001hnl.3	+	1080	1110	1095
MIB1	uc002ktp.3	+	NA	3300	3300
MICALL1	uc003aui.3	+	NA	1650	1650
MICU1	uc001jtb.2	-	NA	4620	4620
MICU2	uc001uof.3	-	2370	4350	3360
MICU3	uc003wxd.2	+	2220	4500	3360
MIER2	uc002lok.1	-	NA	3300	3300
MIOS	uc003srf.3	+	1200	1200	1200
MIPEPP3	uc031qkq.1	+	1980	2520	2250
MIPEP	uc001uox.4	-	NA	1980	1980
MIR155HG	uc002ylm.4	+	1470	1620	1545
MIR181A2HG	uc022bni.1	+	3360	4410	3885
MIR31HG	uc003zpe.2	-	3300	NA	3300
mir-34	uc009vmq.3	-	3450	3720	3585
MIR5095	uc021wfc.1	+	3150	3660	3405
MIR548A2	uc021xab.1	+	NA	4080	4080
MIS18A	uc002ypi.3	-	1320	1320	1320
MIS18BP1	uc001wwf.3	-	3060	3060	3060
MITD1	uc002szs.1	-	1470	1500	1485
MKRN3	uc001ywi.3	+	NA	2520	2520
MLEC	uc001tyy.1	+	1560	1770	1665
MLK7-AS1	uc002uib.3	-	2160	NA	2160
MLLT1	uc002mek.3	-	1260	3630	2445
MMACHC	uc009vxv.3	+	NA	1320	1320
MMADHC	uc002txc.3	-	2340	2340	2340
MMD	uc002iui.3	-	3300	3330	3315
MMP24	uc002xbu.2	+	NA	1980	1980
MOB1A	uc002skh.4	-	1050	1050	1050
MORC2	uc003aje.1	-	NA	2010	2010
MORC3	uc002yvi.3	+	2160	3960	3060
MOSPD2	uc004cwi.3	+	1350	1470	1410
MPHOSPH10	uc002sht.2	+	1380	1380	1380
MPHOSPH6	uc002fgw.3	-	2550	2790	2670
MPHOSPH9	uc001uem.3	-	1230	1230	1230
MRC2	uc002jad.4	+	NA	2730	2730
MRPL14	uc003owp.3	-	NA	1320	1320
MRPL15	uc003xsa.2	+	1590	1590	1590
MRPL19	uc002snl.3	+	1950	1950	1950
MRPL1	uc003hku.2	+	2640	NA	2640
MRPL44	uc002vnr.4	+	1260	1320	1290
MRPS23	uc002ivc.3	-	1350	1350	1350
MRPS31P5	uc001vgm.2	-	NA	2400	2400
MRPS31	uc001uxm.4	-	3060	4440	3750
MRPS36	uc003jvq.3	+	1170	1500	1335
MRPS9	uc002tcn.4	+	2730	4320	3525
MSN	uc004dwf.3	+	1620	1620	1620
MTDH	uc003yhz.3	+	4680	4980	4830
MTERF	uc010let.1	-	NA	3330	3330
MTF1	uc001cce.1	-	NA	1620	1620
MTFMT	uc002aof.4	-	2250	3330	2790
MTL5	uc001ooc.3	-	NA	1110	1110
MTOR	uc001asd.3	-	NA	4140	4140
MUC13	uc003ehq.2	-	NA	1620	1620
MUT	uc003ozg.4	-	3540	3510	3525
MYCBP	uc001ccs.3	-	1320	1320	1320
MYH15	uc003dxa.1	-	NA	3330	3330
MYH9	uc003apg.3	-	2640	2790	2715
MYLK-AS1	uc003egk.3	+	NA	1230	1230
MYOT	uc011cye.2	+	4290	NA	4290
MZT1	uc001viu.2	-	2400	2400	2400
N4BP1	uc002efp.3	-	2280	4350	3315
NAA38	uc003vjg.3	+	2550	2550	2550
NACC1	uc002mwm.4	+	1950	1950	1950
NAIP	uc003jyj.1	-	1470	2370	1920
NALCN-AS1	uc031qnb.1	+	NA	3270	3270
NAMPT	uc003vdq.3	-	1380	1500	1440
NANOGP1	uc001qtp.1	+	NA	2880	2880
NANS	uc004ayc.3	+	NA	1050	1050
NAT1	uc010ltd.3	+	NA	3720	3720
NCBP1	uc004axq.3	+	4170	4350	4260
NCK1	uc003erh.3	+	2430	4770	3600
NCKAP5L	uc009zlk.2	-	NA	1590	1590
NCL	uc002vru.3	-	1170	1170	1170
NCOA2	uc003xyn.1	-	1740	4170	2955
NCOA5	uc002xre.3	-	1110	1170	1140
NCR3LG1	uc001mmz.4	+	1110	2490	1800
NDC80	uc002kli.3	+	3210	4980	4095
NDUFA4	uc003srx.2	-	1080	1050	1065
NDUFA5	uc003vks.3	-	1740	1770	1755
NDUFAB1	uc002dlw.3	-	1950	1890	1920
NDUFB9	uc011lim.1	+	NA	1050	1050
NDUFS3	uc001nft.3	+	1500	1500	1500
NDUFS6	uc003jcy.3	+	NA	1440	1440
NDUFV2	uc002knu.3	+	3420	3420	3420
NDUFV3	uc031rvu.1	+	1470	1590	1530
NEAT1	uc010rog.2	+	2760	2760	2760
NEDD4	uc002adl.3	-	NA	2340	2340
NEDD8-MDP1	uc021rrm.1	-	1950	2250	2100
NEK9	uc001xrl.3	-	1170	1170	1170
NFE2L3	uc003sxq.3	+	3690	3690	3690
NFIB	uc022bdp.1	-	NA	1650	1650
NFIL3	uc004arh.3	-	NA	1560	1560
NFYB	uc001tkl.1	-	1830	1830	1830
NGF	uc001efu.1	-	3990	4740	4365
NHLRC2	uc001lax.2	+	3240	3480	3360
NHSL2	uc011mqa.2	+	1500	NA	1500
NKD1	uc002egg.2	+	NA	2010	2010
NKIRAS1	uc003cck.3	-	3450	3270	3360
NMNAT1	uc001aqp.3	+	NA	1980	1980
NOA1	uc003hck.3	-	1380	1380	1380
NOC3L	uc001kjq.1	-	1710	1710	1710
NOM1	uc003wmy.3	+	NA	2670	2670
NOP58	uc002uzb.3	+	2400	2430	2415
NOTCH2	uc001eik.3	-	1350	NA	1350
NPAT	uc001pjz.4	-	2940	3660	3300
NPHP3-ACAD11	uc003eoz.1	-	4410	NA	4410
NPHP3-ACAD11	uc011blr.1	-	NA	4770	4770
NPIPL3	uc002dix.1	-	2610	2730	2670
NPIP	uc021tdy.1	-	NA	3330	3330
NRAS	uc009wgu.3	-	1590	1590	1590
NSFP1	uc021tyz.1	+	3120	NA	3120
NSUN3	uc003drl.1	+	2610	4530	3570
NSUN6	uc010qcp.1	-	3450	4080	3765
NT5DC1	uc003pwj.3	+	1080	1080	1080
NT5DC3	uc010swe.1	-	NA	3300	3300
NTN1	uc002glw.4	+	2250	3510	2880
NTS	uc001tag.3	+	1110	1110	1110
NUAK2	uc001hce.3	-	1590	1590	1590
NUCKS1	uc001hdb.3	-	3990	4020	4005
NUDCD3	uc003tkz.3	-	1080	1080	1080
NUDC	uc001bng.2	+	1590	3030	2310
NUDT19	uc010edf.3	+	2490	2730	2610
NUDT21	uc002eja.3	-	2790	2820	2805
NUDT5	uc001ilj.3	-	3330	3330	3330
NUFIP1	uc001uzp.2	-	3270	4980	4125
NUP188	uc004bws.2	+	3270	3420	3345
NUP210	uc003bxv.1	-	NA	2640	2640
Nup88	uc002gbn.3	-	3270	3270	3270
NUP93	uc002eka.3	+	2670	4710	3690
NUS1	uc003pxw.3	+	3660	3750	3705
NXN	uc002fsa.3	-	NA	2160	2160
OAZ2	uc002ano.2	-	1980	1950	1965
OGFRL1	uc003pfx.1	+	1500	1650	1575
OIP5-AS1	uc001znm.4	+	1980	1950	1965
OIP5	uc001znp.3	-	2430	2940	2685
OOEP	uc003pgv.4	-	NA	1860	1860
OPA1-AS1	uc031scv.1	-	NA	1170	1170
ORAI1	uc021rff.1	+	1260	1320	1290
OSBPL11	uc003eic.3	-	4710	4710	4710
OSBPL1A	uc002kve.3	-	NA	3510	3510
OSBP	uc001noc.1	-	1770	1830	1800
OSER1	uc002xlk.3	-	1830	1830	1830
OSTM1	uc003psd.3	-	1080	2940	2010
OTUD3	uc001bcs.4	+	2430	3300	2865
OTUD4	uc003ika.4	-	3300	3300	3300
OTUD7B	uc001etn.3	-	NA	1590	1590
OXCT1	uc003jmn.3	-	1890	3960	2925
P2RX5-TAX1BP3	uc002fwd.3	-	1260	1260	1260
PA2G4	uc001sjm.3	+	NA	1080	1080
PABPC1L	uc002xmx.3	+	2040	2040	2040
PACSIN2	uc003bdg.4	-	3210	4110	3660
PAG1	uc003ybz.3	-	NA	3690	3690
PAK1IP1	uc003mzg.3	+	1500	1740	1620
PALB2	uc002dlx.1	-	2010	4140	3075
PALD1	uc001jrd.4	+	NA	1260	1260
PANK3	uc003lzz.2	-	3000	3030	3015
PAPPA	uc004bjn.3	+	3690	3690	3690
PAPSS1	uc003hyk.3	-	2370	2370	2370
PARD6B	uc002xvo.3	+	2730	2790	2760
PARD6G	uc002lny.3	-	NA	1890	1890
PARP14	uc003efq.4	+	NA	1110	1110
PARP4	uc001upl.3	-	1770	NA	1770
PAXBP1-AS1	uc002yqk.3	+	NA	1380	1380
PCBD2	uc010jdz.3	+	NA	3510	3510
PCBP2	uc010soh.1	+	NA	1320	1320
PCDHGA3	uc003ljm.2	+	2130	NA	2130
PCDHGB3	uc003ljw.2	+	2160	NA	2160
PCDHGB6	uc003lkj.2	+	2160	NA	2160
PCDHGC4	uc003lky.2	+	NA	2130	2130
PCDHGC5	uc003lla.2	+	2130	2280	2205
PCED1B	uc001rpn.3	+	1710	3870	2790
PCF11	uc001ozx.4	+	2010	2010	2010
PCNXL2	uc001hvl.2	-	2730	3900	3315
PCNXL4	uc001xeq.2	+	NA	3420	3420
PCSK7	uc001pqr.3	-	2640	3030	2835
PDCD11	uc001kwy.1	+	2430	3870	3150
PDCD2L	uc002nvj.3	+	NA	1950	1950
PDCD7	uc002aol.3	-	1890	1890	1890
PDCL	uc004bmz.2	-	1170	1170	1170
PDE6D	uc002vse.1	-	NA	4980	4980
PDIA4	uc003wff.2	-	3150	3180	3165
PDPK1	uc002cqz.1	-	NA	3120	3120
PDXDC2P	uc002eyc.3	-	NA	2760	2760
PEAK1	uc021sqy.1	-	3300	NA	3300
PELI1	uc002sct.4	-	3300	3450	3375
PELO	uc003jos.3	+	1770	1830	1800
PERP	uc003qht.2	-	2100	2400	2250
PEX13	uc002sau.4	+	3450	3540	3495
PEX3	uc003qjl.3	+	NA	2340	2340
PFDN2	uc001fxu.3	-	1980	2100	2040
PFDN4	uc002xwx.3	+	1440	1440	1440
PFKFB2	uc010psc.2	+	2010	2100	2055
PGAM5	uc010tbr.2	+	NA	2370	2370
PGBD5	uc031psq.1	-	NA	1590	1590
PGM5P2	uc004aff.4	-	1320	3420	2370
PGRMC2	uc003igg.3	-	2340	2550	2445
PHAX	uc003kua.2	+	3120	3210	3165
PHF20	uc002xek.1	+	NA	1200	1200
PHF5A	uc003bab.3	-	1110	1110	1110
PHLPP1	uc021ule.1	+	2520	NA	2520
PIEZO2	uc002kos.2	-	NA	3120	3120
PIGC	uc001gii.1	-	NA	4740	4740
PIK3CA	uc003fjk.3	+	2910	NA	2910
PIK3R1	uc003jva.3	+	1710	3510	2610
PIK3R4	uc003enj.3	-	2790	4500	3645
PILRB	uc022ail.1	+	1740	1770	1755
PIP4K2A	uc001irl.4	-	NA	3210	3210
PIP4K2B	uc002hqs.3	-	NA	1110	1110
PIPOX	uc002hdr.1	+	1620	1200	1410
PISD	uc003alm.4	-	NA	1980	1980
PKD1L3	uc010vmm.2	-	NA	1560	1560
PKD2	uc003hre.3	+	3300	3810	3555
PKDCC	uc002rsg.3	+	1110	1260	1185
PLAGL2	uc002wxn.2	-	1890	1890	1890
PLCB1	uc010zrb.1	+	1980	2100	2040
PLEK2	uc001xjh.1	-	NA	2100	2100
PLEKHA1	uc001lge.2	+	NA	1110	1110
PLEKHA3	uc002umn.3	+	1470	2520	1995
PLEKHA6	uc001hau.4	-	NA	2670	2670
PLEKHA8P1	uc001rom.2	-	NA	3510	3510
PLEKHF2	uc003yhn.2	+	2490	2520	2505
PLEKHH2	uc010yny.2	+	2670	3450	3060
PLEKHM2	uc010obo.2	+	1860	3360	2610
PLGRKT	uc003zjd.3	-	NA	3390	3390
PLK1	uc002dlz.1	+	1350	1350	1350
PLS1	uc010huv.3	+	NA	2220	2220
PLXND1	uc003emx.2	-	NA	3870	3870
PMPCB	uc011kll.1	+	1890	1950	1920
PNO1	uc002seh.3	+	2280	2340	2310
PNPLA3	uc010gzm.1	+	1110	2100	1605
POLN	uc011bvi.1	-	1560	1590	1575
POLQ	uc003eee.4	-	3210	4740	3975
POLR1A	uc002sqs.3	-	2910	4170	3540
POLR2A	uc002ghf.4	+	NA	1770	1770
POLR2D	uc002tpj.3	-	1500	1500	1500
POLR3A	uc001jzn.3	-	2100	3570	2835
POM121C	uc003udk.4	-	2670	2730	2700
POM121	uc010lam.1	+	1260	1380	1320
POMP	uc001usf.3	+	2520	2520	2520
POR	uc003udy.3	+	1860	3510	2685
POTEI	uc031rpa.1	-	NA	4290	4290
POTEJ	uc021vor.2	+	NA	4230	4230
PPA1	uc001jqv.1	-	3300	3510	3405
PPAP2B	uc001cyj.2	-	1470	3780	2625
PPAT	uc003hbr.3	-	4560	4560	4560
PPID	uc003iqc.3	-	1620	1740	1680
PPIEL	uc001cdk.3	-	1890	3300	2595
PPIH	uc001chq.3	+	1170	1170	1170
PPIL1	uc003omu.2	-	2520	2520	2520
PPIL4	uc003qmo.2	-	NA	1350	1350
PPM1B	uc002rtx.3	+	NA	1200	1200
PPM1G	uc002rkl.4	-	3300	3300	3300
PPM1K	uc003hrm.5	-	NA	1470	1470
PPP1R2	uc003fup.3	-	1860	1860	1860
PPP1R37	uc021uvs.1	+	NA	1500	1500
PPP2CA	uc003kze.3	-	3480	3480	3480
PPP2CB	uc003xik.3	-	3420	3390	3405
PPP2R5A	uc001hjb.3	+	1890	1980	1935
PPTC7	uc001trh.1	-	2340	3690	3015
PRB4	uc001qzf.2	-	4470	NA	4470
PRC1-AS1	uc031qts.1	+	2880	2910	2895
PRCC	uc001fqa.3	+	3420	3570	3495
PRDM14	uc003xym.3	-	NA	1050	1050
PRDX4	uc004dam.3	+	2040	2370	2205
PRDX6	uc001giy.1	+	1440	1440	1440
PREX1	uc002xtw.1	-	NA	2130	2130
PRICKLE2-AS3	uc031sam.1	+	NA	1710	1710
PRICKLE2	uc003dmf.3	-	NA	3960	3960
PRIM1	uc001smd.3	-	NA	2250	2250
PRKAR1A	uc031ref.1	+	NA	1740	1740
PRKCE	uc002rut.3	+	1200	3120	2160
PRKCH	uc010tsa.2	+	4890	NA	4890
PRKRIR	uc001oxh.1	-	3300	3240	3270
PROS1	uc003drb.4	-	NA	1500	1500
PROSC	uc003xkh.3	+	1980	2130	2055
PROSER1	uc001uwy.4	-	3300	3300	3300
PROSER2	uc001ikx.3	+	NA	2430	2430
PRPF19	uc001nqf.3	-	1320	1500	1410
PRPF8	uc002fte.3	-	3360	3330	3345
PRR14L	uc003alp.4	-	2010	3330	2670
PRRC2B	uc004cam.1	+	3180	3870	3525
PRSS12	uc003ica.2	-	1770	2010	1890
PRTG	uc002adg.3	-	3750	4800	4275
PSAP	uc001jsm.3	-	3780	3780	3780
PSMA1	uc010rcp.1	-	1470	1470	1470
PSMB1	uc003qxq.2	-	1230	3270	2250
PSMB3	uc002hqr.3	+	1260	1260	1260
PSMD4	uc001exl.3	+	1590	1620	1605
PSMD6-AS2	uc003dly.2	+	1080	1080	1080
PSMG2	uc002krg.3	+	3210	4620	3915
PSPC1	uc021rgx.1	-	2640	4710	3675
PSTK	uc001lgy.1	+	1230	1230	1230
PTCHD4	uc011dwn.2	-	3390	4560	3975
PTGER4	uc003jlz.3	+	NA	1440	1440
PTGR1	uc011lwr.2	-	1740	1740	1740
PTK2B	uc003xfn.2	+	NA	1320	1320
PTP4A1	uc003pek.3	+	NA	1200	1200
PTP4A2	uc001bty.2	-	2100	2250	2175
PTPLA	uc001ipg.3	-	NA	1620	1620
PTPN4	uc002tmf.2	+	3300	NA	3300
PTPN9	uc002bal.3	-	2760	4800	3780
PTPRQ	uc001sze.2	+	NA	3300	3300
PTS	uc009yyo.3	+	1470	2370	1920
PURG	uc003xim.1	-	NA	1890	1890
PWP1	uc001tmo.1	+	1170	1890	1530
PXMP2	uc001ukt.3	+	NA	1380	1380
PXN-AS1	uc021reu.1	+	1230	1230	1230
PYGB	uc002wup.3	+	1770	2610	2190
QRSL1	uc003prm.3	+	NA	1830	1830
QSER1	uc001mty.3	+	3360	3540	3450
R3HDM1	uc002tuo.3	+	3330	4830	4080
RAB11B-AS1	uc002mjt.4	-	1170	1260	1215
RAB11FIP3	uc002chf.3	+	NA	1740	1740
RAB12	uc002knp.3	+	3150	3270	3210
RAB14	uc004blc.3	-	2730	2940	2835
RAB20	uc001vqy.3	-	NA	1890	1890
RAB21	uc001swt.3	+	3480	3510	3495
RAB22A	uc002xyz.3	+	2280	3390	2835
RAB27A	uc002acr.3	-	1350	2340	1845
RAB33B	uc003ihv.3	+	2730	2790	2760
RAB3B	uc001cth.3	-	1350	NA	1350
RABGEF1	uc003tvf.3	+	2790	4110	3450
RABIF	uc001gyl.3	-	NA	1200	1200
RABL3	uc003edx.3	-	1890	4200	3045
RAD21	uc003yod.3	-	3360	3360	3360
RAD51B	uc001xkg.2	+	NA	4110	4110
RAG1	uc001mwt.3	+	NA	3420	3420
RAI1	uc002grm.3	+	NA	1590	1590
RANBP9	uc003nbb.3	-	1740	1770	1755
RAP2A	uc001vnd.3	+	3570	3660	3615
RAPGEF2	uc003iqg.4	+	3420	3420	3420
RAPGEF5	uc003svg.3	-	2610	3570	3090
RARA	uc021txb.1	+	2910	3360	3135
RASA4	uc011kld.1	-	2640	3330	2985
RAVER2	uc001dbs.2	+	2940	3480	3210
RBBP9	uc002wqy.3	-	NA	1230	1230
RBM20	uc001kzf.2	+	NA	1650	1650
RBM43	uc002txh.3	-	1650	1320	1485
RBM45	uc002ulv.3	+	2130	2130	2130
RBM4	uc010rpj.2	+	2820	2820	2820
RBMX2	uc004evt.3	+	1350	1380	1365
RBPMS2	uc002anq.3	-	NA	3360	3360
RBX1	uc003azk.3	+	2610	2640	2625
RCL1	uc003zis.2	+	1860	3660	2760
REEP3	uc001jmt.3	+	1860	NA	1860
RFC3	uc001uva.3	+	1560	NA	1560
RFT1	uc003dgj.3	-	2400	3570	2985
RFTN2	uc002uuo.4	-	1590	NA	1590
RFX7	uc010bfn.3	-	3330	NA	3330
RFXAP	uc001uvu.1	+	NA	1230	1230
RGMB	uc003knc.3	+	NA	1890	1890
RGPD5	uc002tfe.1	+	3750	3750	3750
RGPD6	uc021vly.1	+	2880	3180	3030
RGS5	uc021pdu.1	-	NA	1230	1230
RHOBTB3	uc003klm.3	+	NA	4440	4440
RHOQ	uc002rva.3	+	NA	4170	4170
RIMS2	uc003ylp.3	+	NA	1770	1770
RLF	uc001cfc.4	+	3300	NA	3300
RMST	uc001tey.1	+	NA	1830	1830
RNF11	uc001csi.4	+	3990	3990	3990
RNF139	uc003yrc.3	+	1740	1740	1740
RNF169	uc001ovl.4	+	NA	3750	3750
RNF20	uc004bbn.3	+	3330	3480	3405
RNF217	uc003pzr.3	+	2160	2550	2355
RNF219-AS1	uc001vks.3	+	1350	4860	3105
RNF6	uc001uqn.1	-	1380	3000	2190
RNMTL1	uc002frw.3	+	NA	1110	1110
ROR1	uc001dbj.3	+	2940	4020	3480
ROR2	uc004ari.1	-	NA	1710	1710
RP2	uc004dgw.4	+	2160	4770	3465
RP9	uc003tdm.3	-	1830	1770	1800
RPA3	uc003sri.3	-	1500	4050	2775
RPAP1	uc001zod.3	-	NA	1050	1050
RPF1	uc001djv.4	+	2400	2400	2400
RPL26L1	uc003mcc.3	+	1230	1230	1230
RPL30	uc010mbk.2	-	1770	2220	1995
RPL39L	uc003fre.1	-	1860	2250	2055
RPL4	uc002apx.3	-	2490	2490	2490
RPRD1B	uc002xho.4	+	3300	3510	3405
RPS19	uc002ort.3	+	1440	1440	1440
RPS24	uc001jzs.3	+	NA	2040	2040
RPS3	uc031qcu.1	+	1980	2010	1995
RPSAP52	uc001sso.4	-	NA	2490	2490
RRAGC	uc001ccr.3	-	1380	1770	1575
RRH	uc003hzv.3	+	NA	2160	2160
RRM2	uc021vdr.1	+	1080	1050	1065
RRN3P1	uc010vbl.1	-	1440	1770	1605
RRP1B	uc002zdk.3	+	2520	3300	2910
RSBN1L-AS1	uc003ugj.1	-	1230	2820	2025
RSL24D1	uc002acn.3	-	2010	2010	2010
RTCB	uc003amm.2	-	1080	1110	1095
RUFY3	uc003hfp.4	+	1740	2040	1890
RUNDC1	uc002ici.1	+	1560	1590	1575
RUVBL1	uc003ekf.3	-	1230	2100	1665
RWDD2B	uc002yms.3	-	1620	1620	1620
RYR2	uc001hyl.1	+	3180	3300	3240
S100A10	uc001ezl.3	-	1170	1200	1185
S1PR3	uc004aqe.4	+	1050	1170	1110
SACS	uc001uon.3	-	NA	2220	2220
SAFB2	uc002mcd.3	-	NA	2550	2550
SAP18	uc001uns.3	+	1080	1080	1080
SAP30L-AS1	uc003lvi.3	-	NA	1980	1980
SARS	uc001dwu.2	+	2670	2670	2670
SASH1	uc003qme.1	+	2670	4620	3645
SAV1	uc001wyh.2	-	2940	3480	3210
SBF2-AS1	uc001mhz.1	+	NA	2220	2220
SCAMP2	uc002azb.1	-	NA	2220	2220
SCAND3	uc003nlo.3	-	NA	1650	1650
SCD	uc001kqy.3	+	2250	2250	2250
SCO1	uc002gmr.4	-	2160	2160	2160
SDC2	uc003yhv.1	+	4020	NA	4020
SDE2	uc001hpu.4	-	2130	2130	2130
SDHAF2	uc001nrt.3	+	2130	2130	2130
SDHB	uc001bae.3	-	3210	3750	3480
SDK2	uc010dfm.3	-	NA	3540	3540
SEC22B	uc031poa.1	+	2640	2640	2640
SEC22C	uc003cli.3	-	NA	1080	1080
SEC31A	uc003hnm.3	-	1170	1170	1170
SEC61B	uc004azh.3	+	1050	1050	1050
SEC63	uc003psc.4	-	3360	3840	3600
SEL1L3	uc003gru.4	-	4650	4650	4650
SEL1L	uc010tvv.2	-	NA	3300	3300
SELRC1	uc001cui.2	-	1110	1170	1140
SELT	uc021xfp.1	+	3420	3420	3420
SENP3-EIF4A1	uc002gho.2	+	1080	1080	1080
SEPT7P9	uc009xmd.2	-	2370	2340	2355
SERF1A	uc003jyb.3	+	NA	1320	1320
SERF2-C15ORF63	uc001ztb.3	+	NA	1110	1110
SERINC1	uc003pyy.1	-	3360	3330	3345
SERTAD2	uc002sde.2	-	2040	2100	2070
SESN2	uc001bps.3	+	2730	2820	2775
SESTD1	uc002uni.4	-	NA	4410	4410
SETD5-AS1	uc003brm.3	-	3360	4320	3840
SETD7	uc003ihw.3	-	1830	3450	2640
SETD8	uc001uew.3	+	1320	2640	1980
SETD9	uc021xyu.1	+	NA	1080	1080
SETX	uc004cbk.3	-	2730	2940	2835
SF3B1	uc002uue.3	-	3210	3210	3210
SF3B2	uc001ogy.1	+	1380	1380	1380
SFMBT1	uc003dgh.3	-	NA	3300	3300
SFPQ	uc001bys.3	-	1080	1080	1080
SFT2D1	uc003qux.3	-	2880	2880	2880
SFT2D2	uc001gfi.4	+	1710	2040	1875
SGK223	uc003wsh.4	-	2340	4680	3510
SGK3	uc003xwr.3	+	NA	3210	3210
SGK494	uc010waq.1	-	1950	2370	2160
SGMS2	uc003hyl.4	+	NA	1650	1650
SGOL1-AS1	uc031ryq.1	+	1470	1500	1485
SGPP1	uc001xgj.3	-	4710	4710	4710
SH2B3	uc001tse.3	+	NA	1200	1200
SH3BP4	uc002vvp.3	+	1230	2910	2070
SH3KBP1	uc004czm.3	-	NA	2940	2940
SH3RF1	uc003isa.1	-	2370	NA	2370
SH3TC2	uc003lpp.1	-	NA	3180	3180
SHC4	uc001zxb.1	-	1050	NA	1050
SHCBP1	uc002eec.4	-	3210	4350	3780
SHFM1	uc010lfn.1	-	1200	2040	1620
SHPK	uc002fvz.1	-	NA	1980	1980
SHROOM2	uc004csu.1	+	2820	4710	3765
SIAH2	uc003eyi.3	-	NA	2670	2670
SIK2	uc001plt.3	+	2220	4170	3195
SIPA1L3	uc002ohk.3	+	NA	3510	3510
SIX4	uc001xfc.3	-	1110	1110	1110
SKI	uc001aja.4	+	1740	NA	1740
SLAIN2	uc003gya.4	+	2490	4380	3435
SLC10A1	uc001xlr.2	-	NA	2670	2670
SLC20A1	uc002tib.3	+	1320	1320	1320
SLC25A25	uc004btb.4	+	2400	2640	2520
SLC25A33	uc001apw.3	+	4650	3780	4215
SLC25A40	uc003uje.3	-	1500	4500	3000
SLC26A2	uc003lrh.3	+	NA	1260	1260
SLC28A2	uc001zva.2	+	NA	1320	1320
SLC2A14	uc010sgh.2	-	NA	1890	1890
SLC2A1-AS1	uc001cil.3	+	2100	3150	2625
SLC2A1	uc001cik.2	-	3540	3540	3540
SLC2A3	uc001qtr.3	-	2220	2220	2220
SLC2A5	uc021ofv.1	-	NA	2040	2040
SLC35A5	uc003dze.4	+	2730	2760	2745
SLC35E1	uc010xph.2	-	NA	1980	1980
SLC35E2B	uc001ahh.4	-	3540	3810	3675
SLC35E3	uc001suh.3	+	NA	2220	2220
SLC35G1	uc001kji.3	+	NA	2040	2040
SLC36A4	uc001pdn.3	-	1440	1470	1455
SLC41A1	uc001hdh.1	-	NA	1080	1080
SLC41A2	uc001tla.3	-	NA	2490	2490
SLC44A1	uc004bcn.3	+	1890	3450	2670
SLC4A1AP	uc002rlk.4	+	2490	3300	2895
SLC5A3	uc002yto.3	+	2670	2730	2700
SLC7A11-AS1	uc003ihi.2	+	1050	NA	1050
SLC7A5	uc002fkm.3	-	NA	4110	4110
SLC7A6OS	uc002evw.2	-	1230	1230	1230
SLU7	uc003lyg.3	-	1650	1650	1650
SMAD3	uc002aqj.3	+	1260	3870	2565
SMARCA5	uc003ijg.3	+	4410	4770	4590
SMA	uc010ixz.1	+	NA	1860	1860
SMC3	uc001kze.3	+	3900	3990	3945
SMC6	uc010exo.3	-	2340	3570	2955
SMCHD1	uc002klm.4	+	4830	4830	4830
SMCO4	uc001pds.4	-	NA	3450	3450
SMCR8	uc002gsy.4	+	NA	1590	1590
SMG1P1	uc010bxf.3	+	1950	1980	1965
SMG1	uc002dfm.3	-	3270	3420	3345
SMG5	uc001foc.4	-	1740	3450	2595
SMG6	uc002fub.1	-	1380	3480	2430
SMIM13	uc011dio.2	+	1230	4830	3030
SMIM14	uc003guo.3	-	2280	3300	2790
SMIM20	uc003grw.4	+	NA	1890	1890
SMIM3	uc003lsw.3	+	NA	1710	1710
SMIM8	uc021zck.1	+	NA	1980	1980
SMN1	uc011crm.2	+	NA	3450	3450
SMN1	uc011crr.2	+	3450	NA	3450
SMNDC1	uc001kzc.4	-	1470	1470	1470
SMO	uc003vor.3	+	NA	1590	1590
SMYD3	uc001ibl.3	-	NA	1350	1350
SMYD4	uc002ftm.4	-	1200	3390	2295
SNAP29	uc011ahw.2	+	NA	3390	3390
SNAPC1	uc001xft.3	+	3660	3720	3690
SND1	uc003vmi.3	+	3450	4800	4125
SNRNP200	uc002svu.3	-	2370	2430	2400
SNRPA	uc002ooz.3	+	1860	1770	1815
SNRPD1	uc002ktj.1	+	2280	2280	2280
SNRPD3	uc011aju.2	+	1050	1230	1140
SNRPN	uc001ywz.2	+	2670	2670	2670
SNURF-SNRPN	uc001yxc.3	+	4350	4350	4350
SNURF	uc001yxa.1	+	3330	3330	3330
SNX12	uc031tju.1	-	NA	1110	1110
SNX25	uc003ixh.3	+	NA	4320	4320
SNX8	uc003slw.3	-	NA	1980	1980
SNX9	uc003qqv.1	+	1980	4680	3330
SOCS6	uc002lkr.1	+	3150	3180	3165
SOD1	uc002ypa.3	+	1170	1110	1140
SOGA3	uc003qbd.3	-	NA	2340	2340
SOX7	uc011kwz.2	-	NA	3450	3450
SP140	uc010zma.1	+	2760	3450	3105
SPA17	uc001qap.3	+	NA	1890	1890
SPAG17	uc001ehk.2	-	NA	1500	1500
SPAG5	uc002hbq.3	-	2490	2670	2580
SPARC	uc003lui.4	-	1380	1500	1440
SPATA12	uc003dij.1	+	NA	1440	1440
SPATS1	uc003oxg.3	+	NA	1740	1740
SPC25	uc002uel.3	-	2220	2340	2280
SPCS2	uc001ovu.2	+	3360	3540	3450
SPCS3	uc003iur.4	+	1500	1560	1530
SPDYA	uc002rmi.3	+	2490	2640	2565
SPDYE1	uc003tjf.3	+	NA	1110	1110
SPDYE2B	uc011kkx.2	+	1440	1440	1440
SPDYE5	uc011kfy.2	+	NA	1230	1230
SPDYE6	uc011kkp.2	-	1260	1320	1290
SPDYE8P	uc022agc.1	+	1200	1380	1290
SPEN	uc001axk.1	+	3120	3270	3195
SPG20	uc001uvq.3	-	NA	2910	2910
SPOPL	uc002tvh.3	+	3450	4170	3810
SPPL3	uc001tzd.3	-	2910	4470	3690
SPSB4	uc003ett.3	+	1650	1650	1650
SPTLC2	uc001xub.3	-	NA	4050	4050
SPTSSA	uc001wsc.3	-	3300	3450	3375
SQLE	uc011liq.2	+	3060	3060	3060
SRBD1	uc002rus.3	-	2340	4650	3495
SRD5A2	uc002rnw.1	-	NA	3480	3480
SRD5A3	uc003hau.3	+	NA	3180	3180
SREBF2	uc003bbi.3	+	3660	3450	3555
SRGAP2C	uc009xbt.4	+	NA	1470	1470
SRGAP2D	uc031pnu.1	+	1770	NA	1770
SRP19	uc011cvu.2	+	2640	3150	2895
SRPRB	uc003epx.2	+	1710	1860	1785
SRR	uc002fue.1	+	NA	1350	1350
SSR1	uc003mxf.4	-	3300	3450	3375
ST3GAL2	uc002eyx.2	-	NA	3210	3210
STAMBPL1	uc010qmx.2	+	1500	3360	2430
STARD13	uc001uux.3	-	NA	3000	3000
STARD7	uc002svm.4	-	1620	1620	1620
STARD9	uc010udj.2	+	NA	3870	3870
STC1	uc003xdw.1	-	NA	1200	1200
STK10	uc003mbo.1	-	NA	2640	2640
STK17A	uc003tih.3	+	4500	4770	4635
STT3B	uc011axe.2	+	1830	1980	1905
STX18	uc003gic.3	-	2760	4770	3765
STX19	uc003drh.1	-	NA	1560	1560
STXBP3	uc001dvy.3	+	NA	3570	3570
SUCLA2	uc010tgd.2	-	1200	3810	2505
SUCLG1	uc002son.3	-	NA	1200	1200
SUDS3	uc001twz.3	+	NA	4080	4080
SUGT1P3	uc001uxq.3	-	NA	1200	1200
SUPT16H	uc001wao.2	-	3480	3480	3480
SUPT3H	uc003oxn.2	-	1890	2280	2085
SYCP2L	uc011dim.1	+	2550	4620	3585
SYDE2	uc009wcm.3	-	2910	3060	2985
TAF13	uc001dwm.1	-	1500	1470	1485
TAF3	uc010qbd.3	+	2610	4500	3555
TAF9B	uc004eda.3	-	1080	1200	1140
TARBP1	uc001hwd.3	-	NA	1860	1860
TBC1D12	uc001kjr.2	+	2130	3780	2955
TBC1D3P1-DHX40P1	uc002iyf.2	-	1170	3330	2250
TBK1	uc001ssc.2	+	3390	NA	3390
TBX19	uc001gfj.4	+	3000	4020	3510
TCEB3	uc001bho.3	+	2250	2250	2250
TCP11L1	uc001muf.1	+	NA	3360	3360
TCP11L2	uc001tln.3	+	NA	1620	1620
TCR-alpha	uc021rpw.1	+	NA	1380	1380
TCTE3	uc003qxe.1	-	1440	1440	1440
TENM3	uc003ivd.1	+	NA	4500	4500
TENM3	uc010irv.1	+	3480	NA	3480
TENM4	uc001ozl.4	-	NA	1830	1830
TERF2IP	uc002fet.2	+	1170	1050	1110
TERF2	uc002exd.4	-	1890	1890	1890
TET1	uc001jok.4	+	1080	1080	1080
TET3	uc002skb.5	+	NA	2040	2040
TFB2M	uc001ibn.3	-	NA	1050	1050
TGDS	uc001vlw.3	-	2790	2790	2790
TGIF2-C20orf24	uc002xfo.3	+	4020	4020	4020
THAP10	uc002asv.3	-	1320	1350	1335
THAP2	uc001swq.3	+	2100	2100	2100
THEGL	uc031seh.1	+	1320	3780	2550
TICAM2	uc003krc.3	-	2400	2670	2535
TIMELESS	uc001slf.2	-	NA	1170	1170
TIMM17A	uc001gxc.3	+	1890	1890	1890
TIMM21	uc010dqr.1	+	1350	1350	1350
TIMP3	uc003anb.3	+	NA	2730	2730
TIPRL	uc001gfg.3	+	1170	1260	1215
TK1	uc002juw.2	-	1350	1590	1470
TM2D1	uc001czz.1	-	4800	4740	4770
TM2D3	uc010usg.1	-	NA	1170	1170
TM7SF3	uc010sjl.2	-	4380	4650	4515
TM9SF1	uc010tob.1	-	1200	2280	1740
TMA16	uc003iqq.4	+	3300	3300	3300
TMCC1	uc010htg.3	-	1440	1560	1500
TMCO1	uc001gdn.4	-	NA	2430	2430
TMED2	uc001ufg.3	+	1710	1710	1710
TMED6	uc002exc.2	-	1080	1080	1080
TMED8	uc001xto.1	-	1320	2670	1995
TMEM140	uc003vsi.3	+	2010	2100	2055
TMEM14A	uc003pax.3	+	1320	1950	1635
TMEM14B	uc010jos.1	+	1440	3660	2550
TMEM151B	uc003oxf.2	+	NA	1110	1110
TMEM167A	uc003khx.4	-	3150	3150	3150
TMEM170B	uc010jpa.4	+	4290	4410	4350
TMEM177	uc002tme.2	+	NA	1470	1470
TMEM184C	uc003ila.4	+	2340	2340	2340
TMEM230	uc010gbi.3	-	1050	1950	1500
TMEM232	uc003kov.1	-	1560	4290	2925
TMEM243	uc003uio.3	-	3000	3000	3000
TMEM245	uc004bdt.4	-	1350	1350	1350
TMEM45A	uc003dtz.1	+	NA	2130	2130
TMEM55A	uc003yes.3	-	4500	NA	4500
TMEM56-RWDD3	uc001drd.4	+	NA	1320	1320
TMEM97	uc002hat.3	+	1170	1200	1185
TMOD3	uc002abn.3	+	1890	4320	3105
TMTC3	uc001tau.3	+	1110	1110	1110
TMX2-CTNND1	uc001nlf.2	+	4350	4350	4350
TMX4	uc002wmx.1	-	NA	2040	2040
TNFAIP8L2-SCNM1	uc021oyk.1	+	NA	1650	1650
TNFAIP8L3	uc001zyy.3	-	NA	2280	2280
TNFRSF10D	uc003xcz.2	-	3450	3270	3360
TNN	uc001gkl.1	+	NA	1200	1200
TNRC6A	uc002dmm.3	+	3510	NA	3510
TOB2	uc003azz.1	-	1110	1110	1110
TOMM20	uc001hwl.3	-	2490	2490	2490
TOMM34	uc002xmy.3	-	2130	2160	2145
TOMM70A	uc003dtw.3	-	4050	4080	4065
TOMM7	uc003svk.4	-	1260	1320	1290
TOP1	uc002xjl.3	+	3030	3420	3225
TOP2A	uc002huq.3	-	2520	2520	2520
TOPBP1	uc003eps.3	-	3300	3630	3465
TOR1A	uc004byl.3	-	NA	1110	1110
TP53INP2	uc002xau.1	+	NA	1080	1080
TPR	uc001grv.3	-	4800	4800	4800
TRABD2B	uc021ong.1	-	NA	2760	2760
TRAM2	uc003paq.3	-	2400	4800	3600
TRAPPC3L	uc011ebh.2	-	NA	1200	1200
TRD	uc010aje.1	+	NA	4440	4440
TRIM59	uc003fdm.3	-	1260	1260	1260
TRIM5	uc001mbq.1	-	2730	3240	2985
TRIM61	uc003iqw.3	-	NA	1080	1080
TRIM66	uc009yfq.3	-	NA	1650	1650
TRIP11	uc001xzy.3	-	1260	1890	1575
TRIP4	uc002anm.3	+	1500	NA	1500
TRMT5	uc001xff.4	-	1200	1200	1200
TRMT61B	uc002rmm.3	-	2610	2550	2580
TSG101	uc001mor.3	-	NA	2880	2880
TSHR	uc001xvd.1	+	NA	3720	3720
TSIX	uc004ebn.2	+	1110	2160	1635
TSNAX	uc001huw.3	+	4140	4140	4140
TSPAN12	uc003vjk.3	-	NA	3450	3450
TSPAN13	uc003stq.3	+	NA	3510	3510
TSR1	uc002fuj.3	-	1620	1620	1620
TSSC1	uc002qxj.2	-	2340	4230	3285
TSTD3	uc003pqc.3	+	3720	3810	3765
TTC1	uc003lxu.3	+	3300	4410	3855
TTC21B	uc002udk.3	-	NA	2280	2280
TTC23L	uc003jiu.3	+	NA	2130	2130
TTC7A	uc002rvm.3	+	NA	2520	2520
TTC7B	uc001xyp.3	-	NA	2670	2670
TTF2	uc001egy.3	+	NA	2640	2640
TTI2	uc010lvu.1	-	1650	1650	1650
TUBE1	uc003pvq.3	-	2100	2130	2115
TULP3	uc010sef.1	+	1590	1500	1545
TUT1	uc001nto.2	-	NA	1590	1590
TVP23B	uc002gum.2	+	2670	3270	2970
TVP23C	uc002goq.2	-	NA	2130	2130
TWISTNB	uc003sup.1	-	1650	1710	1680
TXNDC12	uc001cti.4	-	1560	1560	1560
UAP1	uc001gce.4	+	2670	4110	3390
UBA6	uc003hdg.4	-	2280	2340	2310
UBAP1L	uc002aok.3	-	NA	1110	1110
UBE2B	uc003kzh.3	+	2550	2550	2550
UBE2J1	uc003pnc.3	-	3150	3300	3225
UBE2N	uc001tcp.3	-	3630	3630	3630
UBE2Q1	uc001fff.1	-	1170	1170	1170
UBE2Q2P2	uc002bgz.3	+	NA	3420	3420
UBE2Q2P2	uc002bic.3	+	2640	NA	2640
UBE2Q2P3	uc010unu.2	+	NA	3420	3420
UBE2Q2P3	uc010uoa.2	+	2640	NA	2640
UBE2T	uc001gxx.4	-	1320	1320	1320
UBE2Z	uc002ioi.3	+	2550	2550	2550
UBFD1	uc002dlv.3	+	2100	2100	2100
UBIAD1	uc001asg.3	+	NA	1620	1620
UBLCP1	uc003lxq.2	+	2910	2910	2910
UBN2	uc011kqr.2	+	2610	3420	3015
UBOX5-AS1	uc002whv.1	+	2280	3330	2805
UBR3	uc010zdi.2	+	3030	4830	3930
UBR4	uc001bbi.3	-	3390	3360	3375
UBTD1	uc001knv.1	+	NA	2940	2940
UBXN2B	uc003xtl.3	+	4230	4380	4305
UBXN4	uc002tur.3	+	1440	1440	1440
UGCG	uc004bft.3	+	3900	3900	3900
UGDH-AS1	uc003gum.2	+	1710	3510	2610
UHRF1BP1	uc010jvm.2	+	1050	1050	1050
ULK4P1	uc001zge.3	-	1050	1950	1500
ULK4P3	uc001zdk.3	+	1050	1950	1500
UNC119B	uc001tyz.4	+	1590	1590	1590
UNC5CL	uc010jxe.1	-	NA	1650	1650
UNC79	uc001ybs.1	+	1590	2910	2250
UNK	uc021udd.2	+	NA	1770	1770
UQCRC2	uc002djx.3	+	1080	1080	1080
URB1	uc002ypn.2	-	1320	3450	2385
URGCP-MRPS24	uc022acg.1	-	NA	4320	4320
USO1	uc003hiu.3	+	3360	3420	3390
USP31	uc002dll.3	-	NA	3720	3720
USP32P1	uc010cpj.1	+	NA	3720	3720
USP34	uc002sbe.3	-	2130	2340	2235
USP49	uc003ori.3	-	NA	3330	3330
USP54	uc010qkl.1	-	NA	1950	1950
UST	uc003qmg.3	+	NA	3210	3210
UTP18	uc002its.3	+	3120	4020	3570
UTP23	uc003yoc.3	+	NA	1050	1050
UVRAG	uc001oxc.3	+	NA	2940	2940
VAMP3	uc001aol.3	+	1230	1200	1215
VCPIP1	uc003xwn.3	-	3030	3810	3420
VIM	uc001iou.2	+	1050	NA	1050
VMA21	uc004feu.3	+	1560	1560	1560
VPS33A	uc001ucc.3	-	2220	2220	2220
VPS37B	uc001udl.3	-	1470	3030	2250
VPS4A	uc002eww.3	+	1500	1650	1575
WASH5P	uc010drk.1	-	1170	1170	1170
WBP11	uc001rci.3	-	2130	2130	2130
WDFY3	uc003hpd.3	-	2610	4500	3555
WDR12	uc002uzl.3	-	3450	3450	3450
WDR53	uc003fwt.3	-	1740	1740	1740
WDR82	uc003ddl.2	-	1200	1230	1215
WHAMM	uc002bje.3	+	2250	3150	2700
WNT5B	uc009zdq.3	+	1050	1650	1350
WRN	uc003xio.4	+	3270	3870	3570
WTIP	uc002nvm.3	+	NA	2100	2100
WWC2	uc010irx.3	+	3030	NA	3030
WWP1	uc003ydt.3	+	2490	4110	3300
WWTR1	uc003exh.3	-	NA	3840	3840
XIST	uc004ebm.2	-	3510	3510	3510
XKR6	uc003wtk.1	-	3180	4800	3990
XPNPEP3	uc011aoy.1	+	2010	2040	2025
XPO4	uc001unq.4	-	4770	NA	4770
XPOT	uc001ssb.3	+	3330	3270	3300
XRCC2	uc003wld.3	-	3450	3450	3450
XXYLT1	uc003fum.4	-	1440	2820	2130
YARS2	uc001rli.3	-	1080	1080	1080
YARS	uc001bvy.1	-	3330	3510	3420
YBX1	uc001chs.3	+	2490	2490	2490
YEATS2	uc003fly.2	+	3180	NA	3180
YEATS4	uc001sux.3	+	3330	3360	3345
YIPF4	uc002rok.3	+	3360	3360	3360
YLPM1	uc001xqj.4	+	2220	2220	2220
YTHDC2	uc003kqn.3	+	3330	3330	3330
YWHAG	uc011kgj.1	-	3450	3450	3450
YY1	uc001ygy.2	+	4140	4230	4185
ZBED3	uc003kev.1	-	NA	1080	1080
ZBED4	uc003bix.2	+	NA	2280	2280
ZBED5	uc001mjg.1	-	4470	4470	4470
ZBTB11	uc003dve.4	-	2730	2760	2745
ZBTB1	uc001xhi.2	+	NA	1170	1170
ZBTB25	uc001xhc.3	-	3660	3660	3660
ZBTB2	uc003qoh.3	-	3210	3330	3270
ZBTB34	uc004bqm.4	+	1080	2040	1560
ZBTB38	uc003etw.3	+	NA	2490	2490
ZBTB5	uc003zzx.3	-	2610	2820	2715
ZC2HC1A	uc003ybd.3	+	NA	3810	3810
ZC3H15	uc002upo.3	+	2940	2940	2940
ZC3H6	uc002thq.1	+	NA	2250	2250
ZC3H8	uc021vmw.1	-	NA	3660	3660
ZC3HC1	uc003vpi.3	-	NA	1170	1170
ZCCHC4	uc003grl.4	+	2640	2640	2640
ZCRB1	uc001rmz.3	-	1740	1740	1740
ZCWPW2	uc003ceh.3	+	NA	1050	1050
ZDHHC17	uc001syk.1	+	3300	3000	3150
ZER1	uc004bwa.2	-	NA	1860	1860
ZFP82	uc002ody.1	-	2100	3300	2700
ZFP91-CNTF	uc010rkm.2	+	4440	4740	4590
ZFR	uc003jhr.1	-	NA	1500	1500
ZHX1-C8ORF76	uc003yqd.3	-	4470	NA	4470
ZHX2	uc003ypk.1	+	NA	3300	3300
ZMIZ1	uc001kaf.2	+	1980	3900	2940
ZMPSTE24	uc001cfg.4	+	3750	3720	3735
ZNF100	uc002nqi.3	-	1650	2010	1830
ZNF117	uc003ttr.2	-	1860	2160	2010
ZNF131	uc010ivm.1	+	NA	1950	1950
ZNF14	uc002nnk.1	-	2130	2640	2385
ZNF175	uc002pxb.3	+	2220	2280	2250
ZNF177	uc002mlk.3	+	NA	1560	1560
ZNF17	uc021vck.1	+	1380	2550	1965
ZNF211	uc010yhb.1	+	1590	1620	1605
ZNF212	uc003wfp.3	+	1080	1650	1365
ZNF217	uc010gij.1	-	1170	1200	1185
ZNF223	uc002oyf.1	+	1980	2010	1995
ZNF224	uc002oyh.2	+	1050	1590	1320
ZNF22	uc001jbx.1	-	2370	3900	3135
ZNF23	uc002fai.3	-	NA	1860	1860
ZNF251	uc003zdv.4	-	1230	1830	1530
ZNF254	uc010xrk.2	+	3000	3780	3390
ZNF263	uc002cur.2	+	1260	1320	1290
ZNF264	uc002qob.3	+	3030	3300	3165
ZNF268	uc010tbv.1	+	2640	3570	3105
ZNF280B	uc002zwc.1	-	1830	2370	2100
ZNF280D	uc002adw.1	-	NA	1770	1770
ZNF284	uc010ejd.2	+	4470	4830	4650
ZNF286B	uc010vyd.1	-	2730	3000	2865
ZNF321P	uc002qaj.1	-	NA	1860	1860
ZNF345	uc002oez.2	+	NA	3120	3120
ZNF350	uc002pyd.3	-	2610	2760	2685
ZNF362	uc001bxc.1	+	1110	2610	1860
ZNF365	uc001jly.4	+	1170	1170	1170
ZNF395	uc003xgt.4	-	NA	2160	2160
ZNF407	uc002llu.2	+	1050	NA	1050
ZNF410	uc001xoy.2	+	3570	3570	3570
ZNF420	uc002ofl.3	+	1470	3570	2520
ZNF423	uc031qwe.1	-	1770	3390	2580
ZNF432	uc002pyk.3	-	NA	1890	1890
ZNF440	uc002msp.1	+	1650	2400	2025
ZNF443	uc002mtu.3	-	NA	1230	1230
ZNF445	uc011azw.1	-	2400	3390	2895
ZNF45	uc002oxw.2	-	1590	1590	1590
ZNF462	uc004bcz.3	+	3450	NA	3450
ZNF483	uc004bfg.2	+	2400	3570	2985
ZNF490	uc002mtz.2	-	NA	3480	3480
ZNF512	uc010yly.2	+	NA	1560	1560
ZNF543	uc002qoi.2	+	1230	1230	1230
ZNF547	uc002qol.3	+	1470	1890	1680
ZNF564	uc002mty.3	-	2040	3300	2670
ZNF578	uc002pzp.4	+	2100	3300	2700
ZNF586	uc002qqf.2	+	2490	2610	2550
ZNF587B	uc021vcn.2	+	1110	1260	1185
ZNF592	uc002bld.3	+	1860	3450	2655
ZNF595	uc003fzu.1	+	2250	NA	2250
ZNF609	uc010bgy.3	+	2520	3720	3120
ZNF622	uc003jfq.3	-	1740	1740	1740
ZNF625-ZNF20	uc002mtg.2	-	3180	3180	3180
ZNF627	uc002msk.2	+	2640	2760	2700
ZNF630	uc010nhz.1	-	1890	2490	2190
ZNF649	uc002pxy.3	-	1830	1950	1890
ZNF660	uc003cnl.1	+	1170	1170	1170
ZNF664-FAM101A	uc021rfy.1	+	4530	4530	4530
ZNF66	uc002npe.3	+	1770	2220	1995
ZNF675	uc002nri.3	-	2820	3660	3240
ZNF684	uc001cft.2	+	1170	2100	1635
ZNF697	uc001ehy.1	-	NA	3300	3300
ZNF699	uc002mlc.1	-	1260	1260	1260
ZNF709	uc002mtx.4	-	2040	3300	2670
ZNF710	uc002bov.2	+	NA	2370	2370
ZNF718	uc003fzt.4	+	3120	4410	3765
ZNF71	uc002qnm.4	+	NA	1890	1890
ZNF724P	uc021uru.1	-	3150	3300	3225
ZNF726	uc021urw.1	+	2430	2430	2430
ZNF730	uc031rkc.1	+	NA	3540	3540
ZNF738	uc002nps.4	+	NA	1200	1200
ZNF765	uc010ydx.2	+	NA	1590	1590
ZNF773	uc021vcl.1	+	1200	1320	1260
ZNF776	uc002qpx.4	+	2550	NA	2550
ZNF777	uc003wfv.3	-	NA	2550	2550
ZNF787	uc010eth.1	-	NA	1380	1380
ZNF788	uc002mtd.3	+	1620	1950	1785
ZNF814	uc002qqk.2	-	1380	2100	1740
ZNF833P	uc002msl.4	+	2730	3330	3030
ZNF883	uc011lwy.2	-	NA	1470	1470
ZNF8	uc002qrz.3	+	2610	2610	2610
ZNFX1	uc002xui.3	-	2610	3420	3015
ZNRF3	uc003aeg.3	+	2520	3630	3075
ZRANB2-AS1	uc001dfr.3	+	1440	2370	1905
ZRSR2	uc004cxg.4	+	2790	3540	3165
ZSCAN12	uc010jre.3	-	NA	1320	1320
ZSCAN25	uc003urn.3	+	NA	3360	3360
ZSCAN5A	uc002qmr.3	-	NA	1200	1200
ZUFSP	uc003pxf.2	-	NA	1260	1260
ZYX	uc011ktd.2	+	NA	2100	2100

## Sheet: H9
Gene Symbol	Isoform ID	Strand	TERate (10min)	TERate (15min)	TERate (average)
AARS2	uc010jza.1	-	1200	1860	1530
AARS	uc002eyn.1	-	NA	1620	1620
AATF	uc002hni.3	+	NA	1830	1830
ABAT	uc002czc.4	+	NA	1080	1080
ABCB10	uc001htp.4	-	NA	1620	1620
ABCC1	uc010bvi.3	+	2550	4800	3675
ABHD13	uc001vqq.3	+	1350	1350	1350
ABHD14A-ACY1	uc011bea.2	+	1320	1620	1470
ABHD5	uc003cmx.3	+	NA	2730	2730
ABL1	uc004bzv.3	+	NA	2520	2520
ABTB2	uc001mvl.2	-	NA	4020	4020
ACAA2	uc002ldw.4	-	3540	3510	3525
ACACB	uc001tob.3	+	NA	1200	1200
ACAD11	uc003eov.4	-	4290	NA	4290
ACBD3	uc001hpy.3	-	2610	4230	3420
ACBD6	uc001gog.3	-	2880	4560	3720
ACN9	uc003uoo.4	+	NA	3240	3240
ACOT1	uc010tuc.3	+	NA	3360	3360
ACOX2	uc003dkl.3	-	NA	1560	1560
ACTA2	uc001kfq.3	-	NA	4140	4140
ACTR10	uc001xdf.3	+	1620	1650	1635
ADAMTS1	uc002ymf.3	-	1170	1170	1170
ADAMTS20	uc010skx.2	-	NA	2610	2610
ADAP1	uc010ksc.3	-	NA	1260	1260
ADAT2	uc003qjj.3	-	NA	1440	1440
ADA	uc002xmj.3	-	NA	1080	1080
ADNP2	uc002lnw.3	+	3360	3360	3360
ADORA2B	uc002gpd.1	+	NA	3540	3540
ADRBK1	uc009yrn.1	+	2220	2220	2220
ADSS	uc001iaj.3	-	NA	1860	1860
AF279780	uc003fjb.1	-	NA	3060	3060
AF279782	uc003bqj.1	+	1200	NA	1200
AFG3L2	uc002kqz.2	-	2790	NA	2790
AGAP5	uc001juu.4	-	2880	3510	3195
AGAP9	uc001jei.3	-	3060	3510	3285
AGGF1	uc003ket.3	+	3210	3210	3210
AGPAT6	uc003xnz.2	+	2730	3720	3225
AGRN	uc001ack.2	+	NA	1110	1110
AHCTF1	uc001ibv.2	-	3240	3450	3345
AHR	uc011jxz.1	+	1380	4410	2895
AIMP2	uc003spo.3	+	1650	1770	1710
AK000451	uc004aef.3	-	NA	1200	1200
AK000470	uc004crl.3	-	NA	1230	1230
AK001533	uc003ups.3	+	1260	NA	1260
AK021563	uc002fcj.1	+	NA	2610	2610
AK023040	uc002nrc.1	-	2010	2010	2010
AK024242	uc003yak.1	-	NA	3840	3840
AK024248	uc003icc.1	+	4320	4320	4320
AK026502	uc003adf.2	+	NA	1200	1200
AK054845	uc001uoi.3	+	NA	4230	4230
AK056105	uc004dfw.1	+	NA	1890	1890
AK056196	uc003iva.1	-	NA	1710	1710
AK056351	uc004bav.1	+	NA	1740	1740
AK056432	uc002xwp.1	-	NA	3570	3570
AK056485	uc003kkb.1	+	NA	2730	2730
AK057473	uc002gyg.1	+	3660	3750	3705
AK090895	uc003dku.1	+	1830	NA	1830
AK090973	uc004eln.1	+	NA	1050	1050
AK092080	uc002nrr.1	+	3360	3660	3510
AK092087	uc001zit.1	+	2730	2730	2730
AK092150	uc002nrs.1	+	3360	3660	3510
AK093026	uc002vdu.1	+	NA	2520	2520
AK093356	uc003hws.1	+	NA	2100	2100
AK093362	uc003jge.1	+	3450	NA	3450
AK093940	uc002lfu.1	-	NA	1650	1650
AK094343	uc002rvu.1	-	NA	1200	1200
AK094916	uc001hnr.1	-	NA	1590	1590
AK095151	uc003ykp.1	+	NA	1230	1230
AK095210	uc004aiu.1	+	2010	4140	3075
AK095221	uc021uqd.1	-	1230	1440	1335
AK095439	uc004ewr.1	+	NA	1200	1200
AK096066	uc002eyi.1	-	NA	1770	1770
AK096159	uc004afb.1	-	NA	1320	1320
AK096219	uc003mvi.1	+	NA	2340	2340
AK096291	uc001dbl.3	-	3720	2880	3300
AK096314	uc001qya.1	+	NA	1890	1890
AK096335	uc001nkt.1	+	1050	1080	1065
AK096982	uc021tfy.1	-	1080	1350	1215
AK097658	uc002iye.1	+	NA	2730	2730
AK097694	uc002fnh.1	+	NA	2430	2430
AK097759	uc002pyw.1	-	NA	4290	4290
AK097791	uc003atl.1	-	1260	1860	1560
AK097794	uc003fbw.1	-	2670	1230	1950
AK097803	uc011mhl.1	-	1860	2220	2040
AK123300	uc003sqr.1	+	NA	1320	1320
AK123834	uc021opn.1	-	NA	1260	1260
AK124970	uc001hog.1	+	1080	1080	1080
AK125301	uc004ebq.1	-	NA	3450	3450
AK125463	uc001opt.1	-	NA	1860	1860
AK125500	uc003cyi.1	-	NA	4290	4290
AK125558	uc003bup.1	+	2280	2340	2310
AK125759	uc001ehp.1	+	3780	3840	3810
AK128559	uc001wsv.1	+	NA	1380	1380
AK128697	uc002kyo.1	-	NA	1200	1200
AK131020	uc004bge.1	-	NA	2160	2160
AK294819	uc010qhh.2	+	2400	NA	2400
AK299452	uc011ldp.1	+	NA	2490	2490
AK302511	uc002fqs.2	+	1110	1170	1140
AK307870	uc010azb.1	+	NA	1080	1080
AK308544	uc010upi.1	-	NA	3150	3150
AK309255	uc010aza.1	+	NA	1080	1080
AK309476	uc010msl.1	-	4710	4680	4695
AK309717	uc010xck.2	-	NA	1050	1050
AK309744	uc009vwn.1	+	2040	3390	2715
AK309896	uc010mnh.1	-	NA	1080	1080
AK311167	uc010mnq.2	+	NA	3330	3330
AK311213	uc021uky.1	+	NA	1050	1050
AK311257	uc010mes.3	+	NA	3270	3270
AKAP11	uc001uys.2	+	2220	3390	2805
AKAP7	uc003qck.4	+	NA	1350	1350
AKIRIN2	uc003pmk.3	-	3270	3300	3285
AKR1B1	uc003vrp.1	-	2010	2100	2055
AL137655	uc001lnz.2	-	4230	4290	4260
AL831948	uc001rpv.3	+	NA	1380	1380
AL832252	uc003pgq.3	+	1860	3030	2445
ALDOB	uc004bbk.2	-	NA	1980	1980
ALG10B	uc001rln.4	+	NA	1590	1590
ALKBH1	uc001xuc.1	-	1170	3810	2490
ALKBH5	uc010cpw.3	+	NA	3000	3000
ALMS1P	uc010yrl.2	+	3810	3870	3840
ALOX12	uc002gdx.4	+	1080	1620	1350
AMFR	uc002eiy.4	-	NA	2160	2160
AMY2B	uc010ouo.2	+	NA	2220	2220
ANAPC16	uc021psn.1	+	3060	NA	3060
ANAPC1P1	uc010fgu.1	+	NA	1200	1200
ANGEL1	uc001xsv.3	-	NA	2040	2040
ANK1	uc003xom.3	-	NA	1170	1170
ANK3	uc001jkz.4	-	2100	4980	3540
ANKHD1-EIF4EBP3	uc003lfs.2	+	3690	NA	3690
ANKIB1	uc003ulw.2	+	1740	3630	2685
ANKRA2	uc003kcu.2	-	1710	1740	1725
ANKRD18B	uc010mjw.2	+	NA	3900	3900
ANKRD19P	uc004asr.4	+	1080	3570	2325
ANKRD52	uc001skm.4	-	1950	2130	2040
ANP32A	uc002arl.3	-	2400	4410	3405
ANP32B	uc004aya.3	+	3060	3360	3210
APBA1	uc004ahh.2	-	NA	3540	3540
APC	uc011cvt.2	+	1230	3390	2310
APITD1	uc001are.3	+	NA	1230	1230
APLN	uc004eus.3	-	NA	1110	1110
APOBEC3G	uc021wpr.1	+	NA	4020	4020
APOPT1	uc010tyc.2	+	3270	3300	3285
ARF4	uc003dix.4	-	3390	3390	3390
ARFGEF1	uc003xxl.1	-	3030	2430	2730
ARFGEF2	uc002xtx.4	+	3000	4500	3750
ARG2	uc001xjs.3	+	3360	3510	3435
ARGFX	uc003eef.3	+	NA	1980	1980
ARGLU1	uc001vqk.4	-	1770	1770	1770
ARHGAP11B	uc001zeu.3	+	NA	3300	3300
ARHGAP19-SLIT1	uc001kmy.3	-	NA	3630	3630
ARHGAP1	uc001ndd.4	-	NA	1260	1260
ARHGAP23	uc021twd.1	+	3420	3450	3435
ARHGAP27	uc002iix.3	-	NA	1590	1590
ARHGAP42	uc001pge.2	+	NA	2220	2220
ARHGEF34P	uc003wef.3	-	NA	1050	1050
ARID3A	uc002lql.3	+	NA	1260	1260
ARID4B	uc001hwp.3	-	3690	3690	3690
ARL14EP	uc001mso.1	+	1200	1860	1530
ARL17A	uc021tyn.2	+	NA	2160	2160
ARL17	uc021tzb.1	-	NA	1320	1320
ARL3	uc001kwa.3	-	NA	2820	2820
ARL5A	uc010zcc.2	-	NA	1080	1080
ARL5B	uc001iqd.1	+	2400	2400	2400
ARL6IP5	uc003dnr.3	+	NA	2490	2490
ARMCX5-GPRASP2	uc022cay.1	+	NA	4380	4380
ARPC1B	uc003upz.3	+	NA	2400	2400
ARPC3	uc001tqq.3	-	2010	2010	2010
ARRDC3	uc003kjz.2	-	1860	1890	1875
ARSD	uc004cqy.3	-	NA	2040	2040
ARSG	uc002jhc.2	+	NA	1740	1740
ASB1	uc002vyg.3	+	NA	3270	3270
ASF1A	uc011ebn.2	+	1950	1950	1950
ASF1B	uc002mye.3	-	1050	2130	1590
ASMT	uc004cqd.3	+	1260	1200	1230
ASNA1	uc002muv.3	+	1350	1380	1365
ASNSD1	uc002uqt.3	+	1170	1200	1185
ASXL2	uc002rgs.2	-	NA	1350	1350
ATAD5	uc002hfs.1	+	2430	3270	2850
ATG14	uc001xbx.2	-	NA	2550	2550
ATG2B	uc001yfi.3	-	NA	2550	2550
ATOX1	uc003luk.3	-	1980	1980	1980
ATP13A3	uc003fty.4	-	NA	2100	2100
ATP1B1	uc001gfr.1	+	3330	3330	3330
ATP5O	uc002ytl.3	-	1170	1170	1170
ATP6V0E1	uc003mcd.1	+	2340	NA	2340
ATP6V1B2	uc003wzp.3	+	3150	3150	3150
ATP6V1D	uc001xjf.3	-	2790	2820	2805
ATP6V1G1	uc004bjc.3	+	1440	1470	1455
ATR	uc003eux.4	-	1110	3990	2550
AUNIP	uc001bkw.1	-	3180	3210	3195
AX746635	uc001thg.1	-	2100	2340	2220
AX746690	uc002xid.1	-	NA	1380	1380
AX747163	uc003fja.1	-	NA	1080	1080
AX747261	uc004aww.1	-	1320	1320	1320
AX747405	uc002msx.1	+	4320	4410	4365
AX747493	uc003buq.1	+	2280	2340	2310
AX747598	uc002fqr.2	+	3810	3870	3840
AX748020	uc003tif.1	+	3000	3030	3015
AY769439	uc003fjc.1	-	NA	1950	1950
AY927512	uc003mue.3	+	1740	2160	1950
B3GALT5	uc002yyb.1	+	NA	1260	1260
B3GNT2	uc002sbs.3	+	2790	3210	3000
B4GALT5	uc002xuu.4	-	NA	4410	4410
BAZ1B	uc003tyc.3	-	3270	3510	3390
BC009730	uc003ysn.2	-	2490	2940	2715
BC014606	uc002pyc.3	+	2010	3330	2670
BC017255	uc002ixb.3	+	NA	1350	1350
BC020935	uc001vhn.3	-	NA	1110	1110
BC021693	uc002uup.3	+	2730	NA	2730
BC024173	uc002yjl.3	+	3720	4830	4275
BC024732	uc002nry.1	+	NA	1080	1080
BC026300	uc001vhm.1	-	1470	1560	1515
BC029787	uc022cep.1	-	NA	3030	3030
BC031876	uc003pgp.1	+	NA	1710	1710
BC032020	uc003pdq.1	-	1440	NA	1440
BC032407	uc002tyw.3	-	2670	4860	3765
BC033997	uc002hdl.3	+	2400	2400	2400
BC034319	uc003xjb.3	+	3450	4680	4065
BC034424	uc002aug.3	+	NA	2730	2730
BC034623	uc031pns.1	+	3780	3840	3810
BC035094	uc002ags.1	+	NA	2010	2010
BC035247	uc003edp.3	+	NA	2430	2430
BC035392	uc003lzi.3	-	NA	1500	1500
BC035733	uc003ice.3	-	NA	2490	2490
BC036195	uc001qbb.3	+	NA	1080	1080
BC036308	uc001bwn.3	+	2940	3510	3225
BC036382	uc001kjj.3	+	NA	1830	1830
BC036404	uc003ybc.3	-	NA	2130	2130
BC037540	uc001ede.1	-	3390	3420	3405
BC038442	uc002imm.3	-	NA	2340	2340
BC038542	uc002vje.1	-	NA	2370	2370
BC039364	uc003luj.3	+	1260	1260	1260
BC039382	uc002upi.4	-	NA	1080	1080
BC039424	uc003eye.2	-	3990	4020	4005
BC039524	uc002oei.3	+	2010	2670	2340
BC039668	uc002xfk.3	-	1110	NA	1110
BC040327	uc003ssb.3	+	NA	3360	3360
BC040624	uc003dot.3	+	1710	2100	1905
BC040684	uc021phq.1	-	NA	1350	1350
BC041448	uc003igw.1	+	NA	1350	1350
BC041451	uc001ggd.3	-	NA	1770	1770
BC041484	uc003dyv.3	+	3450	3480	3465
BC041488	uc002gyh.1	+	3660	3750	3705
BC041929	uc001rhc.3	+	NA	3420	3420
BC042048	uc001czn.3	+	NA	1950	1950
BC042823	uc003gho.3	+	1860	1950	1905
BC042855	uc001srx.3	+	NA	4320	4320
BC042913	uc004aus.1	+	NA	1200	1200
BC042955	uc004bau.3	+	NA	1740	1740
BC043400	uc003xcr.3	-	NA	1500	1500
BC043601	uc009whk.2	+	3780	3840	3810
BC044934	uc002bjk.1	-	NA	1620	1620
BC047723	uc001edc.1	+	NA	1860	1860
BC048201	uc002yjk.3	+	3720	4830	4275
BC050301	uc001xfm.3	-	NA	1560	1560
BC062758	uc003yao.3	-	NA	4800	4800
BC063600	uc001eho.1	+	NA	1080	1080
BC063675	uc002qrx.1	-	2520	2610	2565
BC066991	uc002sro.3	+	NA	1560	1560
BC068088	uc001mgo.3	-	NA	1080	1080
BC068609	uc002nsa.2	-	NA	3840	3840
BC070376	uc003uaz.3	-	NA	3510	3510
BC071667	uc002fqw.3	+	NA	2670	2670
BC071809	uc002ocy.3	+	1230	2100	1665
BC073899	uc001mia.1	+	2640	2640	2640
BC080653	uc004aut.1	+	NA	1110	1110
BC082979	uc001ker.2	+	NA	1170	1170
BC096759	uc002blo.2	-	3420	3450	3435
BC104435	uc010bij.1	+	1830	3420	2625
BC148262	uc010amc.2	-	2220	4740	3480
BCAS2	uc001efa.3	-	1830	1830	1830
BCCIP	uc001ljd.4	+	NA	1380	1380
BCKDHA	uc002oqm.4	+	NA	1620	1620
BCL10	uc021opd.1	-	1350	1350	1350
BCL2L13	uc002zmu.3	+	NA	1230	1230
BCL2L2-PABPN1	uc001wjh.4	+	2430	2490	2460
BDH2	uc003hwz.3	-	NA	2640	2640
BET1	uc003une.4	-	NA	1500	1500
BFAR	uc002dco.3	+	1320	1350	1335
BFSP1	uc010zro.2	-	NA	1050	1050
BIVM-ERCC5	uc001vpu.2	+	NA	4410	4410
BLOC1S5-TXNDC5	uc003mxw.3	-	3330	3360	3345
BMP8A	uc001cdi.3	+	NA	3060	3060
BMPR1B	uc003htm.4	+	1740	NA	1740
BMS1P1	uc001jdx.4	-	2010	3150	2580
BMS1P6	uc009xng.2	-	1050	1470	1260
BMS1	uc001jaj.3	+	3780	NA	3780
BMX	uc004cww.3	+	NA	3330	3330
BOD1L1	uc003gmz.1	-	NA	2880	2880
BOK-AS1	uc021vzh.2	-	NA	1560	1560
BOK	uc002wbq.3	+	1830	1860	1845
BOLA2	uc002dso.3	-	1380	1380	1380
BOP1	uc003zbr.1	-	NA	1200	1200
BRCA2	uc001uub.1	+	NA	2610	2610
BRIP1	uc002izk.2	-	NA	4110	4110
BRK1	uc003bvb.3	+	1470	1500	1485
BST1	uc003goh.4	+	NA	2400	2400
BTAF1	uc001khr.3	+	NA	3510	3510
BTBD3	uc002wny.3	+	NA	3330	3330
BUB1B	uc001zkx.4	+	2010	2010	2010
BX248273	uc001wvl.1	+	2610	2760	2685
BX538249	uc001dua.3	+	1980	3420	2700
BX538254	uc002umb.1	+	1650	2550	2100
BX648855	uc001edd.3	+	NA	1500	1500
BYSL	uc003orl.3	+	1470	1470	1470
C10orf18	uc021pmm.1	+	1080	2550	1815
C10orf32-AS3MT	uc001kwj.3	+	NA	3330	3330
C11orf24	uc001onr.4	-	1260	1320	1290
C11orf58	uc001mmk.2	+	2430	2550	2490
C11orf84	uc001nxt.3	+	1560	1740	1650
C12orf40	uc009zjv.1	+	3750	3570	3660
C12orf45	uc001tlb.3	+	1050	1080	1065
C12orf5	uc001qmp.3	+	3840	4290	4065
C12orf66	uc001srw.4	-	NA	2400	2400
C14orf166	uc010aod.3	+	1980	1980	1980
C14orf182	uc001wxi.1	-	NA	1230	1230
C14orf1	uc001xrt.3	-	1260	1260	1260
C15orf38-AP3S2	uc002bos.4	-	2550	NA	2550
C15orf41	uc001zje.4	+	NA	1260	1260
C16orf72	uc002czm.3	+	3210	3240	3225
C16orf87	uc002eek.1	-	NA	3360	3360
C17orf75	uc002hhg.3	-	1260	1350	1305
C17orf85	uc010ckl.2	-	1620	2100	1860
C18orf56	uc002kkr.3	-	NA	1170	1170
C18orf61	uc031rhl.1	+	NA	2640	2640
C19orf10	uc002may.3	-	NA	1260	1260
C19orf81	uc021uyf.1	+	1050	1110	1080
C1orf105	uc001gik.3	+	2940	3300	3120
C1orf172	uc001bni.2	-	1050	1260	1155
C1orf50	uc001cia.4	+	NA	1080	1080
C1S	uc001qsj.3	+	3540	NA	3540
C2orf42	uc002sgh.3	-	4440	4470	4455
C2orf47	uc002uvm.3	+	1170	1170	1170
C2orf48	uc021vds.1	+	1500	2670	2085
C2orf61	uc010fbd.3	-	2730	2760	2745
C2orf69	uc010zhb.2	+	2160	2160	2160
C2orf78	uc002sjr.1	+	NA	2550	2550
C3orf38	uc003dqw.3	+	1050	1050	1050
C3orf49	uc003dls.4	+	NA	1890	1890
C4orf27	uc003isl.4	-	NA	1980	1980
C4orf51	uc003ikk.3	+	NA	3240	3240
C5orf15	uc003kyo.3	-	1470	1620	1545
C5orf34	uc003jnz.2	-	NA	2400	2400
C5orf49	uc003jea.5	-	2490	2520	2505
C5orf51	uc003jmo.3	+	2100	2220	2160
C5orf56	uc010jds.2	+	NA	1260	1260
C6orf132	uc003orw.2	-	4350	4500	4425
C6orf147	uc011dym.1	-	3900	3900	3900
C6orf163	uc021zcl.1	+	NA	1500	1500
C6orf165	uc010kbv.2	+	NA	2940	2940
C6orf185	uc003ptc.1	+	NA	1860	1860
C6orf57	uc003pfq.1	+	2730	2820	2775
C6orf58	uc003qbh.4	+	NA	1740	1740
C6orf62	uc003nel.3	-	1860	1860	1860
C7orf25	uc010kxr.3	-	2550	2550	2550
C7orf73	uc003vsz.4	+	NA	1710	1710
C8orf44	uc003xwo.2	+	NA	1110	1110
C8orf76	uc003yqc.2	-	1830	2670	2250
C9orf114	uc004bwd.3	-	1050	1230	1140
C9orf129	uc010mre.3	-	1890	3270	2580
C9orf57	uc011lsd.2	-	NA	1500	1500
CA2	uc003ydk.2	+	NA	1890	1890
CA5BP1	uc011mir.1	+	3330	3420	3375
CA5B	uc004cxe.3	+	NA	1470	1470
CABLES2	uc002ycv.2	-	2040	2340	2190
CACHD1	uc001dbo.1	+	2130	3420	2775
CACNA2D1	uc003uhr.1	-	NA	3630	3630
CALM2	uc002rvt.2	-	2130	2130	2130
CAMSAP1	uc004cgr.4	-	2760	3030	2895
CAND1	uc001stn.2	+	3300	3450	3375
CAPN7	uc003bzn.3	+	2250	3480	2865
CBR4	uc011cjy.2	-	4020	NA	4020
CBRC7TM_40	uc003wec.1	-	4530	4530	4530
CBWD5	uc004ack.3	+	NA	3420	3420
CBX5	uc001sfk.4	-	2610	2610	2610
CCDC127	uc003jam.1	-	1560	1710	1635
CCDC144B	uc002gua.4	-	NA	3810	3810
CCDC144CP	uc010cqy.1	+	2880	2220	2550
CCDC144NL	uc002gyf.3	-	3450	3630	3540
CCDC169-SOHLH2	uc010tei.2	-	1080	3990	2535
CCDC175	uc021rtw.1	-	NA	1620	1620
CCDC181	uc009wvq.1	-	NA	2010	2010
CCDC18	uc021opx.1	+	1350	2880	2115
CCDC23	uc001cib.2	-	NA	1200	1200
CCDC34	uc001mrh.1	-	NA	1350	1350
CCDC38	uc001tek.2	-	3480	4110	3795
CCDC58	uc003eey.3	-	2670	3030	2850
CCDC60	uc001txe.3	+	NA	3840	3840
CCDC73	uc001mtv.4	-	1770	1770	1770
CCDC86	uc001nqa.2	+	NA	1080	1080
CCDC91	uc001rio.3	+	NA	3900	3900
CCDC97	uc002oqg.3	+	1230	1860	1545
CCND1	uc001opa.3	+	NA	1560	1560
CCND2	uc001qmo.3	+	1980	3420	2700
CCNK	uc001ygi.4	+	3540	3330	3435
CCR6	uc003qvl.3	+	2010	4830	3420
CCS	uc001oir.3	+	NA	1620	1620
CCZ1	uc003spf.3	+	NA	3240	3240
CD2AP	uc003oyw.3	+	4500	NA	4500
CD81	uc001lwf.1	+	2490	2490	2490
CDC123	uc001ill.3	+	1860	3330	2595
CDC23	uc003lcl.3	-	2370	2370	2370
CDC26	uc004bgw.2	-	NA	1050	1050
CDC34	uc002lov.3	+	NA	1110	1110
CDC37L1	uc003zio.3	+	3240	3240	3240
CDC37	uc002mof.1	-	NA	1560	1560
CDC40	uc003pua.3	+	3900	NA	3900
CDC42BPB	uc001ymi.1	-	2520	3810	3165
CDC42BPG	uc001obs.4	-	NA	1590	1590
CDC42EP1	uc003asz.4	+	NA	1050	1050
CDC5L	uc003oxl.3	+	2760	4650	3705
CDC6	uc002huj.1	+	1980	1980	1980
CDC73	uc001gtb.3	+	3780	NA	3780
CDH2	uc002kwg.2	-	3210	3630	3420
CDH8	uc002eog.2	-	2340	NA	2340
CDKN2AIPNL	uc011cxs.2	-	1230	1230	1230
CDR2L	uc002jml.4	+	NA	1830	1830
CDR2	uc002dkn.3	-	2670	3330	3000
CEBPZ	uc002rpz.3	-	3300	3300	3300
CELF6	uc002auk.3	-	3390	4650	4020
CELSR3	uc003cuf.1	-	NA	1380	1380
CENPF	uc001hkm.3	+	4080	NA	4080
CENPQ	uc003ozh.1	+	3510	3540	3525
CENPV	uc002gpw.3	-	1230	1230	1230
CENPW	uc003qao.3	+	1110	1110	1110
CEP76	uc002krh.4	-	NA	1350	1350
CERK	uc003bia.3	-	1950	3120	2535
CETN3	uc003kjo.3	-	NA	1980	1980
CFHR1	uc001gtm.3	+	NA	2370	2370
CFHR4	uc021pgt.1	+	NA	2370	2370
CGN	uc009wmw.3	+	NA	1080	1080
CHAF1A	uc002mal.3	+	4050	4440	4245
CHAF1B	uc002yvj.3	+	NA	1770	1770
CHD1	uc003knf.3	-	2370	3330	2850
CHD2	uc002bsm.2	+	1860	1860	1860
CHD7	uc003xue.3	+	3360	NA	3360
CHD9	uc002egy.3	+	3390	4500	3945
CHEK1	uc001qcf.4	+	NA	2160	2160
CHIC2	uc003haj.2	-	NA	1710	1710
CHMP4B	uc002xaa.3	+	NA	4710	4710
CHMP4C	uc003ycl.3	+	1500	3330	2415
CHST10	uc002tam.3	-	2790	3270	3030
CHST3	uc001jsn.3	+	2790	4110	3450
CHST7	uc004dgt.3	+	NA	2910	2910
CHSY1	uc021sxt.1	-	3300	NA	3300
CHUK	uc001kqp.3	-	3300	4350	3825
CISD1	uc001jkc.5	+	NA	1770	1770
CISD2	uc003hwt.4	+	2730	3120	2925
CKAP4	uc001tlk.3	-	1080	1110	1095
CLDND1	uc003dso.2	-	1170	1170	1170
CLMP	uc001pyt.3	-	NA	1200	1200
CLN5	uc001vkc.3	+	1080	1320	1200
CLN8	uc003wpo.4	+	2730	2880	2805
CLNS1A	uc001oyk.3	-	2730	2760	2745
CMBL	uc003jes.3	-	NA	3540	3540
CMC1	uc003cea.3	+	2010	NA	2010
CMC2	uc002ffu.3	-	1620	3330	2475
CMIP	uc002fgp.3	+	3450	3960	3705
CMTM6	uc003cfa.1	-	2670	2760	2715
CNOT11	uc002taw.4	+	2130	2220	2175
COA5	uc002syz.3	-	1170	1170	1170
COG8	uc002ewy.2	-	1350	1350	1350
COIL	uc002iuu.3	-	2790	2880	2835
COL18A1	uc002zhg.3	+	3840	NA	3840
COL21A1	uc003pcu.1	-	1350	NA	1350
COL27A1	uc011lxl.2	+	NA	1350	1350
COL5A2	uc002uqk.3	-	NA	3540	3540
COL7A1	uc003ctz.2	-	NA	1440	1440
COMMD10	uc003krt.1	+	1260	3510	2385
COMMD1	uc002sbp.3	+	1260	NA	1260
COMMD2	uc003exj.2	-	1770	1770	1770
COMMD5	uc003zel.1	-	1260	NA	1260
COMMD5	uc010mgf.2	-	NA	2040	2040
COQ3	uc003ppk.3	-	NA	3210	3210
COTL1	uc002fid.3	-	2160	3330	2745
COX10-AS1	uc002goe.1	-	1740	3180	2460
COX17	uc003ecz.1	-	1050	1050	1050
COX19	uc003sjp.1	-	1080	1260	1170
COX5A	uc002azi.4	-	2250	2250	2250
COX6B1	uc002oav.3	+	1320	1380	1350
COX6C	uc003yiy.2	-	1860	1950	1905
CPM	uc001sur.3	-	NA	3000	3000
CPNE3	uc003ydv.2	+	NA	1080	1080
CPOX	uc003dsx.3	-	NA	1350	1350
CPSF2	uc001yah.2	+	2610	4410	3510
CPT2	uc001cvb.4	+	2250	2250	2250
CP	uc011bnr.3	-	NA	1260	1260
CR627135	uc002npz.3	-	1320	1470	1395
CR933665	uc003yrb.3	-	1500	1590	1545
CR936677	uc001dgv.3	-	NA	3780	3780
CRAMP1L	uc010uvh.2	+	2220	2250	2235
CREG1	uc001gel.3	-	NA	1500	1500
CRIPT	uc002rve.3	+	NA	1080	1080
CRISPLD1	uc003yan.3	+	1560	1980	1770
CRKL	uc002ztf.2	+	3780	3900	3840
CRLF2	uc022brt.1	-	2220	4230	3225
CRNKL1	uc002wrs.3	-	1350	1740	1545
CROCCP2	uc001azg.1	-	1380	1440	1410
CRY1	uc001tmi.4	-	1560	3780	2670
CRYBB2P1	uc003abv.3	+	2220	3660	2940
CSNK1G2	uc002lul.4	+	NA	3210	3210
CSNK2A2	uc002enc.3	-	3480	3480	3480
CSPG4P8	uc021ssx.1	-	1740	2010	1875
CSRNP3	uc002udf.3	+	NA	3510	3510
CSRP2	uc001syl.1	-	2550	2550	2550
CSTA	uc003eex.3	+	NA	1470	1470
CSTF3	uc001muh.3	-	2130	NA	2130
CT45A4	uc004ezb.3	+	NA	2280	2280
CTNND1	uc021qjk.1	+	NA	1110	1110
CTR9	uc001mja.3	+	NA	3360	3360
CTTNBP2	uc003vjf.3	-	NA	1950	1950
CUEDC2	uc001kvn.2	-	NA	1080	1080
CUX2	uc001tsa.2	+	1110	NA	1110
CWC15	uc001pfd.4	-	1080	1080	1080
CWF19L2	uc010rvp.2	-	NA	1830	1830
CXADR	uc002ykj.2	+	NA	3000	3000
CYB5B	uc002exg.1	+	NA	1980	1980
CYHR1	uc003zcv.2	-	NA	1200	1200
CYP4V2	uc003iyw.4	+	NA	1170	1170
CYSTM1	uc010jfi.3	+	2220	4170	3195
D21S2088E	uc021whw.1	-	2940	3060	3000
DAD1	uc001wgl.2	-	3150	3150	3150
DAGLA	uc001nsa.3	+	NA	1860	1860
DAGLB	uc003sqd.4	-	2760	3000	2880
DARS2	uc001gjh.2	+	3720	3720	3720
DCAF12	uc003ztt.2	-	2550	4380	3465
DCAF8	uc010pjc.1	-	2100	2370	2235
DCAKD	uc010dab.1	-	NA	1080	1080
DCLRE1C	uc010qbx.2	-	NA	1110	1110
DCTN6	uc003xhy.3	+	NA	3420	3420
DCUN1D1	uc003fld.1	-	4080	4080	4080
DCUN1D3	uc002dhz.3	-	1830	4500	3165
DDA1	uc002ngd.3	+	1650	1710	1680
DDAH1	uc001dlc.3	-	1230	NA	1230
DDX12P	uc001qvx.4	-	NA	1320	1320
DDX18	uc002tlh.1	+	2280	2280	2280
DDX19A	uc002eys.4	+	4680	NA	4680
DDX23	uc001rsm.3	-	1890	2820	2355
DDX27	uc002xuh.3	+	3150	3180	3165
DDX3X	uc004dfg.3	+	1050	1830	1440
DDX43	uc003pgw.3	+	NA	1080	1080
DDX46	uc003kzw.3	+	NA	1830	1830
DDX50	uc001jou.3	+	NA	3210	3210
DEGS1	uc001hoj.3	+	1230	1230	1230
DENND2C	uc001eez.3	-	3240	4140	3690
DENND4B	uc001fdd.1	-	1260	2100	1680
DENND6A	uc003dja.3	-	1200	3690	2445
DENR	uc001uda.3	+	2370	2370	2370
DERL2	uc002gcc.1	-	1500	1500	1500
DEXI	uc002dal.3	-	1590	1620	1605
DGCR14	uc002zou.3	-	NA	1470	1470
DHODH	uc002fbp.3	+	NA	1110	1110
DHRS11	uc002hnd.3	+	1080	1080	1080
DHRS7B	uc002gyo.3	+	NA	1050	1050
DHTKD1	uc001ild.5	+	3210	NA	3210
DHX15	uc003gqx.3	-	4890	NA	4890
DHX32	uc001ljg.1	-	1230	1860	1545
DHX37	uc001ugy.3	-	NA	2040	2040
DIAPH3-AS2	uc031qma.1	+	1170	1170	1170
DICER1-AS1	uc010twt.1	+	NA	1740	1740
DIP2C	uc001ifp.3	-	NA	1500	1500
DISP1	uc001hnu.2	+	2760	NA	2760
DJ031144	uc010kvv.3	-	NA	2010	2010
DKFZp434P0216	uc004bzj.3	+	NA	1110	1110
DKFZp451F083	uc004eym.3	-	NA	3030	3030
DKFZp547E087	uc002djw.3	-	1980	1980	1980
DKFZp667J0810	uc021wmm.1	+	1470	NA	1470
DKFZp667P0924	uc010yug.1	-	NA	1470	1470
DKFZp686H10114	uc002uaw.3	-	NA	1650	1650
DKFZp686L0695	uc003zow.3	-	1440	1440	1440
DLEU7-AS1	uc001vey.3	+	NA	4020	4020
DLG5	uc001jzk.3	-	NA	4020	4020
DLGAP1-AS3	uc002kml.1	+	NA	1590	1590
DLGAP1-AS4	uc031rhf.1	+	4710	NA	4710
DNAH14	uc001how.2	+	2040	NA	2040
DNAJA2	uc002eeo.2	-	2280	2280	2280
DNAJB11	uc003fqi.3	+	1860	2040	1950
DNAJB4	uc010orn.2	+	3300	3330	3315
DNAJC14	uc001shu.2	-	3480	NA	3480
DNAJC15	uc001uyy.3	+	NA	3960	3960
DNAJC16	uc001awu.3	+	NA	1440	1440
DNAJC25-GNG10	uc004bfn.3	+	4200	4170	4185
DNAJC27-AS1	uc002rfv.4	+	NA	1230	1230
DNAJC5	uc002yhf.3	+	1560	2940	2250
DNAJC6	uc001dcc.1	+	NA	1230	1230
DNER	uc002vpv.3	-	NA	2490	2490
DNHD1	uc001mdw.4	+	NA	2370	2370
DNTTIP1	uc002xpk.3	+	NA	2430	2430
DPCD	uc010qpz.2	+	NA	1380	1380
DPH6	uc001zja.3	-	NA	1320	1320
DPP9	uc002mba.3	-	1170	2130	1650
DPPA2	uc003dxo.3	-	2940	2940	2940
DPY19L4	uc003ygx.2	+	1860	1890	1875
DPYSL4	uc009ybb.3	+	1050	1350	1200
DR1	uc001dpu.3	+	2130	2130	2130
DRAXIN	uc001asr.1	+	1320	2130	1725
DRG1	uc003aku.3	+	3270	3810	3540
DSCC1	uc003yov.3	-	2760	2790	2775
DSE	uc011ebf.1	+	3270	3270	3270
DST	uc021zba.2	-	3060	3510	3285
DTD1	uc002wrf.4	+	NA	3120	3120
DTD2	uc001wrj.3	-	NA	1440	1440
DTWD2	uc003ksa.3	-	NA	4290	4290
DTX2P1-UPK3BP1-PMS2P11	uc011kgn.1	+	NA	2550	2550
DUSP14	uc002hnx.2	+	2280	2520	2400
DUSP16	uc001rao.2	-	NA	3630	3630
DUSP5	uc001kzd.3	+	1650	1650	1650
DUSP8	uc001lts.2	-	NA	1350	1350
DYNC1H1	uc001yks.2	+	2250	4680	3465
DYNLL1	uc001tyj.3	+	1230	3270	2250
DYRK4	uc009zeh.1	+	NA	2130	2130
E2F1	uc002wzu.4	-	NA	1080	1080
E2F7	uc001sym.4	-	3150	3810	3480
EAPP	uc001wsd.1	-	NA	3000	3000
ECHS1	uc001lmu.3	-	NA	1260	1260
EDEM2	uc010zuv.2	-	1830	NA	1830
EEF1E1-MUTED	uc021ylg.1	-	2910	3450	3180
EEF2	uc002lze.3	-	1230	1230	1230
EEFSEC	uc003eki.3	+	1350	3480	2415
EF565118	uc010ikw.1	-	1950	1950	1950
EFCAB14	uc010omh.1	-	1110	1200	1155
EFNB2	uc001vqi.3	-	NA	1080	1080
EIF1AX	uc004czt.3	-	2160	2160	2160
EIF1B-AS1	uc003ckb.3	-	NA	1200	1200
EIF2AK3	uc002stc.4	-	3510	4890	4200
EIF2S1	uc001xjg.3	+	3030	3420	3225
EIF2S2	uc002xaf.3	-	2670	2670	2670
EIF2S3	uc004dbc.3	+	3120	3120	3120
EIF3CL	uc010byj.3	+	1260	1260	1260
EIF3H	uc003yob.3	-	NA	1230	1230
EIF4E2	uc002vtb.1	+	NA	1860	1860
EIF4EBP1	uc003xks.3	+	2010	3480	2745
EIF4EBP2	uc001jrb.3	+	3120	3120	3120
EIF5B	uc002tab.3	+	3240	NA	3240
ELAVL1	uc002mjb.3	-	4560	NA	4560
ELF2	uc003ihp.1	-	NA	3000	3000
ELK4	uc021pid.1	-	NA	1320	1320
ELL2	uc003klr.4	-	NA	3960	3960
ELMOD2	uc003iik.3	+	NA	3270	3270
EMBP1	uc001eiu.1	+	1170	4860	3015
EMB	uc003jom.3	-	1320	1500	1410
EMC2	uc003ymw.1	+	NA	4110	4110
EMC7	uc001zhm.3	-	2250	2280	2265
EMG1	uc010sfv.1	+	NA	2550	2550
ENPP1	uc011ecf.2	+	2280	4200	3240
EP300	uc003azl.4	+	4230	NA	4230
EPB41L4A	uc003kpv.1	-	NA	3810	3810
EPC2	uc010zbt.2	+	2430	4650	3540
EPCAM	uc002rvx.3	+	2160	2220	2190
EPHA1	uc003wcz.3	-	1950	2160	2055
EPHA2	uc001aya.2	-	NA	1470	1470
ERCC6	uc001jhs.5	-	NA	2820	2820
ERGIC1	uc003mbw.4	+	1110	3540	2325
ERH	uc001xlc.2	-	2340	2370	2355
ERI1	uc003wsk.2	+	3000	3300	3150
ERI2	uc002dht.3	-	2160	3630	2895
ERICH1	uc003wph.3	-	NA	4800	4800
ERN1	uc002jdz.2	-	NA	2520	2520
ERO1L	uc001wzv.3	-	NA	3210	3210
ERRFI1	uc001aoz.3	-	1320	1320	1320
ERV3-1	uc011kdr.2	-	1380	1380	1380
ESD	uc001vbn.3	-	1770	1770	1770
ETAA1	uc002sdz.1	+	1650	1710	1680
ETS1	uc001qej.2	-	2490	3990	3240
ETV3	uc001fqr.2	-	1110	1110	1110
ETV6	uc001raa.1	+	NA	2040	2040
EU250746	uc010ppi.1	+	1380	NA	1380
EXOC3	uc003jba.3	+	NA	2340	2340
EXOSC5	uc002oqo.3	-	NA	1320	1320
EXT1	uc003yok.1	-	4860	NA	4860
EXT2	uc010rfo.2	+	NA	1260	1260
F2RL1	uc003keo.3	+	NA	1860	1860
F2R	uc003ken.4	+	NA	2250	2250
F8	uc004fmt.3	-	NA	1110	1110
FADS3	uc001nsm.3	-	NA	1500	1500
FAF2	uc003mej.4	+	2280	3960	3120
FAHD2A	uc002sur.3	+	1320	1320	1320
FAHD2B	uc002sxm.3	-	1170	1440	1305
FAHD2CP	uc010fht.3	+	1440	1560	1500
FAM102A	uc004bsx.2	-	2640	3480	3060
FAM102B	uc010ouy.2	+	NA	1470	1470
FAM105A	uc003jfj.3	+	NA	2940	2940
FAM105B	uc003jfk.3	+	1950	3720	2835
FAM110B	uc003xtj.1	+	NA	1770	1770
FAM117A	uc010wlz.2	-	NA	1110	1110
FAM156B	uc004drj.3	+	NA	1170	1170
FAM157A	uc011buq.1	+	3330	3330	3330
FAM157B	uc011mfe.1	+	3300	3300	3300
FAM159B	uc021xzg.1	+	NA	3240	3240
FAM168B	uc002tsd.3	-	4800	4860	4830
FAM169A	uc010izm.3	-	NA	3000	3000
FAM171A1	uc001iob.3	-	1200	2520	1860
FAM174A	uc003knj.1	+	NA	1470	1470
FAM175B	uc001lib.4	+	2010	3690	2850
FAM184B	uc003gpm.4	-	NA	1170	1170
FAM196A	uc001ljv.1	-	NA	1110	1110
FAM199X	uc004elw.3	+	2430	2490	2460
FAM208B	uc001iij.3	+	2280	NA	2280
FAM20C	uc003sip.3	+	NA	1260	1260
FAM210B	uc002xxc.3	+	1200	1200	1200
FAM217A	uc010jnq.1	-	1200	2340	1770
FAM220A	uc003spu.3	-	1770	2010	1890
FAM227B	uc001zxl.2	-	2250	NA	2250
FAM228B	uc002rew.3	+	NA	4800	4800
FAM229B	uc003pvs.3	+	NA	1950	1950
FAM35BP	uc010qfn.2	+	NA	1440	1440
FAM35DP	uc010qfz.2	+	NA	2100	2100
FAM46C	uc001ehe.3	+	NA	1200	1200
FAM47E	uc003hjv.3	+	1890	2610	2250
FAM53B	uc001lhu.1	-	2160	4890	3525
FAM65B	uc011dju.2	-	NA	1980	1980
FAM69A	uc001dpc.3	-	1230	1230	1230
FAM72A	uc001hdr.4	+	NA	2100	2100
FAM83F	uc003ayk.1	+	NA	3690	3690
FAM83G	uc002guw.3	-	1320	2430	1875
FAM8A1	uc003ncc.3	+	NA	1260	1260
FAR1	uc001mld.3	+	NA	2490	2490
FAR2	uc001ris.5	+	NA	2040	2040
FASN	uc002kdu.3	-	1050	NA	1050
FASTKD5	uc002whz.4	-	1380	1380	1380
FAS	uc010qna.2	+	NA	2730	2730
FAT1	uc003izf.3	-	NA	3060	3060
FBP2	uc004auv.3	-	NA	3330	3330
FBRSL1	uc001ukf.3	+	1650	NA	1650
FBXL17	uc011cvc.2	-	NA	1200	1200
FBXL3	uc001vkd.3	-	NA	2730	2730
FBXL7	uc003jfn.1	+	NA	2730	2730
FBXO17	uc002okg.1	-	NA	2160	2160
FBXO30	uc003qla.3	-	2040	2100	2070
FBXO33	uc001wvk.3	-	NA	3780	3780
FBXO34	uc001xbv.3	+	3210	3900	3555
FBXO41	uc021vjh.1	-	NA	1770	1770
FBXO42	uc001ayg.3	-	2220	3870	3045
FBXO45	uc010iai.3	+	NA	1650	1650
FBXW4	uc001kto.3	-	3330	NA	3330
FDX1	uc001pkx.3	+	NA	3720	3720
FEM1B	uc002arg.3	+	1320	1320	1320
FEM1C	uc003krb.1	-	2490	2490	2490
FGD1	uc004dtg.3	-	NA	1560	1560
FGD5-AS1	uc031ryn.1	-	NA	1770	1770
FGF18	uc003mbk.3	+	NA	3720	3720
FHDC1	uc003inf.2	+	NA	2610	2610
FH	uc001hyx.3	-	2760	2790	2775
FKBP3	uc010tqf.2	-	2400	2400	2400
FKBP4	uc001qkz.3	+	NA	1200	1200
FLJ22763	uc003dxm.3	+	NA	1740	1740
FLJ31813	uc001jiz.1	-	NA	2370	2370
FLJ37453	uc001axj.2	-	1050	1230	1140
FLJ38668	uc002tee.4	-	NA	1200	1200
FLJ39739	uc001eql.2	-	2010	4980	3495
FLJ45340	uc010lll.2	+	1500	2490	1995
FLOT2	uc002hdc.3	-	NA	1650	1650
FLT1	uc001usb.3	-	1320	1440	1380
FLVCR1	uc001hjt.3	+	4500	4500	4500
FNDC7	uc001dvx.3	+	NA	1230	1230
FNDC8	uc002hix.3	+	NA	1080	1080
FOXN2	uc002rwh.1	+	1050	4140	2595
FOXO1	uc001uxl.4	-	2640	3300	2970
FRAS1	uc003hlb.2	+	3510	3510	3510
FRG1	uc003izs.3	+	NA	2820	2820
FRRS1	uc001dsh.1	-	NA	1080	1080
FSBP	uc003ygm.3	-	NA	1200	1200
FSCN1	uc003sou.3	+	1050	1080	1065
FSIP2	uc002upl.3	+	3030	3150	3090
FTSJD2	uc003ons.3	+	NA	2220	2220
FUCA2	uc003qjm.3	-	1080	1080	1080
FUNDC1	uc004dgc.3	-	NA	2220	2220
FUNDC2	uc004fmw.3	+	NA	3300	3300
FURIN	uc002bpu.1	+	1710	1890	1800
FUT5	uc010duo.3	-	NA	1110	1110
FXR2	uc002gia.2	-	2130	3000	2565
FYCO1	uc003cpb.5	-	NA	1320	1320
FYN	uc003pvk.3	-	1860	3660	2760
FZR1	uc002lxt.2	+	NA	1350	1350
GALK2	uc001zxi.1	+	NA	1110	1110
GALNT13	uc002tyr.4	+	NA	1950	1950
GAN	uc002fgo.3	+	3510	NA	3510
GAPDHS	uc002oaf.1	+	NA	1080	1080
GARS	uc003tbm.3	+	4290	4290	4290
GATSL1	uc003ubo.2	+	1500	1650	1575
GATSL2	uc003ucg.2	-	1560	1650	1605
GBE1	uc021xav.1	-	1470	2280	1875
GCA	uc002ucg.3	+	2220	2370	2295
GCNT7	uc010zzg.1	-	NA	2130	2130
GDF5	uc010gfc.1	-	1830	3750	2790
GGA2	uc002dlq.3	-	NA	1470	1470
GGACT	uc001vor.3	-	NA	1380	1380
GGH	uc003xuw.3	-	NA	3030	3030
GGT1	uc003aan.1	+	NA	1110	1110
GID4	uc002gsg.1	+	NA	1380	1380
GID8	uc002ydy.3	+	1260	1320	1290
GIGYF1	uc003uwg.1	-	NA	1260	1260
GINM1	uc003qmq.1	+	1200	1230	1215
GJA9-MYCBP	uc021olq.1	-	1740	2490	2115
GJB7	uc003plo.2	-	4530	4740	4635
GLCCI1	uc003srk.4	+	NA	1440	1440
GLDC	uc003zkc.3	-	NA	4410	4410
GLO1	uc003ooc.3	-	3450	3240	3345
GLRX5	uc001yem.1	+	1170	1200	1185
GLTSCR1	uc002phh.4	+	1770	3960	2865
GMCL1	uc002sfu.3	+	NA	3510	3510
GMDS	uc003mtq.3	-	1470	3810	2640
GMFB	uc021rtf.1	-	1830	1830	1830
GNAI3	uc001dxz.3	+	3300	NA	3300
GNAQ	uc004akw.3	-	3150	NA	3150
GNB1L	uc002zqf.1	-	1080	1230	1155
GNL2	uc001cbk.3	-	NA	1260	1260
GNPNAT1	uc001xab.3	-	2040	2040	2040
GNPTG	uc002clm.3	+	1440	1470	1455
GOLGA5	uc001yaz.1	+	NA	1980	1980
GOLGA6A	uc002axa.1	-	1560	1650	1605
GOLGA6B	uc010uks.1	+	1590	1650	1620
GOLGA6C	uc002azs.2	+	1590	1950	1770
GOLGA6D	uc010uma.2	+	1560	1650	1605
GOLM1	uc010mqd.1	-	2220	2940	2580
GOLPH3	uc003jhp.1	-	2100	NA	2100
GOPC	uc003pxq.1	-	NA	1740	1740
GOT1	uc001kpr.3	-	NA	1230	1230
GPATCH1	uc002nug.1	+	NA	2250	2250
GPATCH2	uc001hlf.1	-	1440	2880	2160
GPBP1L1	uc001coq.3	-	3480	NA	3480
GPC6-AS2	uc031qmw.1	-	4380	4410	4395
GPCPD1	uc002wme.4	-	2100	3150	2625
GPLD1	uc003ned.2	-	1500	1860	1680
GPN2	uc001bnd.1	-	NA	1320	1320
GPR135	uc001xed.2	-	NA	2280	2280
GPR143	uc004cst.2	-	NA	3780	3780
GPR1AS	uc031rqx.1	+	3480	NA	3480
GPR87	uc003eyt.2	-	NA	2760	2760
GPR89C	uc009wjm.3	+	NA	1770	1770
GRPR	uc004cxj.3	+	3330	3330	3330
GRWD1	uc002pjd.2	+	1230	1440	1335
GTDC2	uc003cmr.2	-	NA	1710	1710
GTF2A2	uc002agg.3	-	2430	2490	2460
GTF2E1	uc003edz.4	+	1440	4410	2925
GTF2H5	uc003qrd.3	+	NA	2520	2520
GTF3C6	uc003pum.3	+	1170	1200	1185
GTPBP1	uc003awg.3	+	3120	3240	3180
GUCA1B	uc003orz.3	-	NA	1440	1440
GUSBP1	uc003jgh.5	+	3360	3330	3345
GUSBP2	uc003nim.2	-	1890	3480	2685
GUSBP9	uc021yag.1	-	4320	2400	3360
H3F3AP4	uc021pjv.1	+	1050	1050	1050
HACL1	uc011avr.1	-	NA	1320	1320
HAPLN1	uc003kin.3	-	3630	NA	3630
HBG2	uc001mak.1	-	NA	3360	3360
HCFC1	uc004fjp.3	-	1860	3000	2430
HCG17	uc031snc.1	-	NA	2370	2370
HCN4	uc002avp.3	-	NA	3000	3000
HDGF	uc009wsf.3	-	NA	1860	1860
HDLBP	uc002wba.3	-	NA	3330	3330
HEATR1	uc001hyd.2	-	2340	2550	2445
HEATR5A	uc010tpk.1	-	NA	1470	1470
HEATR5B	uc002rpp.1	-	NA	4470	4470
HEATR8-TTC4	uc001cxq.3	+	1590	3390	2490
HEBP2	uc003qhw.1	+	1080	1080	1080
HECTD1	uc001wrc.1	-	2400	3750	3075
HERC2P9	uc010azc.3	+	NA	1350	1350
HERC2	uc001zbj.4	-	NA	3270	3270
HERV-Fb1	uc002zco.3	-	1170	1170	1170
HIAT1	uc001dst.3	+	2760	4830	3795
HIATL1	uc004aur.3	+	3330	4440	3885
HIATL2	uc004aws.3	-	3390	NA	3390
HIC2	uc002zur.4	+	NA	3120	3120
HIF1AN	uc001krj.4	+	1620	2250	1935
HIST1H2AC	uc003ngo.3	+	1890	1890	1890
HIST1H2BC	uc003ngk.4	-	NA	1200	1200
HIST1H2BD	uc003ngs.3	+	1320	1650	1485
HIST1H2BK	uc003nix.2	-	1080	1080	1080
HIST2H2BA	uc001eio.2	+	NA	1170	1170
HIVEP1	uc003nac.3	+	NA	1110	1110
HIVEP2	uc003qjd.3	-	NA	1230	1230
HK2	uc002snd.3	+	NA	3450	3450
HLA-G	uc011dmb.3	+	1110	NA	1110
HLA-H	uc021ytw.1	+	1110	1590	1350
HMGXB3	uc003lrk.4	+	1770	4710	3240
HMOX1	uc003ant.2	+	NA	1350	1350
HNRNPUL2-BSCL2	uc001nuu.2	-	3300	3990	3645
HNRNPUL2	uc001nuw.3	-	1770	1830	1800
HP08474	uc021rro.1	+	3270	3300	3285
HP11097	uc021sqh.1	+	NA	1080	1080
HPRT1	uc004exl.4	+	4380	4410	4395
HRSP12	uc003yii.1	-	1860	1950	1905
HS3ST5	uc003pwh.4	-	3660	NA	3660
HS6ST1	uc002tpt.4	-	1590	2940	2265
HSCB	uc003aea.3	+	NA	1050	1050
HSD17B11	uc003hqp.2	-	NA	3060	3060
HSD17B12	uc001mxq.4	+	NA	2400	2400
HSPA14	uc001inf.4	+	NA	2760	2760
HTRA4	uc003xmj.3	+	NA	1830	1830
HUS1	uc003tod.2	-	1650	2040	1845
HUWE1	uc004dsp.4	-	3300	4500	3900
IARS2	uc001hmc.3	+	4740	NA	4740
IDE	uc001kia.3	-	1470	3330	2400
IER3IP1	uc002lcu.3	-	2640	2640	2640
IFFO2	uc001bbd.2	-	NA	2610	2610
IFNA14	uc003zoo.1	-	NA	1620	1620
IFNGR2	uc002yrp.4	+	2340	3660	3000
IGF2BP3	uc003swg.3	-	NA	3420	3420
IGFBP4	uc002hus.3	+	1770	1770	1770
IGSF10	uc011bod.2	-	2280	1860	2070
IGSF1	uc004ewf.2	-	4020	NA	4020
IGSF21	uc001bau.2	+	3720	NA	3720
IGSF9B	uc031qfh.1	-	NA	1590	1590
IL17RB	uc003dha.3	+	NA	2280	2280
IMPAD1	uc003xte.4	-	NA	3720	3720
INADL	uc009wag.3	+	1950	1950	1950
INO80D	uc002vaz.4	-	3330	NA	3330
IPMK	uc001jkb.3	-	NA	2220	2220
IPO5	uc001vne.3	+	NA	1470	1470
IPO8	uc001rjd.3	-	NA	1740	1740
IPO9	uc001gwz.3	+	3300	NA	3300
IPPK	uc004asl.1	-	NA	2910	2910
IPW	uc001yxn.4	+	2250	3120	2685
IQCG	uc003fyp.3	-	1260	1320	1290
IQGAP1	uc002bpl.1	+	NA	4890	4890
IQSEC2	uc004dsd.3	-	2280	3510	2895
IRS1	uc002voh.4	-	NA	1200	1200
IRS2	uc001vqv.3	-	NA	2520	2520
ISCA1	uc004aop.3	-	2220	2250	2235
ISM1	uc010gce.1	+	2130	NA	2130
ISOC1	uc003kva.3	+	NA	2280	2280
ISY1-RAB43	uc003elo.2	-	3000	NA	3000
ITGA5	uc001sga.3	-	NA	1230	1230
ITGAE	uc002fwo.4	-	NA	1050	1050
ITGB5	uc003eho.3	-	4950	NA	4950
ITM2B	uc001vbz.3	+	3360	3420	3390
IWS1	uc002ton.2	-	NA	1170	1170
JA760602	uc022bqs.1	-	1080	1080	1080
JAG1	uc002wnw.2	-	1440	2220	1830
JHDM1D	uc003vvm.3	-	NA	2520	2520
JOSD1	uc003awf.3	-	1890	1950	1920
JPX	uc004ebp.3	+	2790	NA	2790
KANK3	uc010dwa.3	-	1230	1230	1230
KANSL1	uc010dav.3	-	3330	3390	3360
KBTBD2	uc003tdb.2	-	3000	3000	3000
KCNK5	uc003oon.3	-	1740	3870	2805
KCNMB2-IT1	uc031sci.1	+	NA	1320	1320
KCNMB2	uc031scj.1	+	NA	1320	1320
KCNMB4	uc001svx.3	+	2100	4950	3525
KCNQ1OT1	uc001lwp.3	-	1590	3690	2640
KCTD5	uc002crd.3	+	1740	2400	2070
KCTD8	uc003gwu.3	-	NA	1230	1230
KCTD9	uc003xeo.3	-	3120	3150	3135
KDM3B	uc003lcy.1	+	2490	2520	2505
KDM4D	uc001pfe.3	+	1890	3060	2475
KHDRBS1	uc001buc.2	+	2220	2220	2220
KHSRP	uc002mer.4	-	NA	1050	1050
KIAA0100	uc002hbu.3	-	2430	3150	2790
KIAA0355	uc002nvd.4	+	NA	1350	1350
KIAA0391	uc001wta.4	+	4680	4020	4350
KIAA0556	uc002dow.3	+	NA	2400	2400
KIAA0947	uc003jdm.5	+	4200	NA	4200
KIAA1002	uc009zpo.1	-	NA	1080	1080
KIAA1024L	uc031skx.1	+	2130	2160	2145
KIAA1109	uc003ieh.3	+	NA	1860	1860
KIAA1143	uc011bac.2	-	1650	1650	1650
KIAA1147	uc003vwk.3	-	2670	4800	3735
KIAA1279	uc001joy.3	+	3000	3420	3210
KIAA1430	uc003ixf.4	-	NA	1200	1200
KIAA1524	uc003dxb.4	-	NA	1380	1380
KIAA1551	uc001rks.3	+	3570	3630	3600
KIAA1671	uc003abn.3	+	2820	2940	2880
KIAA1731	uc009ywb.1	+	3510	3720	3615
KIAA1919	uc003puv.4	+	1050	1170	1110
KIAA2018	uc003eam.3	-	NA	1440	1440
KIAA2026	uc003zjq.4	-	NA	3690	3690
KIF11	uc001kic.3	+	3660	NA	3660
KIF18A	uc001msc.2	-	2640	3840	3240
KIF1C	uc002gan.2	+	NA	3420	3420
KIF5B	uc001iwe.4	-	4200	NA	4200
KIF5C	uc010zbu.2	+	NA	1890	1890
KIF9-AS1	uc003cqw.2	+	2100	2790	2445
KLC1	uc010tyd.1	+	3360	4020	3690
KLC4	uc003otr.1	+	1620	2400	2010
KLF3	uc003gth.4	+	NA	1380	1380
KLHDC2	uc001wwx.3	+	1860	1860	1860
KLHL11	uc002hyf.1	-	NA	1230	1230
KLHL15	uc004dba.4	-	1620	3480	2550
KLHL23	uc002ufi.2	+	NA	2220	2220
KLHL25	uc002bly.3	-	NA	1650	1650
KLHL26	uc002njz.1	+	1620	3570	2595
KLHL42	uc001rij.3	+	2400	2880	2640
KMT2D	uc001rta.4	-	3150	3150	3150
KNOP1	uc002dgq.3	-	1470	1500	1485
KPNA5	uc003pxh.3	+	NA	3390	3390
KTN1-AS1	uc001xbz.2	-	NA	2280	2280
LACTB2	uc003xyp.3	-	NA	1980	1980
LACTB	uc002alw.3	+	1080	1590	1335
LAMTOR5-AS1	uc031pnm.1	+	NA	1050	1050
LANCL2	uc003tqp.3	+	1500	3750	2625
LAP3	uc003gph.1	+	NA	2880	2880
LARP6	uc002ass.3	-	NA	2430	2430
LEFTY1	uc010pvj.3	-	3810	3810	3810
LEPROTL1	uc003xhx.2	+	NA	2730	2730
LHFPL2	uc003kfo.3	-	1230	NA	1230
LIMD1	uc003coq.3	+	1110	NA	1110
LIMS1	uc002tel.3	+	3540	4620	4080
LINC00265	uc003thf.3	+	3150	NA	3150
LINC00340	uc003ndl.3	+	2520	2550	2535
LINC00474	uc004bjm.3	-	NA	4050	4050
LINC00486	uc002roo.2	+	NA	1980	1980
LINC00630	uc004ejq.2	+	NA	4110	4110
LINC00649	uc002ytn.3	+	NA	4050	4050
LINC00669	uc002lal.1	-	1230	1740	1485
LINC00674	uc002jgq.3	+	NA	1710	1710
LINC00678	uc009yjc.2	-	2220	2220	2220
LINC00707	uc001ijm.3	+	NA	3960	3960
LINC00862	uc001gvd.1	-	1560	3270	2415
LINC00875	uc001ejp.3	-	2010	4980	3495
LINC00880	uc003fbc.3	-	NA	4290	4290
LINC00883	uc010hpq.3	+	NA	2130	2130
LINC-ROR	uc031ril.1	-	NA	2160	2160
LLPH	uc010ssx.2	-	1260	4230	2745
LMAN1	uc002lhz.3	-	NA	3150	3150
LMAN2	uc003mge.3	-	1770	2610	2190
LMTK2	uc003upd.2	+	2040	3330	2685
LNP1	uc003dtx.4	+	NA	3960	3960
LOC100127983	uc022axl.1	-	2010	2820	2415
LOC100129195	uc010jqw.2	-	NA	3360	3360
LOC100129931	uc021xld.1	-	NA	2010	2010
LOC100129973	uc031qsa.1	+	NA	3150	3150
LOC100130480	uc021ugs.1	+	NA	1200	1200
LOC100130691	uc002ulk.1	-	2760	3630	3195
LOC100130987	uc010rpo.1	+	NA	4380	4380
LOC100131564	uc001dpt.2	-	NA	1230	1230
LOC100131655	uc021ulr.1	-	1470	2100	1785
LOC100131691	uc002qtm.4	+	NA	1620	1620
LOC100132167	uc010mnd.3	+	NA	4200	4200
LOC100132247	uc010bxg.3	+	2820	2820	2820
LOC100132832	uc003ufy.2	+	1770	1770	1770
LOC100133286	uc011aea.1	-	NA	4320	4320
LOC100133331	uc002khh.3	-	NA	1110	1110
LOC100144595	uc002tyu.2	-	NA	1260	1260
LOC100216546	uc003vcj.2	-	NA	1230	1230
LOC100271836	uc002diu.1	-	4770	4800	4785
LOC100288069	uc001abo.3	-	1770	1770	1770
LOC100288637	uc001zev.3	+	NA	1650	1650
LOC100289561	uc003uzd.1	+	NA	2010	2010
LOC100499484	uc011lur.2	+	2730	4500	3615
LOC100505679	uc021stj.1	+	1080	1080	1080
LOC100506013	uc003iqv.2	+	2550	2610	2580
LOC100506083	uc002eyt.3	-	2250	3360	2805
LOC100506136	uc010lfm.2	-	NA	1470	1470
LOC100506305	uc001mkl.2	-	1230	1320	1275
LOC100506499	uc031qom.1	-	NA	3390	3390
LOC100506639	uc010ivk.4	+	NA	1110	1110
LOC100506655	uc002dob.2	-	NA	1110	1110
LOC100506710	uc003zzp.2	+	NA	1230	1230
LOC100506714	uc003bfq.3	-	NA	1260	1260
LOC100506746	uc003hqf.1	-	NA	1260	1260
LOC100506963	uc001bhp.2	-	2340	2340	2340
LOC100507254	uc003qdd.3	+	2880	2880	2880
LOC100507266	uc003gid.3	+	1470	NA	1470
LOC100630923	uc003uze.2	+	1560	NA	1560
LOC100630923	uc011kkq.1	+	NA	3300	3300
LOC101054525	uc010rum.2	+	NA	2250	2250
LOC145783	uc002adz.1	-	NA	3330	3330
LOC146880	uc010wqc.2	-	1110	1650	1380
LOC148709	uc001gyk.1	+	NA	1620	1620
LOC152578	uc021xoj.1	+	NA	3000	3000
LOC220729	uc011bug.2	-	NA	1260	1260
LOC253039	uc004bkq.3	+	NA	1080	1080
LOC254896	uc003xcx.3	+	NA	2280	2280
LOC283299	uc001mfs.1	-	3300	NA	3300
LOC283335	uc001sbk.2	-	NA	1350	1350
LOC283683	uc001yvf.2	-	1470	2220	1845
LOC285033	uc002svn.3	+	1650	3450	2550
LOC285819	uc003nie.2	-	NA	1260	1260
LOC286059	uc003xcw.1	+	NA	1950	1950
LOC286190	uc022avq.2	+	NA	1320	1320
LOC286467	uc004ewi.3	-	NA	1050	1050
LOC339874	uc003eoc.2	-	NA	4230	4230
LOC388813	uc031rux.1	-	NA	1980	1980
LOC389247	uc003ivr.3	-	NA	1080	1080
LOC399744	uc009xme.3	+	NA	1500	1500
LOC400684	uc031rkf.1	-	NA	1950	1950
LOC400927	uc010gxm.2	-	3510	3570	3540
LOC401320	uc003tbj.2	-	NA	2010	2010
LOC440173	uc010mqg.4	-	NA	3540	3540
LOC440300	uc021stk.1	+	1590	2010	1800
LOC440354	uc002dsp.3	-	2250	2250	2250
LOC440434	uc002hpx.2	-	3000	4080	3540
LOC440600	uc001dzj.3	-	NA	2550	2550
LOC441242	uc003tud.2	-	2400	2430	2415
LOC441461	uc004baj.4	-	NA	2610	2610
LOC642236	uc022bht.1	-	NA	3150	3150
LOC642776	uc004eqg.1	-	3750	NA	3750
LOC643623	uc021zeo.1	+	3660	3690	3675
LOC645513	uc021xrg.1	+	3660	4890	4275
LOC646278	uc021sgt.1	+	1200	1890	1545
LOC646626	uc001dla.2	+	NA	4650	4650
LOC652276	uc002cqy.3	+	NA	1620	1620
LOC653501	uc010mmp.3	-	2550	2640	2595
LOC653739	uc003vsg.3	-	4680	NA	4680
LOC727677	uc003yse.2	-	2670	2790	2730
LOC728554	uc031sme.1	+	2040	3060	2550
LOC728875	uc001eks.3	-	3450	4290	3870
LOC729177	uc003ndm.2	-	NA	1500	1500
LOC729970	uc021oqc.2	+	NA	3000	3000
LOC731275	uc001hzq.2	-	4830	4950	4890
LOC96610	uc011aiq.1	+	1470	1710	1590
LONRF1	uc003wwd.1	-	NA	1320	1320
LOXL1	uc002awc.1	+	NA	1110	1110
LPAR6	uc001vcc.1	-	NA	2790	2790
LPCAT1	uc003jcm.3	-	1470	3240	2355
LPP	uc011bsg.2	+	3330	4980	4155
LRP1	uc001snd.3	+	NA	1470	1470
LRP4-AS1	uc001ndl.3	+	1470	3330	2400
LRP4	uc001ndn.4	-	NA	3660	3660
LRPAP1	uc003ghh.4	-	NA	2730	2730
LRPPRC	uc002rtr.2	-	1950	1980	1965
LRRC1	uc003pcd.1	+	NA	1380	1380
LRRC37B	uc010wbx.2	+	1590	1620	1605
LRRC40	uc001der.2	-	3330	4830	4080
LRRC47	uc001akx.1	-	2010	2010	2010
LRRC49	uc002asu.3	+	1200	2370	1785
LRRC58	uc003edr.2	-	3060	3120	3090
LRRC59	uc002iqt.3	-	2040	2040	2040
LRRC66	uc003gzi.3	-	NA	1710	1710
LRRFIP1	uc002vxc.3	+	NA	1650	1650
LRRN1	uc003bpt.4	+	4890	4890	4890
LRRN4	uc002wmo.3	-	NA	1080	1080
LSG1	uc003fui.3	-	1500	3420	2460
LSM3	uc003byn.3	+	2550	2550	2550
LTBP1	uc021vft.1	+	NA	1110	1110
LTBP2	uc001xqa.3	-	NA	1260	1260
LTN1	uc002ymr.2	-	NA	2010	2010
LTV1	uc003qjs.3	+	NA	1590	1590
LUC7L2	uc011kqs.2	+	2160	2250	2205
LYRM2	uc010kce.2	-	NA	3300	3300
MACC1-AS1	uc031swo.1	+	1110	1500	1305
MAGED1	uc004dpm.3	+	3000	NA	3000
MAK16	uc003xjj.3	+	1950	2100	2025
MAL2	uc003yop.3	+	4020	4050	4035
MALAT1	uc010roh.3	+	1170	1170	1170
MALSU1	uc003swd.1	+	1230	1320	1275
MANEA	uc003poo.2	+	NA	1860	1860
MAP2K1	uc010bhq.3	+	NA	1890	1890
MAP2K2	uc002lzk.3	-	NA	1650	1650
MAP2K4P1	uc022bza.1	-	NA	3480	3480
MAP3K14-AS1	uc010dah.3	+	NA	1710	1710
MAP3K14	uc002iiw.1	-	NA	2880	2880
MAP3K19	uc010fne.1	-	NA	1830	1830
MAP3K1	uc003jqw.4	+	NA	3450	3450
MAPK1IP1L	uc001xbq.1	+	2340	2340	2340
MAPK6	uc002abp.3	+	4950	NA	4950
MAPK8	uc001jgn.3	+	1860	3900	2880
MAPRE1	uc002wyh.3	+	3300	3300	3300
MASP2	uc001aru.3	-	NA	1560	1560
MAU2	uc002nmk.4	+	1830	2880	2355
MB21D1	uc003pgx.1	-	NA	3000	3000
MB21D2	uc011bsp.2	-	2040	4530	3285
MBLAC2	uc003kjp.3	-	1500	1980	1740
MBTPS1	uc002fhi.3	-	3030	4170	3600
MCM3AP	uc002zir.1	-	NA	2370	2370
MCM6	uc002tuw.4	-	2520	3990	3255
MCM9	uc021zeh.1	-	3360	4980	4170
MEA1	uc010jyc.1	-	3390	3270	3330
MED13L	uc001tvw.3	-	3000	4440	3720
MED13	uc002izo.3	-	4440	4320	4380
MED14	uc004dex.4	-	3540	4140	3840
MED17	uc001pem.4	+	3030	3030	3030
MED9	uc002grh.1	+	2100	2100	2100
MEMO1	uc010ymv.1	-	2010	2040	2025
METAP1	uc003huf.4	+	3030	3420	3225
METTL14	uc003icf.3	+	2790	3330	3060
METTL21A	uc002vce.3	-	1110	2790	1950
METTL25	uc001szq.3	+	NA	1620	1620
MEX3C	uc002lfc.4	-	2820	2820	2820
MFAP1	uc001zth.1	-	2640	2640	2640
MFHAS1	uc003wsj.1	-	NA	3120	3120
MGC2752	uc010euw.3	+	1620	1980	1800
MGC72080	uc010lfp.1	-	NA	1200	1200
MGMT	uc001lkh.2	+	1110	NA	1110
MIA3	uc001hnl.3	+	NA	1170	1170
MICALL1	uc003aui.3	+	3810	3900	3855
MICU1	uc001jtb.2	-	NA	3420	3420
MICU2	uc001uof.3	-	1260	3450	2355
MICU3	uc003wxd.2	+	1500	4050	2775
MIER2	uc002lok.1	-	2610	3150	2880
MIOS	uc003srf.3	+	1200	1200	1200
MIPEP	uc001uox.4	-	NA	1440	1440
MIR155HG	uc002ylm.4	+	NA	1620	1620
MIR181A2HG	uc022bni.1	+	2940	4290	3615
MIR31HG	uc003zpe.2	-	1860	4080	2970
mir-34	uc009vmq.3	-	3720	3720	3720
MIR548AN	uc021rly.1	-	NA	3510	3510
MIR548G	uc021xbq.1	-	2940	NA	2940
MIR548Q	uc022bli.1	-	3540	NA	3540
MIS18A	uc002ypi.3	-	1260	1320	1290
MIS18BP1	uc001wwf.3	-	3000	3030	3015
MITD1	uc002szs.1	-	1260	1500	1380
MKNK1	uc010omf.1	-	NA	1050	1050
MLEC	uc001tyy.1	+	1830	1860	1845
MLLT1	uc002mek.3	-	NA	3660	3660
MMACHC	uc009vxv.3	+	1320	1440	1380
MMADHC	uc002txc.3	-	2340	2370	2355
MMD	uc002iui.3	-	NA	3270	3270
MMP15	uc002ena.3	+	NA	1560	1560
MMP24	uc002xbu.2	+	2040	2910	2475
MOB1A	uc002skh.4	-	1050	1050	1050
MOCOS	uc002kzq.4	+	NA	2880	2880
MORC2	uc003aje.1	-	NA	1560	1560
MORC3	uc002yvi.3	+	1860	3450	2655
MOSPD2	uc004cwi.3	+	NA	1500	1500
MPHOSPH10	uc002sht.2	+	1320	1380	1350
MPHOSPH6	uc002fgw.3	-	2010	2820	2415
MREG	uc002vfo.3	-	NA	3480	3480
MRPL14	uc003owp.3	-	1170	1710	1440
MRPL15	uc003xsa.2	+	1590	1590	1590
MRPL19	uc002snl.3	+	1950	1950	1950
MRPL1	uc003hku.2	+	NA	3540	3540
MRPL44	uc002vnr.4	+	1320	1320	1320
MRPS15	uc001cas.2	-	NA	1050	1050
MRPS23	uc002ivc.3	-	1380	1440	1410
MRPS28	uc003ybp.3	-	1890	3840	2865
MRPS31	uc001uxm.4	-	NA	4560	4560
MRPS36	uc003jvq.3	+	1260	1560	1410
MRPS9	uc002tcn.4	+	2790	4140	3465
MRTO4	uc001bbs.3	+	1080	1080	1080
MSH3	uc003kgz.4	+	2670	3630	3150
MSN	uc004dwf.3	+	1200	1620	1410
MT1A	uc002eji.3	+	NA	2400	2400
MTBP	uc003ypc.2	+	NA	3240	3240
MTDH	uc003yhz.3	+	4230	NA	4230
MTERF	uc010let.1	-	NA	1650	1650
MTFMT	uc002aof.4	-	2670	3390	3030
MTMR4	uc002iwj.2	-	NA	1890	1890
MTNR1B	uc001pdk.1	+	NA	1440	1440
MTOR	uc001asd.3	-	1950	3780	2865
MUC19	uc021qxf.1	+	NA	1500	1500
MUL1	uc001bdi.4	-	1080	1080	1080
MUT	uc003ozg.4	-	NA	3450	3450
MYCBP	uc001ccs.3	-	1320	1350	1335
MYH9	uc003apg.3	-	2820	2880	2850
MYLK-AS1	uc003egk.3	+	NA	3120	3120
MYO1D	uc002hho.1	-	1620	NA	1620
MYOT	uc011cye.2	+	3300	NA	3300
MZT1	uc001viu.2	-	2160	2400	2280
N4BP1	uc002efp.3	-	3480	NA	3480
N4BP3	uc003mik.1	+	1500	1560	1530
NAA38	uc003vjg.3	+	2550	2550	2550
NACC1	uc002mwm.4	+	2730	2880	2805
NAIP	uc003jyj.1	-	2340	2430	2385
NAMPT	uc003vdq.3	-	NA	1470	1470
NANOGP1	uc001qtp.1	+	2220	2220	2220
NANP	uc002wuy.3	-	NA	1200	1200
NANS	uc004ayc.3	+	NA	1830	1830
NAPA-AS1	uc021uwo.1	+	NA	2130	2130
NAT2	uc003wyw.1	+	NA	1110	1110
NBEAL1	uc002uzt.3	+	NA	3300	3300
NBPF10	uc021ouk.1	+	3570	NA	3570
NCBP1	uc004axq.3	+	3540	4350	3945
NCK1	uc003erh.3	+	NA	1950	1950
NCKAP5L	uc009zlk.2	-	1500	3300	2400
NCL	uc002vru.3	-	1170	1170	1170
NCOA2	uc003xyn.1	-	1050	2550	1800
NCOA5	uc002xre.3	-	1170	1170	1170
NDC80	uc002kli.3	+	3150	4860	4005
NDUFA4	uc003srx.2	-	1080	1080	1080
NDUFA5	uc003vks.3	-	1770	1770	1770
NDUFAB1	uc002dlw.3	-	1950	1950	1950
NDUFB9	uc011lim.1	+	1320	2370	1845
NDUFS3	uc001nft.3	+	1650	1710	1680
NDUFS4	uc003jpe.2	+	2160	NA	2160
NDUFS6	uc003jcy.3	+	1710	1770	1740
NDUFV2	uc002knu.3	+	3450	3450	3450
NDUFV3	uc031rvu.1	+	1650	1710	1680
NEAT1	uc010rog.2	+	2820	2820	2820
NEDD8-MDP1	uc021rrm.1	-	2280	2430	2355
NEK9	uc001xrl.3	-	NA	1170	1170
NELFB	uc004cmm.4	+	NA	1710	1710
NFE2L3	uc003sxq.3	+	3750	3750	3750
NFIL3	uc004arh.3	-	NA	1590	1590
NFYB	uc001tkl.1	-	1650	1830	1740
NHLRC2	uc001lax.2	+	2820	3480	3150
NINJ1	uc004atg.4	-	1560	1560	1560
NIPAL1	uc003gxw.3	+	NA	2490	2490
NKIRAS1	uc003cck.3	-	3510	3510	3510
NMNAT1	uc001aqp.3	+	NA	1830	1830
NOA1	uc003hck.3	-	1830	1830	1830
NOC3L	uc001kjq.1	-	NA	1710	1710
NODAL	uc001jrc.2	-	1200	1200	1200
NOM1	uc003wmy.3	+	1110	2670	1890
NOMO1	uc002dcv.3	+	1620	4530	3075
NOP14-AS1	uc003ggi.1	+	NA	1110	1110
NOP58	uc002uzb.3	+	2400	2430	2415
NOTCH1	uc004chz.3	-	1050	3000	2025
NPAT	uc001pjz.4	-	3300	3690	3495
NPHP3-ACAD11	uc003eoz.1	-	3750	4410	4080
NPIPL1	uc010vct.2	-	4350	4410	4380
NPIPL3	uc002dix.1	-	2790	2760	2775
NPIP	uc021tdy.1	-	NA	2280	2280
NPTX2	uc003upl.2	+	NA	1200	1200
NR2F6	uc002nfq.3	-	1590	1620	1605
NRAS	uc009wgu.3	-	1590	1590	1590
NRL	uc001wlq.3	-	1740	2040	1890
NSFP1	uc021tyz.1	+	4200	4860	4530
NSUN3	uc003drl.1	+	NA	3840	3840
NT5DC1	uc003pwj.3	+	1080	1110	1095
NT5DC3	uc010swe.1	-	NA	3420	3420
NTS	uc001tag.3	+	1080	1110	1095
NUAK1	uc001tlj.1	-	1050	4740	2895
NUAK2	uc001hce.3	-	1590	1620	1605
NUCKS1	uc001hdb.3	-	3420	4020	3720
NUDCD3	uc003tkz.3	-	1110	1110	1110
NUDC	uc001bng.2	+	3150	3210	3180
NUDT19	uc010edf.3	+	2040	2490	2265
NUDT21	uc002eja.3	-	2820	2820	2820
NUDT5	uc001ilj.3	-	3450	3450	3450
NUFIP1	uc001uzp.2	-	3060	3990	3525
NUP133	uc001htn.3	-	3360	4950	4155
NUP188	uc004bws.2	+	NA	1770	1770
NUP205	uc003vsw.3	+	3150	NA	3150
NUP210	uc003bxv.1	-	3720	4290	4005
NUP93	uc002eka.3	+	2250	NA	2250
NUS1	uc003pxw.3	+	3720	3750	3735
NXN	uc002fsa.3	-	NA	1770	1770
OAZ2	uc002ano.2	-	1980	1980	1980
OGFRL1	uc003pfx.1	+	1620	1710	1665
OIP5-AS1	uc001znm.4	+	1980	1980	1980
OIP5	uc001znp.3	-	2940	2940	2940
OPA1-AS1	uc031scv.1	-	NA	1170	1170
ORAI1	uc021rff.1	+	1950	1950	1950
OSBPL11	uc003eic.3	-	NA	3150	3150
OSBPL1A	uc002kve.3	-	NA	3660	3660
OSBP	uc001noc.1	-	1770	1830	1800
OSER1	uc002xlk.3	-	1860	1860	1860
OTUD3	uc001bcs.4	+	3300	3300	3300
OTUD4	uc003ika.4	-	3120	3300	3210
OXCT1	uc003jmn.3	-	1770	2820	2295
P2RX5-TAX1BP3	uc002fwd.3	-	3540	3300	3420
PA2G4	uc001sjm.3	+	1080	1200	1140
PABPC1L	uc002xmx.3	+	1650	2550	2100
PACSIN2	uc003bdg.4	-	3330	4020	3675
PADI3	uc001bai.3	+	NA	2730	2730
PAK1IP1	uc003mzg.3	+	NA	1890	1890
PAK2	uc003fwy.4	+	NA	4650	4650
PALB2	uc002dlx.1	-	2490	4170	3330
PALD1	uc001jrd.4	+	2430	3300	2865
PAM16	uc002cwd.3	-	1320	1350	1335
PANK3	uc003lzz.2	-	2940	3030	2985
PAPPA	uc004bjn.3	+	NA	3360	3360
PAPSS1	uc003hyk.3	-	NA	3450	3450
PARD6B	uc002xvo.3	+	2730	2790	2760
PAXBP1-AS1	uc002yqk.3	+	NA	1380	1380
PBX1	uc010pkw.1	+	2220	NA	2220
PCBD2	uc010jdz.3	+	2760	2910	2835
PCBP2	uc010soh.1	+	NA	1350	1350
PCCA-AS1	uc031qna.1	-	2160	NA	2160
PCDHA11	uc003lia.2	+	NA	2160	2160
PCDHGA5	uc003lju.2	+	1590	NA	1590
PCDHGA8	uc003lkd.2	+	1590	NA	1590
PCDHGB1	uc003ljo.2	+	1590	NA	1590
PCDHGB2	uc003ljs.2	+	1590	NA	1590
PCDHGC4	uc003lky.2	+	NA	2130	2130
PCF11	uc001ozx.4	+	2010	2010	2010
PCGF2	uc002hqp.1	-	1650	1710	1680
PCIF1	uc002xqs.3	+	1200	1230	1215
PCNXL2	uc001hvl.2	-	3870	3960	3915
PCNXL4	uc001xeq.2	+	3300	3540	3420
PCSK5	uc004akc.2	+	3450	NA	3450
PCSK7	uc001pqr.3	-	3060	3120	3090
PDAP1	uc003uqe.3	-	1710	1770	1740
PDCD11	uc001kwy.1	+	1650	3270	2460
PDCD7	uc002aol.3	-	1740	1950	1845
PDCL	uc004bmz.2	-	1110	1320	1215
PDIA4	uc003wff.2	-	3180	3270	3225
PDPK1	uc002cqz.1	-	NA	2640	2640
PDXDC2P	uc002eyc.3	-	1050	NA	1050
PDZD8	uc001lde.1	-	2490	NA	2490
PEAK1	uc021sqy.1	-	NA	4350	4350
PECR	uc010zjq.2	-	NA	1830	1830
PELI1	uc002sct.4	-	3420	3420	3420
PELI2	uc001xch.3	+	NA	2910	2910
PELO	uc003jos.3	+	1560	1740	1650
PERP	uc003qht.2	-	2010	2400	2205
PET112	uc003iml.3	-	1710	2220	1965
PEX13	uc002sau.4	+	1350	3480	2415
PEX3	uc003qjl.3	+	NA	2280	2280
PFDN2	uc001fxu.3	-	NA	2220	2220
PFDN4	uc002xwx.3	+	1380	1470	1425
PFKFB2	uc010psc.2	+	NA	2100	2100
PGAM5	uc010tbr.2	+	NA	2370	2370
PGM5P2	uc004aff.4	-	NA	1620	1620
PGRMC2	uc003igg.3	-	2490	2550	2520
PHAX	uc003kua.2	+	3390	3420	3405
PHB	uc002iox.1	-	1350	1380	1365
PHF5A	uc003bab.3	-	1080	1170	1125
PHOSPHO2-KLHL23	uc002ufh.2	+	3840	NA	3840
PIAS4	uc002lzg.3	+	NA	2490	2490
PIEZO2	uc002kos.2	-	4230	4320	4275
PIGC	uc001gii.1	-	4170	NA	4170
PIK3CA	uc003fjk.3	+	2160	NA	2160
PIK3R1	uc003jva.3	+	1260	3270	2265
PIK3R4	uc003enj.3	-	NA	4020	4020
PILRB	uc022ail.1	+	1890	1890	1890
PIN4	uc004eao.2	+	3330	NA	3330
PIP4K2A	uc001irl.4	-	NA	2640	2640
PIP4K2B	uc002hqs.3	-	NA	1260	1260
PIR-FIGF	uc022bth.1	-	NA	2730	2730
PISD	uc003alm.4	-	1620	2100	1860
PKD1L3	uc010vmm.2	-	NA	1380	1380
PKD2	uc003hre.3	+	3540	3810	3675
PLAGL2	uc002wxn.2	-	1950	1950	1950
PLCB1	uc010zrb.1	+	NA	1980	1980
PLD6	uc010cpn.3	-	NA	1620	1620
PLEKHA1	uc001lge.2	+	NA	1320	1320
PLEKHA3	uc002umn.3	+	NA	1500	1500
PLEKHF2	uc003yhn.2	+	2280	2520	2400
PLEKHG4B	uc003jak.2	+	NA	3450	3450
PLEKHH1	uc001xjl.1	+	1440	2010	1725
PLEKHM2	uc010obo.2	+	3150	4200	3675
PLGRKT	uc003zjd.3	-	2220	3780	3000
PLK1	uc002dlz.1	+	1380	1500	1440
PLXNA1	uc003ejg.3	+	1050	1500	1275
PLXND1	uc003emx.2	-	NA	3060	3060
PMPCB	uc011kll.1	+	1950	1950	1950
PMS2P4	uc003tvo.3	-	NA	3810	3810
PNKD	uc002vhn.3	+	NA	2340	2340
PNN	uc001wuw.4	+	1050	1050	1050
PNO1	uc002seh.3	+	2340	2340	2340
PNPLA3	uc010gzm.1	+	1170	1170	1170
PNPT1	uc002rzf.3	-	1770	4140	2955
POLN	uc011bvi.1	-	1590	1590	1590
POLR1A	uc002sqs.3	-	3270	3720	3495
POLR2A	uc002ghf.4	+	1710	1890	1800
POLR2D	uc002tpj.3	-	1380	1500	1440
POLR3A	uc001jzn.3	-	2100	3270	2685
POM121C	uc003udk.4	-	2730	2730	2730
POM121	uc010lam.1	+	1440	1440	1440
POMP	uc001usf.3	+	2550	2550	2550
PON1	uc011kih.2	-	4290	NA	4290
POR	uc003udy.3	+	2430	3510	2970
POTEF	uc010fmh.2	-	NA	3540	3540
POTEI	uc031rpa.1	-	NA	1560	1560
POTEJ	uc021vor.2	+	NA	1050	1050
POU6F1	uc001rya.3	-	NA	1740	1740
PPA1	uc001jqv.1	-	NA	2430	2430
PPAP2B	uc001cyj.2	-	1440	3990	2715
PPAT	uc003hbr.3	-	4560	4560	4560
PPCDC	uc002azo.3	+	NA	3420	3420
PPID	uc003iqc.3	-	1260	1830	1545
PPIEL	uc001cdk.3	-	NA	2610	2610
PPIH	uc001chq.3	+	NA	1170	1170
PPIL1	uc003omu.2	-	2520	2550	2535
PPIL4	uc003qmo.2	-	NA	1260	1260
PPL	uc002cyd.1	-	NA	1590	1590
PPM1B	uc002rtx.3	+	1200	1200	1200
PPM1G	uc002rkl.4	-	3330	3330	3330
PPM1K	uc003hrm.5	-	NA	1470	1470
PPP1R15B	uc001hav.4	-	1080	1110	1095
PPP1R2	uc003fup.3	-	NA	1830	1830
PPP1R37	uc021uvs.1	+	2670	4830	3750
PPP2CA	uc003kze.3	-	3480	3510	3495
PPP2CB	uc003xik.3	-	3420	3420	3420
PPP2R5A	uc001hjb.3	+	NA	2010	2010
PPTC7	uc001trh.1	-	2370	NA	2370
PRAP1	uc021qbf.1	+	NA	1500	1500
PRC1-AS1	uc031qts.1	+	2880	2910	2895
PRCC	uc001fqa.3	+	2400	3570	2985
PRCD	uc002jrw.1	+	NA	1050	1050
PRDM14	uc003xym.3	-	2340	2340	2340
PRDX4	uc004dam.3	+	1890	2430	2160
PRDX6	uc001giy.1	+	1500	1500	1500
PREP	uc003prc.3	-	3180	4770	3975
PRKAR1A	uc031ref.1	+	NA	1830	1830
PRKCI	uc003fgs.2	+	3420	NA	3420
PRKG2	uc011cch.1	-	NA	1170	1170
PRKRIR	uc001oxh.1	-	NA	3300	3300
PROSC	uc003xkh.3	+	1230	2100	1665
PROSER1	uc001uwy.4	-	3300	3300	3300
PROSER2	uc001ikx.3	+	NA	3210	3210
PRPF19	uc001nqf.3	-	1440	1980	1710
PRPF8	uc002fte.3	-	3030	3660	3345
PRR12	uc002poo.4	+	NA	1170	1170
PRR14L	uc003alp.4	-	1470	3540	2505
PRRC2B	uc004cam.1	+	3780	3870	3825
PRRG4	uc001mtx.3	+	NA	2760	2760
PRSS12	uc003ica.2	-	2220	NA	2220
PRSS45	uc011bam.2	-	NA	1260	1260
PRSS50	uc021wxe.2	-	NA	1230	1230
PSAP	uc001jsm.3	-	3780	3780	3780
PSKH1	uc002euv.3	+	NA	2520	2520
PSMA1	uc010rcp.1	-	1260	1470	1365
PSMB1	uc003qxq.2	-	1950	3330	2640
PSMB3	uc002hqr.3	+	1470	1470	1470
PSMD14	uc002ubu.3	+	3150	NA	3150
PSMD4	uc001exl.3	+	1620	1620	1620
PSMD6-AS2	uc003dly.2	+	1080	1080	1080
PSMD8	uc002oii.4	+	1080	1110	1095
PSMG2	uc002krg.3	+	3390	4800	4095
PSPC1	uc021rgx.1	-	3270	NA	3270
PSTK	uc001lgy.1	+	1230	1260	1245
PTCD1	uc003uqh.3	-	2760	2760	2760
PTCHD4	uc011dwn.2	-	3720	4650	4185
PTGFRN	uc001egv.1	+	NA	3570	3570
PTGR1	uc011lwr.2	-	1740	1740	1740
PTK2B	uc003xfn.2	+	NA	1110	1110
PTP4A1	uc003pek.3	+	NA	1200	1200
PTP4A2	uc001bty.2	-	1950	2250	2100
PTPLB	uc003egj.2	-	NA	3180	3180
PTPN4	uc002tmf.2	+	3510	4890	4200
PTPN9	uc002bal.3	-	3690	NA	3690
PTS	uc009yyo.3	+	NA	1950	1950
PURB	uc003tme.3	-	NA	1080	1080
PWP1	uc001tmo.1	+	1590	1830	1710
PWP2	uc002zeb.3	+	NA	3000	3000
PXN-AS1	uc021reu.1	+	1350	1440	1395
PYGB	uc002wup.3	+	NA	2100	2100
QRSL1	uc003prm.3	+	1230	1860	1545
QSER1	uc001mty.3	+	3570	3570	3570
R3HDM1	uc002tuo.3	+	3270	4890	4080
RAB11B-AS1	uc002mjt.4	-	1170	1230	1200
RAB11B	uc002mju.4	+	NA	1740	1740
RAB12	uc002knp.3	+	3180	3210	3195
RAB14	uc004blc.3	-	1440	2820	2130
RAB1B	uc001ohf.3	+	1050	1110	1080
RAB20	uc001vqy.3	-	NA	2100	2100
RAB21	uc001swt.3	+	3450	3510	3480
RAB22A	uc002xyz.3	+	NA	2160	2160
RAB25	uc001fnc.3	+	NA	1200	1200
RAB32	uc003qln.1	+	NA	1320	1320
RAB33B	uc003ihv.3	+	2730	2820	2775
RAB39A	uc001pjt.3	+	NA	3510	3510
RAB3B	uc001cth.3	-	1350	NA	1350
RAB4B-EGLN2	uc010ehd.3	+	1110	1110	1110
RAB9B	uc004eli.2	-	NA	2010	2010
RABGEF1	uc003tvf.3	+	3360	4980	4170
RABIF	uc001gyl.3	-	NA	1320	1320
RABL3	uc003edx.3	-	1830	4320	3075
RAD18	uc003brd.3	-	3270	4680	3975
RAD21	uc003yod.3	-	3360	3360	3360
RAD51B	uc001xkg.2	+	1380	NA	1380
RAD51L3-RFFL	uc002hiq.2	-	1080	NA	1080
RALA	uc003thd.3	+	3540	NA	3540
RALGDS	uc011mcw.2	-	NA	1080	1080
RANBP9	uc003nbb.3	-	1320	1770	1545
RAP2A	uc001vnd.3	+	1350	3570	2460
RAPGEF5	uc003svg.3	-	NA	3120	3120
RARA	uc021txb.1	+	3030	3300	3165
RASA4B	uc011kku.2	-	2640	2820	2730
RASA4	uc011kld.1	-	2730	NA	2730
RAVER1	uc002moa.3	-	1770	1860	1815
RAVER2	uc001dbs.2	+	2010	3180	2595
RB1	uc001vcb.3	+	NA	3240	3240
RBBP9	uc002wqy.3	-	NA	1320	1320
RBM43	uc002txh.3	-	NA	1710	1710
RBM45	uc002ulv.3	+	NA	2160	2160
RBM4	uc010rpj.2	+	2820	2820	2820
RBMX2	uc004evt.3	+	1440	1440	1440
RBPMS2	uc002anq.3	-	3810	3810	3810
RBSG1	uc022cac.1	-	3660	NA	3660
RBX1	uc003azk.3	+	2670	2820	2745
RCL1	uc003zis.2	+	2640	4380	3510
RDH13	uc010esr.1	-	2160	2160	2160
RFC3	uc001uva.3	+	2160	NA	2160
RFK	uc004akd.2	-	1080	1080	1080
RFT1	uc003dgj.3	-	3330	4410	3870
RFX7	uc010bfn.3	-	4410	NA	4410
RFXAP	uc001uvu.1	+	NA	1200	1200
RGMB	uc003knc.3	+	1320	1950	1635
RGPD1	uc021vkn.1	-	NA	1590	1590
RGPD3	uc010ywi.1	-	4710	NA	4710
RGPD5	uc002tfe.1	+	3690	3750	3720
RGPD6	uc021vly.1	+	NA	1950	1950
RGPD6	uc021vmh.1	-	4740	NA	4740
RHOD	uc001ojv.3	+	NA	1590	1590
RHOG	uc001lyu.2	-	NA	1560	1560
RHOH	uc003guz.2	+	NA	3420	3420
RHOQ	uc002rva.3	+	NA	4230	4230
RIMKLB	uc009zgf.2	+	2010	2010	2010
RIPK4	uc002yzn.1	-	NA	1740	1740
RLF	uc001cfc.4	+	3240	4950	4095
RMST	uc001tey.1	+	3270	3300	3285
RNASEH2B-AS1	uc031qlp.1	-	NA	3270	3270
RND1	uc001rsn.3	-	1080	1110	1095
RNF115	uc001eoj.3	+	NA	2160	2160
RNF11	uc001csi.4	+	2790	3780	3285
RNF123	uc003cxh.4	+	NA	1200	1200
RNF126	uc010drs.3	-	NA	1500	1500
RNF139	uc003yrc.3	+	1740	1740	1740
RNF144B	uc003ncs.3	+	NA	2910	2910
RNF20	uc004bbn.3	+	3420	3540	3480
RNF217	uc003pzr.3	+	NA	2130	2130
RNF6	uc001uqn.1	-	NA	1500	1500
RNMTL1	uc002frw.3	+	1260	1320	1290
ROCK1	uc002kte.3	-	3480	NA	3480
ROCK2	uc002rbd.1	-	1080	3450	2265
ROR1	uc001dbj.3	+	2940	2940	2940
RP2	uc004dgw.4	+	NA	1710	1710
RP9	uc003tdm.3	-	1770	1860	1815
RPA1	uc002fto.2	+	NA	3330	3330
RPAP1	uc001zod.3	-	2160	2250	2205
RPF1	uc001djv.4	+	2400	2400	2400
RPIA	uc002ste.3	+	NA	2010	2010
RPL26L1	uc003mcc.3	+	1320	1320	1320
RPL30	uc010mbk.2	-	2220	2220	2220
RPL39L	uc003fre.1	-	2340	2340	2340
RPL4	uc002apx.3	-	2490	2520	2505
RPRD1B	uc002xho.4	+	2130	3510	2820
RPS19	uc002ort.3	+	1440	1440	1440
RPS24	uc001jzs.3	+	2040	2040	2040
RPS3	uc031qcu.1	+	2010	2010	2010
RRAGC	uc001ccr.3	-	1830	1860	1845
RRH	uc003hzv.3	+	NA	2130	2130
RRM2	uc021vdr.1	+	1080	1080	1080
RRN3P1	uc010vbl.1	-	1560	1770	1665
RRP15	uc001hlj.3	+	4350	NA	4350
RRP1B	uc002zdk.3	+	1830	3420	2625
RRP7B	uc003bcs.3	-	2370	2370	2370
RRP9	uc003dbw.2	-	1050	1050	1050
RRPL13L	uc009zff.3	+	NA	1440	1440
RSBN1L-AS1	uc003ugj.1	-	NA	2490	2490
RSL24D1	uc002acn.3	-	1980	2010	1995
RTCB	uc003amm.2	-	1080	1110	1095
RTF1	uc001zny.3	+	3480	NA	3480
RUFY3	uc003hfp.4	+	NA	2010	2010
RUNDC1	uc002ici.1	+	1620	1620	1620
RUVBL1	uc003ekf.3	-	1350	2010	1680
RWDD2B	uc002yms.3	-	NA	1590	1590
RYBP	uc003dpe.3	-	3360	4860	4110
RYR2	uc001hyl.1	+	NA	3000	3000
S100A10	uc001ezl.3	-	1260	1320	1290
S1PR3	uc004aqe.4	+	NA	1170	1170
SAFB2	uc002mcd.3	-	NA	1590	1590
SAP18	uc001uns.3	+	1110	1110	1110
SARS	uc001dwu.2	+	2670	2670	2670
SASH1	uc003qme.1	+	1590	3630	2610
SATB1	uc003cbj.3	-	1470	1590	1530
SAV1	uc001wyh.2	-	3480	3480	3480
SBF2	uc001mib.2	-	2490	3270	2880
SBK1	uc002dpd.3	+	NA	3450	3450
SBSPON	uc003xzf.3	-	1170	3420	2295
SCAF1	uc002poq.3	+	NA	1050	1050
SCAMP2	uc002azb.1	-	1200	2130	1665
SCAND3	uc003nlo.3	-	NA	1470	1470
SCD	uc001kqy.3	+	2250	2250	2250
SCO1	uc002gmr.4	-	2160	2160	2160
SDC2	uc003yhv.1	+	NA	1890	1890
SDE2	uc001hpu.4	-	2130	2130	2130
SDHAF2	uc001nrt.3	+	2100	2160	2130
SDHB	uc001bae.3	-	3270	3720	3495
SEC22B	uc031poa.1	+	2640	2640	2640
SEC22C	uc003cli.3	-	2340	2340	2340
SEC31A	uc003hnm.3	-	1170	1170	1170
SEC61B	uc004azh.3	+	1050	1050	1050
SEC63	uc003psc.4	-	3420	3840	3630
SEL1L3	uc003gru.4	-	1950	3480	2715
SELRC1	uc001cui.2	-	1080	1440	1260
SELT	uc021xfp.1	+	3420	3450	3435
SENP3-EIF4A1	uc002gho.2	+	1320	1320	1320
SEPT7P9	uc009xmd.2	-	1500	1710	1605
SERF1A	uc003jyb.3	+	1320	1350	1335
SERF2-C15ORF63	uc001ztb.3	+	1200	1260	1230
SERINC1	uc003pyy.1	-	3420	3420	3420
SERTAD2	uc002sde.2	-	1950	2040	1995
SESN1	uc003psu.3	-	1980	3960	2970
SESN2	uc001bps.3	+	2820	2910	2865
SETD4	uc002yva.3	-	NA	1080	1080
SETD5-AS1	uc003brm.3	-	3120	3330	3225
SETD8	uc001uew.3	+	1830	3210	2520
SETX	uc004cbk.3	-	NA	2940	2940
SF3A2	uc002lvg.3	+	1500	1500	1500
SF3B1	uc002uue.3	-	3210	3210	3210
SF3B2	uc001ogy.1	+	1560	1560	1560
SFPQ	uc001bys.3	-	1080	1080	1080
SFRP2	uc003inv.1	-	1050	1080	1065
SFT2D1	uc003qux.3	-	1950	2880	2415
SGK223	uc003wsh.4	-	3540	NA	3540
SGK494	uc010waq.1	-	1950	2400	2175
SGOL1-AS1	uc031ryq.1	+	1500	1500	1500
SGPL1	uc001jrm.3	+	NA	3750	3750
SGPP1	uc001xgj.3	-	1710	4530	3120
SGTA	uc002lwi.1	-	1740	3270	2505
SGTB	uc003jud.3	-	1740	NA	1740
SH2B3	uc001tse.3	+	1440	1470	1455
SH3BP1	uc003atj.1	+	NA	1320	1320
SH3BP4	uc002vvp.3	+	NA	1050	1050
SH3RF1	uc003isa.1	-	2400	4890	3645
SHANK2	uc001oqc.3	-	2790	NA	2790
SHB	uc004aax.3	-	2610	3360	2985
SHCBP1	uc002eec.4	-	2880	4230	3555
SHFM1	uc010lfn.1	-	1770	2040	1905
SHPK	uc002fvz.1	-	2670	3300	2985
SHROOM2	uc004csu.1	+	3150	3720	3435
SHROOM3	uc011cbx.2	+	1260	NA	1260
SIAH2	uc003eyi.3	-	1170	2670	1920
SIK1	uc002zdf.2	-	NA	1230	1230
SIK2	uc001plt.3	+	NA	1230	1230
SIPA1L2	uc001hvg.3	-	1890	NA	1890
SIX4	uc001xfc.3	-	NA	1110	1110
SKI	uc001aja.4	+	3390	4410	3900
SLAIN2	uc003gya.4	+	2490	4290	3390
SLC10A1	uc001xlr.2	-	NA	2790	2790
SLC20A1	uc002tib.3	+	1320	1320	1320
SLC25A25	uc004btb.4	+	NA	2730	2730
SLC25A26	uc011bft.2	+	1050	NA	1050
SLC25A33	uc001apw.3	+	2790	4380	3585
SLC25A38	uc003cjo.2	+	NA	1590	1590
SLC25A40	uc003uje.3	-	NA	1740	1740
SLC26A2	uc003lrh.3	+	NA	1230	1230
SLC2A14	uc010sgh.2	-	NA	1170	1170
SLC2A1-AS1	uc001cil.3	+	1950	3060	2505
SLC2A1	uc001cik.2	-	3540	3570	3555
SLC2A3	uc001qtr.3	-	2220	2220	2220
SLC35E1	uc010xph.2	-	NA	2010	2010
SLC35E2B	uc001ahh.4	-	3840	4020	3930
SLC35E3	uc001suh.3	+	2280	2490	2385
SLC35G1	uc001kji.3	+	NA	1320	1320
SLC36A4	uc001pdn.3	-	1170	1470	1320
SLC41A1	uc001hdh.1	-	NA	2100	2100
SLC44A1	uc004bcn.3	+	NA	1950	1950
SLC4A1AP	uc002rlk.4	+	2250	3360	2805
SLC5A3	uc002yto.3	+	NA	2730	2730
SLC7A11	uc021xrw.1	-	1980	2760	2370
SLC7A14	uc003fgz.2	-	NA	1650	1650
SLC7A1	uc001uso.3	-	3720	NA	3720
SLC7A5	uc002fkm.3	-	4230	4290	4260
SLC7A6OS	uc002evw.2	-	1260	1260	1260
SLFNL1-AS1	uc021omd.1	+	NA	3000	3000
SLU7	uc003lyg.3	-	1650	1650	1650
SMAD3	uc002aqj.3	+	NA	1230	1230
SMARCA5	uc003ijg.3	+	4140	4770	4455
SMA	uc010ixz.1	+	NA	2160	2160
SMC3	uc001kze.3	+	3060	3810	3435
SMC5	uc004ahr.2	+	3510	NA	3510
SMC6	uc010exo.3	-	1320	3750	2535
SMCHD1	uc002klm.4	+	3510	4860	4185
SMCO4	uc001pds.4	-	NA	3660	3660
SMCR8	uc002gsy.4	+	1200	1620	1410
SMG1P1	uc010bxf.3	+	1980	1980	1980
SMG1	uc002dfm.3	-	3300	3420	3360
SMG5	uc001foc.4	-	2820	3630	3225
SMG6	uc002fub.1	-	NA	3030	3030
SMIM13	uc011dio.2	+	NA	4740	4740
SMIM14	uc003guo.3	-	1860	3270	2565
SMIM20	uc003grw.4	+	NA	1950	1950
SMIM3	uc003lsw.3	+	2160	2250	2205
SMIM8	uc021zck.1	+	NA	2820	2820
SMN1	uc011crm.2	+	3180	3240	3210
SMNDC1	uc001kzc.4	-	1470	1470	1470
SMO	uc003vor.3	+	2040	2100	2070
SMYD4	uc002ftm.4	-	NA	1170	1170
SNAP25-AS1	uc002wnn.2	-	1860	3270	2565
SNAP29	uc011ahw.2	+	NA	3150	3150
SNAPC1	uc001xft.3	+	NA	3540	3540
SNAPC4	uc004chh.3	-	1260	1770	1515
SNORD115-15	uc001yzq.1	+	3420	3420	3420
SNRNP200	uc002svu.3	-	2490	2550	2520
SNRPA	uc002ooz.3	+	1860	1860	1860
SNRPD1	uc002ktj.1	+	2340	2340	2340
SNRPD3	uc011aju.2	+	1260	1320	1290
SNRPN	uc001ywz.2	+	2670	2670	2670
SNURF-SNRPN	uc001yxc.3	+	4350	4350	4350
SNURF	uc001yxa.1	+	3330	3330	3330
SNX25	uc003ixh.3	+	NA	3900	3900
SNX29P2	uc010bys.1	+	2640	2670	2655
SNX30	uc004bgj.4	+	NA	3360	3360
SNX8	uc003slw.3	-	NA	2130	2130
SNX9	uc003qqv.1	+	4770	NA	4770
SOCS6	uc002lkr.1	+	2820	3180	3000
SOD1	uc002ypa.3	+	1080	1110	1095
SORL1	uc001pxx.3	+	NA	3480	3480
SOX6	uc001mmh.1	-	NA	1260	1260
SOX7	uc011kwz.2	-	NA	3450	3450
SPAG17	uc001ehk.2	-	NA	1500	1500
SPAG5	uc002hbq.3	-	1950	2790	2370
SPARC	uc003lui.4	-	1560	1560	1560
SPATA12	uc003dij.1	+	NA	1470	1470
SPATS1	uc003oxg.3	+	1230	1830	1530
SPC24	uc002mql.2	-	1080	1080	1080
SPC25	uc002uel.3	-	NA	2400	2400
SPCS2	uc001ovu.2	+	2130	3420	2775
SPCS3	uc003iur.4	+	1560	1590	1575
SPDYA	uc002rmi.3	+	2400	2430	2415
SPDYE1	uc003tjf.3	+	1170	1200	1185
SPDYE2B	uc011kkx.2	+	1350	1440	1395
SPDYE3	uc022aij.1	+	NA	1770	1770
SPDYE5	uc011kfy.2	+	1230	1230	1230
SPDYE6	uc011kkp.2	-	1200	1260	1230
SPDYE8P	uc022agc.1	+	1440	2550	1995
SPEN	uc001axk.1	+	NA	3000	3000
SPG20	uc001uvq.3	-	NA	1650	1650
SPOPL	uc002tvh.3	+	NA	3810	3810
SPPL2A	uc001zyv.3	-	2280	4200	3240
SPPL3	uc001tzd.3	-	3330	4890	4110
SPRED1	uc001zka.4	+	4080	NA	4080
SPTLC2	uc001xub.3	-	2610	NA	2610
SPTSSA	uc001wsc.3	-	2010	3480	2745
SQLE	uc011liq.2	+	3000	3060	3030
SRBD1	uc002rus.3	-	1440	4650	3045
SRD5A3	uc003hau.3	+	NA	3000	3000
SREBF2	uc003bbi.3	+	3660	3840	3750
SREK1IP1	uc003jtk.3	-	4530	NA	4530
SRFBP1	uc003kst.1	+	3750	NA	3750
SRGAP2C	uc009xbt.4	+	1830	NA	1830
SRGAP2D	uc031pnu.1	+	1500	1470	1485
SRP19	uc011cvu.2	+	3120	3150	3135
SRPRB	uc003epx.2	+	1170	1890	1530
SRRM3	uc010ldi.2	+	NA	3120	3120
SRRM4	uc001txa.2	+	NA	1200	1200
SRR	uc002fue.1	+	NA	1380	1380
SRXN1	uc002web.4	-	NA	1050	1050
SSR1	uc003mxf.4	-	3510	3510	3510
ST14	uc001qfw.3	+	NA	1770	1770
ST3GAL2	uc002eyx.2	-	2340	3300	2820
ST6GALNAC2	uc002jsg.4	-	2520	2520	2520
STAMBPL1	uc010qmx.2	+	NA	3360	3360
STARD13	uc001uux.3	-	1230	3780	2505
STARD7	uc002svm.4	-	1620	1620	1620
STK10	uc003mbo.1	-	NA	1050	1050
STK11	uc002lrl.1	+	1230	2430	1830
STK17A	uc003tih.3	+	3960	4800	4380
STOX2	uc003ivz.1	+	1080	3990	2535
STT3B	uc011axe.2	+	2040	2010	2025
STX12	uc001bou.4	+	NA	2100	2100
STX18	uc003gic.3	-	NA	3570	3570
STYK1	uc001qys.2	-	3330	NA	3330
SUCLA2	uc010tgd.2	-	NA	4020	4020
SUCLG1	uc002son.3	-	NA	1170	1170
SUDS3	uc001twz.3	+	NA	2820	2820
SUPT16H	uc001wao.2	-	3480	3480	3480
SUPT3H	uc003oxn.2	-	2280	2280	2280
SYCP2L	uc011dim.1	+	4320	NA	4320
SYDE2	uc009wcm.3	-	NA	1380	1380
SYN3	uc003amz.3	-	NA	2280	2280
SYNJ2BP	uc001xmc.4	-	2790	NA	2790
TAF13	uc001dwm.1	-	1500	1500	1500
TAF2	uc003you.3	-	3180	4080	3630
TAF3	uc010qbd.3	+	1200	3690	2445
TAF9B	uc004eda.3	-	1200	1200	1200
TANGO6	uc002ewi.4	+	NA	1590	1590
TBC1D16	uc002jxj.4	-	NA	1380	1380
TBC1D3P1-DHX40P1	uc002iyf.2	-	NA	3270	3270
TBCB	uc002odg.1	+	NA	1320	1320
TBK1	uc001ssc.2	+	3570	NA	3570
TCEB3	uc001bho.3	+	2280	2370	2325
TCP11L1	uc001muf.1	+	NA	3450	3450
TCP11L2	uc001tln.3	+	NA	1980	1980
TCTE3	uc003qxe.1	-	NA	1470	1470
TEC	uc003gxz.3	-	NA	1230	1230
TENM3	uc003ivd.1	+	NA	3990	3990
TENM3	uc010irv.1	+	2400	NA	2400
TERF2IP	uc002fet.2	+	1170	1200	1185
TERF2	uc002exd.4	-	1890	1890	1890
TET3	uc002skb.5	+	NA	2670	2670
TEX29	uc001vsa.3	+	1080	1320	1200
TGDS	uc001vlw.3	-	2790	2820	2805
TGIF2-C20orf24	uc002xfo.3	+	4110	4140	4125
THAP10	uc002asv.3	-	NA	1350	1350
THAP2	uc001swq.3	+	1830	2130	1980
THBS4	uc021yaw.1	+	1500	NA	1500
THEMIS	uc010kfb.3	-	2280	2280	2280
TICAM2	uc003krc.3	-	1710	2490	2100
TIMELESS	uc001slf.2	-	NA	1440	1440
TIMM17A	uc001gxc.3	+	1980	1980	1980
TIMM21	uc010dqr.1	+	1050	1320	1185
TIMP3	uc003anb.3	+	2610	2640	2625
TK1	uc002juw.2	-	1620	1650	1635
TLN1	uc003zxt.2	-	NA	2010	2010
TM2D1	uc001czz.1	-	2670	4530	3600
TM7SF3	uc010sjl.2	-	4650	4680	4665
TM9SF1	uc010tob.1	-	1320	2340	1830
TMA16	uc003iqq.4	+	3300	3330	3315
TMCC1	uc010htg.3	-	NA	1620	1620
TMED2	uc001ufg.3	+	1710	1770	1740
TMED6	uc002exc.2	-	1110	1110	1110
TMEM132B	uc001uhe.1	+	NA	2130	2130
TMEM140	uc003vsi.3	+	NA	2130	2130
TMEM14A	uc003pax.3	+	1500	1890	1695
TMEM14B	uc010jos.1	+	3300	3750	3525
TMEM151B	uc003oxf.2	+	NA	1230	1230
TMEM167A	uc003khx.4	-	3180	3180	3180
TMEM184C	uc003ila.4	+	2340	2370	2355
TMEM230	uc010gbi.3	-	1260	2100	1680
TMEM241	uc010xaq.2	-	3060	3330	3195
TMEM243	uc003uio.3	-	3000	3030	3015
TMEM245	uc004bdt.4	-	1350	1350	1350
TMEM27	uc004cxc.2	-	NA	2250	2250
TMEM55A	uc003yes.3	-	NA	4950	4950
TMEM63A	uc001hpm.2	-	2670	2670	2670
TMEM72-AS1	uc001jbk.1	-	NA	1470	1470
TMEM97	uc002hat.3	+	1200	1200	1200
TMOD3	uc002abn.3	+	2430	4530	3480
TMSB15B	uc004elo.4	+	NA	1050	1050
TMX2-CTNND1	uc001nlf.2	+	4320	4440	4380
TNFAIP8L2-SCNM1	uc021oyk.1	+	NA	1770	1770
TNFAIP8L3	uc001zyy.3	-	NA	2430	2430
TNFRSF10A	uc003xda.3	-	3390	3720	3555
TNFRSF10D	uc003xcz.2	-	3270	3420	3345
TNFRSF21	uc003oyv.3	-	1050	3510	2280
TNRC6A	uc002dmm.3	+	4470	NA	4470
TOB2	uc003azz.1	-	1170	1170	1170
TOMM20	uc001hwl.3	-	2520	2520	2520
TOMM34	uc002xmy.3	-	2250	2340	2295
TOMM70A	uc003dtw.3	-	4170	4170	4170
TOMM7	uc003svk.4	-	1320	1320	1320
TONSL	uc011llg.2	-	NA	1830	1830
TOP2A	uc002huq.3	-	2520	2520	2520
TOPBP1	uc003eps.3	-	3450	3660	3555
TOR1A	uc004byl.3	-	NA	1110	1110
TOX	uc003xtw.1	-	4020	NA	4020
TPD52	uc010lzr.3	-	1890	4050	2970
TPR	uc001grv.3	-	1740	3720	2730
TRAM2	uc003paq.3	-	NA	2160	2160
TRHDE-AS1	uc010stv.2	-	NA	1050	1050
TRIM14	uc004ayd.2	-	NA	1710	1710
TRIM44	uc001mwi.2	+	1590	3300	2445
TRIM59	uc003fdm.3	-	1260	1260	1260
TRIM5	uc001mbq.1	-	3270	3990	3630
TRIM61	uc003iqw.3	-	2550	2610	2580
TRIM66	uc009yfq.3	-	NA	1710	1710
TRIM6-TRIM34	uc001mbf.3	+	NA	3360	3360
TRIM8	uc001kvz.2	+	1380	1740	1560
TRIOBP	uc003atq.1	+	NA	1200	1200
TRIP11	uc001xzy.3	-	NA	1650	1650
TRIP4	uc002anm.3	+	NA	2430	2430
TRMT5	uc001xff.4	-	1200	1230	1215
TRMT61B	uc002rmm.3	-	1230	2640	1935
TRUB2	uc004buq.1	-	1650	1740	1695
TSG101	uc001mor.3	-	NA	1650	1650
TSGA10	uc002szi.4	-	NA	1260	1260
TSHZ3	uc002nsy.4	-	NA	1590	1590
TSNAX	uc001huw.3	+	2790	3990	3390
TSPAN12	uc003vjk.3	-	NA	1110	1110
TSR1	uc002fuj.3	-	1710	1770	1740
TSSC1	uc002qxj.2	-	3300	NA	3300
TSTD3	uc003pqc.3	+	3840	3870	3855
TTC1	uc003lxu.3	+	3360	NA	3360
TTC21B	uc002udk.3	-	1170	2280	1725
TTC23L	uc003jiu.3	+	1110	3270	2190
TTC37	uc003klb.3	-	NA	1080	1080
TTC7B	uc001xyp.3	-	NA	4890	4890
TTC9	uc001xmi.2	+	NA	3510	3510
TTF2	uc001egy.3	+	NA	2010	2010
TTI2	uc010lvu.1	-	1710	1740	1725
TTYH3	uc003smp.3	+	1320	1710	1515
TUBE1	uc003pvq.3	-	1950	2130	2040
TULP3	uc010sef.1	+	1650	1650	1650
TUT1	uc001nto.2	-	1950	2130	2040
TVP23B	uc002gum.2	+	3270	3270	3270
TVP23C	uc002goq.2	-	1200	1620	1410
TWF2	uc003ddd.3	-	1110	1230	1170
TWISTNB	uc003sup.1	-	1710	1740	1725
TXNDC12	uc001cti.4	-	1560	1560	1560
TXNL4B	uc010cgl.2	-	NA	3060	3060
TYRO3	uc001zof.2	+	2490	2520	2505
U80764	uc001iqb.3	-	2280	NA	2280
UAP1	uc001gce.4	+	NA	3450	3450
UBAC1	uc004cgt.3	-	NA	3270	3270
UBASH3B	uc001pyi.4	+	NA	2730	2730
UBE2B	uc003kzh.3	+	2610	2610	2610
UBE2J1	uc003pnc.3	-	3000	3300	3150
UBE2N	uc001tcp.3	-	3630	3630	3630
UBE2Q1	uc001fff.1	-	1230	1230	1230
UBE2Q2P2	uc002bgz.3	+	2160	NA	2160
UBE2Q2P2	uc002bic.3	+	NA	2280	2280
UBE2Q2P3	uc010unu.2	+	2160	NA	2160
UBE2Q2P3	uc010uoa.2	+	NA	2280	2280
UBE2T	uc001gxx.4	-	1320	1320	1320
UBE2U	uc001dbn.1	+	1560	4440	3000
UBE2V2	uc003xqm.3	+	1560	NA	1560
UBE2Z	uc002ioi.3	+	2550	2550	2550
UBFD1	uc002dlv.3	+	2130	2130	2130
UBIAD1	uc001asg.3	+	NA	1830	1830
UBL3	uc001usp.3	-	NA	1440	1440
UBLCP1	uc003lxq.2	+	2880	2910	2895
UBN2	uc011kqr.2	+	NA	2910	2910
UBOX5-AS1	uc002whv.1	+	2160	3810	2985
UBR3	uc010zdi.2	+	1590	4290	2940
UBR4	uc001bbi.3	-	3510	3390	3450
UBTD1	uc001knv.1	+	NA	3450	3450
UBTD2	uc003mbp.1	-	3180	4320	3750
UBXN2B	uc003xtl.3	+	3390	4380	3885
UBXN4	uc002tur.3	+	1440	1440	1440
UGCG	uc004bft.3	+	3420	3900	3660
UGDH-AS1	uc003gum.2	+	1050	3420	2235
UHRF1BP1	uc010jvm.2	+	1050	1050	1050
ULK1	uc001uje.3	+	NA	1200	1200
ULK4P1	uc001zge.3	-	NA	1440	1440
ULK4P3	uc001zdk.3	+	NA	1560	1560
UNC119B	uc001tyz.4	+	1620	1620	1620
UNC5D	uc003xjr.2	+	3810	NA	3810
UNC79	uc001ybs.1	+	NA	1500	1500
UNK	uc021udd.2	+	NA	2820	2820
UNQ6975	uc002ruq.3	-	NA	1590	1590
UQCRC1	uc003cub.1	-	1200	1320	1260
UQCRC2	uc002djx.3	+	1170	1170	1170
URGCP-MRPS24	uc022acg.1	-	4230	4320	4275
USO1	uc003hiu.3	+	1200	2760	1980
USP12	uc001uqy.3	-	3240	NA	3240
USP13	uc003fkh.3	+	2250	NA	2250
USP32P1	uc010cpj.1	+	NA	4110	4110
USP34	uc002sbe.3	-	NA	2370	2370
USP39	uc002sqb.4	+	1080	1080	1080
USP49	uc003ori.3	-	NA	1500	1500
USP54	uc010qkl.1	-	NA	1890	1890
[truncated: 185 more rows]

## Sheet: FB
Gene Symbol	Isoform ID	Strand	TERate (10min)	TERate (15min)	TERate (average)
AARS2	uc010jza.1	-	NA	1830	1830
AATF	uc002hni.3	+	NA	3360	3360
AB231721	uc001nne.1	+	NA	1050	1050
ABAT	uc002czc.4	+	NA	2790	2790
ABCA17P	uc002cqc.1	+	NA	3390	3390
ABCB10	uc001htp.4	-	1950	3330	2640
ABHD13	uc001vqq.3	+	1350	1380	1365
ABHD14A-ACY1	uc011bea.2	+	NA	1770	1770
ABHD5	uc003cmx.3	+	2760	3450	3105
ABL1	uc004bzv.3	+	1980	3960	2970
ACAA2	uc002ldw.4	-	NA	3510	3510
ACACB	uc001tob.3	+	NA	1860	1860
ACAD11	uc003eov.4	-	3540	NA	3540
ACBD3	uc001hpy.3	-	3360	4530	3945
ACBD6	uc001gog.3	-	3420	4740	4080
ACN9	uc003uoo.4	+	NA	4140	4140
ACO2	uc003bac.3	+	3390	NA	3390
ACOT12	uc003khl.4	-	NA	2100	2100
ACOX2	uc003dkl.3	-	1260	2010	1635
ACTA2	uc001kfq.3	-	NA	3630	3630
ACTR10	uc001xdf.3	+	1620	1650	1635
ACTR5	uc002xjd.2	+	NA	2880	2880
ACYP2	uc002rxq.4	+	NA	2790	2790
ADAMTS1	uc002ymf.3	-	NA	1050	1050
ADAP1	uc010ksc.3	-	NA	1260	1260
ADAR	uc001ffk.3	-	NA	1620	1620
ADAT2	uc003qjj.3	-	NA	1080	1080
ADNP2	uc002lnw.3	+	3360	3360	3360
ADRBK1	uc009yrn.1	+	NA	2280	2280
ADSS	uc001iaj.3	-	NA	1770	1770
AFG3L2	uc002kqz.2	-	2520	NA	2520
AGAP5	uc001juu.4	-	2100	3510	2805
AGAP9	uc001jei.3	-	3000	3480	3240
AGBL3	uc011kpw.2	+	3180	3630	3405
AGGF1	uc003ket.3	+	3210	3300	3255
AGO4	uc001bzj.2	+	NA	2250	2250
AGPAT6	uc003xnz.2	+	2730	3720	3225
AGRN	uc001ack.2	+	NA	1110	1110
AHCTF1	uc001ibv.2	-	3420	3450	3435
AHR	uc011jxz.1	+	NA	3570	3570
AIFM2	uc010qjg.2	-	NA	1500	1500
AIMP2	uc003spo.3	+	NA	1770	1770
AK000451	uc004aef.3	-	1110	1350	1230
AK022793	uc002nrh.1	-	NA	1440	1440
AK023040	uc002nrc.1	-	1890	2010	1950
AK024248	uc003icc.1	+	2280	4350	3315
AK056105	uc004dfw.1	+	NA	1170	1170
AK057321	uc003tcy.3	+	2340	3330	2835
AK057451	uc004bad.1	-	2160	3180	2670
AK057473	uc002gyg.1	+	3630	3810	3720
AK090973	uc004eln.1	+	1590	1770	1680
AK091365	uc003ppd.1	+	2100	NA	2100
AK092080	uc002nrr.1	+	3510	3660	3585
AK092150	uc002nrs.1	+	3510	3660	3585
AK093026	uc002vdu.1	+	1500	2640	2070
AK093356	uc003hws.1	+	NA	2040	2040
AK094352	uc002bsu.1	+	NA	2790	2790
AK094561	uc003hxh.1	+	NA	2100	2100
AK094916	uc001hnr.1	-	NA	1380	1380
AK094934	uc003mwn.1	+	NA	1740	1740
AK094985	uc003kmo.1	-	NA	2010	2010
AK095210	uc004aiu.1	+	NA	2610	2610
AK095221	uc021uqd.1	-	NA	1170	1170
AK095439	uc004ewr.1	+	NA	2130	2130
AK096159	uc004afb.1	-	NA	3270	3270
AK096982	uc021tfy.1	-	1080	1350	1215
AK097658	uc002iye.1	+	2760	2820	2790
AK097694	uc002fnh.1	+	NA	1590	1590
AK097759	uc002pyw.1	-	NA	4230	4230
AK097803	uc011mhl.1	-	1830	2160	1995
AK123300	uc003sqr.1	+	NA	1260	1260
AK123834	uc021opn.1	-	NA	1050	1050
AK123947	uc001pyd.1	-	1470	1620	1545
AK124970	uc001hog.1	+	1080	1080	1080
AK125301	uc004ebq.1	-	NA	3270	3270
AK125463	uc001opt.1	-	NA	2790	2790
AK125500	uc003cyi.1	-	NA	1050	1050
AK125558	uc003bup.1	+	NA	2370	2370
AK125821	uc001oxi.1	+	1440	2940	2190
AK125858	uc002nwk.1	+	NA	2010	2010
AK128216	uc003xzk.2	-	1200	2160	1680
AK128559	uc001wsv.1	+	NA	1380	1380
AK128707	uc001ssz.1	-	NA	1740	1740
AK131020	uc004bge.1	-	NA	2160	2160
AK294819	uc010qhh.2	+	3240	4890	4065
AK299452	uc011ldp.1	+	3540	4290	3915
AK302511	uc002fqs.2	+	NA	1110	1110
AK307870	uc010azb.1	+	NA	1050	1050
AK308544	uc010upi.1	-	3000	3180	3090
AK309255	uc010aza.1	+	NA	1110	1110
AK309476	uc010msl.1	-	NA	4320	4320
AK309744	uc009vwn.1	+	NA	3120	3120
AK309896	uc010mnh.1	-	1050	1260	1155
AK310876	uc010mod.3	-	NA	1380	1380
AK311167	uc010mnq.2	+	3330	4470	3900
AK311213	uc021uky.1	+	NA	1050	1050
AKAP11	uc001uys.2	+	3120	4440	3780
AKIRIN2	uc003pmk.3	-	3420	3300	3360
AKR1B1	uc003vrp.1	-	1950	2100	2025
AKR1C3	uc001ihr.3	+	NA	4380	4380
AL137655	uc001lnz.2	-	2520	3960	3240
AL832252	uc003pgq.3	+	NA	1860	1860
AL832439	uc002suy.1	-	NA	2130	2130
ALDOB	uc004bbk.2	-	NA	1950	1950
ALG10B	uc001rln.4	+	1110	1560	1335
ALKBH1	uc001xuc.1	-	1170	3810	2490
ALKBH5	uc010cpw.3	+	NA	3120	3120
ALOX12	uc002gdx.4	+	NA	1620	1620
AMBN	uc003hfl.3	+	NA	1590	1590
AMER1	uc004dvo.3	-	NA	1380	1380
AMFR	uc002eiy.4	-	2280	2790	2535
AMOT	uc004eps.3	-	NA	2040	2040
AMY2B	uc010ouo.2	+	NA	2250	2250
ANGEL1	uc001xsv.3	-	NA	2940	2940
ANKHD1-EIF4EBP3	uc003lfs.2	+	4740	NA	4740
ANKIB1	uc003ulw.2	+	3240	NA	3240
ANKRA2	uc003kcu.2	-	1650	1740	1695
ANKRD19P	uc004asr.4	+	3510	4050	3780
ANKRD32	uc003kkr.4	+	NA	1650	1650
ANKRD36B	uc010fid.1	-	NA	1350	1350
ANKRD36	uc010yva.2	+	NA	1350	1350
ANKRD40	uc002iso.3	-	NA	1050	1050
ANKRD52	uc001skm.4	-	NA	2130	2130
ANP32A	uc002arl.3	-	3420	4530	3975
ANP32B	uc004aya.3	+	3300	3390	3345
AP4B1-AS1	uc001edv.2	+	NA	1830	1830
APCDD1	uc002kom.4	+	NA	1710	1710
APC	uc011cvt.2	+	3480	3300	3390
APITD1	uc001are.3	+	NA	1260	1260
APOLD1	uc001rau.4	+	1650	3960	2805
APOPT1	uc010tyc.2	+	3240	3330	3285
AQR	uc001ziv.3	-	4170	NA	4170
ARF4	uc003dix.4	-	3390	3390	3390
ARFGEF1	uc003xxo.2	-	2100	NA	2100
ARFGEF2	uc002xtx.4	+	3690	NA	3690
ARG2	uc001xjs.3	+	3420	3510	3465
ARGLU1	uc001vqk.4	-	1770	1770	1770
ARHGAP11B	uc001zeu.3	+	2370	3450	2910
ARHGAP19-SLIT1	uc001kmy.3	-	1890	4050	2970
ARHGAP1	uc001ndd.4	-	NA	1110	1110
ARHGAP39	uc011llk.1	-	NA	1830	1830
ARHGEF17	uc001otu.3	+	NA	2340	2340
ARID4B	uc001hwp.3	-	3360	3360	3360
ARIH1	uc002aut.4	+	4710	NA	4710
ARL14EP	uc001mso.1	+	NA	1830	1830
ARL17A	uc021tyn.2	+	NA	4740	4740
ARL17	uc021tzb.1	-	NA	1320	1320
ARL3	uc001kwa.3	-	NA	4080	4080
ARL5A	uc010zcc.2	-	NA	1230	1230
ARL5B	uc001iqd.1	+	2400	2400	2400
ARL6IP5	uc003dnr.3	+	NA	2640	2640
ARMCX5-GPRASP2	uc022cay.1	+	3780	NA	3780
ARPC3	uc001tqq.3	-	1590	2010	1800
ARRDC3	uc003kjz.2	-	1890	1890	1890
ASB1	uc002vyg.3	+	NA	3210	3210
ASB3	uc002rxi.4	-	3870	4680	4275
ASB7	uc002bwk.3	+	NA	2040	2040
ASF1A	uc011ebn.2	+	1830	1980	1905
ASF1B	uc002mye.3	-	NA	2160	2160
ASMT	uc004cqd.3	+	NA	1470	1470
ASNA1	uc002muv.3	+	NA	1350	1350
ASNSD1	uc002uqt.3	+	1200	1230	1215
ASXL2	uc002rgs.2	-	NA	1740	1740
ATAD5	uc002hfs.1	+	NA	3210	3210
ATG14	uc001xbx.2	-	2550	2610	2580
ATG2B	uc001yfi.3	-	2400	4230	3315
ATOX1	uc003luk.3	-	1560	2010	1785
ATP13A3	uc003fty.4	-	2010	2100	2055
ATP1B1	uc001gfr.1	+	3330	3330	3330
ATP5O	uc002ytl.3	-	1170	1170	1170
ATP5S	uc010ant.2	+	NA	1230	1230
ATP6V0A2	uc001ufr.3	+	NA	1320	1320
ATP6V0E1	uc003mcd.1	+	1980	4050	3015
ATP6V1B2	uc003wzp.3	+	3150	3150	3150
ATP6V1D	uc001xjf.3	-	2790	2820	2805
ATP6V1G1	uc004bjc.3	+	1440	1470	1455
ATRNL1	uc001lcg.3	+	NA	1830	1830
ATR	uc003eux.4	-	NA	3810	3810
AUNIP	uc001bkw.1	-	NA	2670	2670
AVEN	uc001zhj.3	-	NA	1980	1980
AX746635	uc001thg.1	-	2250	2340	2295
AX746690	uc002xid.1	-	NA	1380	1380
AX747405	uc002msx.1	+	4350	4410	4380
AX747493	uc003buq.1	+	NA	2370	2370
AX747598	uc002fqr.2	+	3540	3420	3480
AX747684	uc002rca.1	+	NA	1980	1980
AX748020	uc003tif.1	+	NA	3180	3180
AX748165	uc002nvo.1	-	NA	3510	3510
B3GNT2	uc002sbs.3	+	NA	2760	2760
B4GALT1	uc003zsg.2	-	NA	2760	2760
B4GALT5	uc002xuu.4	-	3330	4800	4065
B9D2	uc002oqj.2	-	NA	1080	1080
BAZ1B	uc003tyc.3	-	3540	4770	4155
BBS2	uc002ejd.2	-	NA	1830	1830
BC014606	uc002pyc.3	+	1620	2940	2280
BC017255	uc002ixb.3	+	1050	1440	1245
BC021693	uc002uup.3	+	1650	2490	2070
BC024173	uc002yjl.3	+	3690	4860	4275
BC026354	uc021qdt.1	-	NA	1200	1200
BC029473	uc001ejd.1	-	1380	3810	2595
BC030624	uc001jxp.3	+	NA	1470	1470
BC031876	uc003pgp.1	+	NA	1560	1560
BC032020	uc003pdq.1	-	2820	NA	2820
BC032407	uc002tyw.3	-	3120	4710	3915
BC033997	uc002hdl.3	+	2400	2400	2400
BC034319	uc003xjb.3	+	3900	NA	3900
BC035080	uc002xjn.1	-	NA	2940	2940
BC035247	uc003edp.3	+	NA	1980	1980
BC035392	uc003lzi.3	-	NA	1470	1470
BC036195	uc001qbb.3	+	NA	1260	1260
BC036308	uc001bwn.3	+	1710	3150	2430
BC036382	uc001kjj.3	+	1260	1980	1620
BC036404	uc003ybc.3	-	3060	3210	3135
BC038536	uc003iui.3	+	2400	2670	2535
BC039168	uc001qiy.3	-	NA	1770	1770
BC039364	uc003luj.3	+	1230	1260	1245
BC039382	uc002upi.4	-	NA	1620	1620
BC039424	uc003eye.2	-	2640	3810	3225
BC039524	uc002oei.3	+	1830	2760	2295
BC040327	uc003ssb.3	+	3900	NA	3900
BC040587	uc003ebv.3	+	NA	1320	1320
BC040684	uc021phq.1	-	NA	1350	1350
BC041327	uc001wri.3	+	NA	1860	1860
BC041451	uc001ggd.3	-	NA	1590	1590
BC041488	uc002gyh.1	+	3630	3810	3720
BC043400	uc003xcr.3	-	NA	1650	1650
BC044741	uc001tca.3	+	NA	1260	1260
BC044934	uc002bjk.1	-	NA	2910	2910
BC045810	uc001syq.1	-	3420	3660	3540
BC048201	uc002yjk.3	+	3690	4860	4275
BC053679	uc001ejb.3	-	1380	3540	2460
BC061919	uc003vci.3	+	NA	2400	2400
BC063675	uc002qrx.1	-	NA	2550	2550
BC066991	uc002sro.3	+	1950	1950	1950
BC070376	uc003uaz.3	-	NA	3510	3510
BC071809	uc002ocy.3	+	NA	1650	1650
BC073801	uc001ele.3	+	NA	1050	1050
BC073899	uc001mia.1	+	NA	1470	1470
BC073928	uc002dzu.4	+	NA	2250	2250
BC082979	uc001ker.2	+	1170	1500	1335
BC089451	uc001pxz.1	-	3630	NA	3630
BC096759	uc002blo.2	-	3330	3450	3390
BC104435	uc010bij.1	+	NA	2790	2790
BC127192	uc009ysn.1	+	NA	1260	1260
BCAS2	uc001efa.3	-	1770	1830	1800
BCCIP	uc001ljd.4	+	NA	1380	1380
BCL10	uc021opd.1	-	1320	1350	1335
BCL2L2-PABPN1	uc001wjh.4	+	2430	2490	2460
BCL7C	uc021tgq.1	-	NA	2220	2220
BDH2	uc003hwz.3	-	NA	2640	2640
BEND3	uc003prs.2	-	NA	3330	3330
BFAR	uc002dco.3	+	NA	1440	1440
BICC1	uc001jki.1	+	NA	1620	1620
BIRC6	uc010ezu.3	+	4740	NA	4740
BLOC1S5-TXNDC5	uc003mxw.3	-	NA	3360	3360
BLZF1	uc001gfy.3	+	NA	1080	1080
BMI1	uc001irh.3	+	1200	1230	1215
BMP2	uc002wmu.1	+	NA	1440	1440
BMP8A	uc001cdi.3	+	NA	2730	2730
BMPR1A	uc001kdy.3	+	4560	NA	4560
BMPR1B	uc003htm.4	+	1890	3480	2685
BMS1P1	uc001jgb.4	-	2670	3120	2895
BMS1P6	uc009xng.2	-	1050	1590	1320
BMS1	uc001jaj.3	+	3330	4140	3735
BOD1L1	uc003gmz.1	-	NA	2640	2640
BOLA2	uc002dso.3	-	1380	1380	1380
BRAF	uc003vwc.4	-	4200	NA	4200
BRIP1	uc002izk.2	-	3570	4860	4215
BRK1	uc003bvb.3	+	1470	1500	1485
BSN	uc003cxe.4	+	3510	NA	3510
BTBD3	uc002wny.3	+	3420	3450	3435
BUB1B	uc001zkx.4	+	1980	2010	1995
BX248273	uc001wvl.1	+	2730	2760	2745
BX248745	uc001xuo.1	-	NA	1170	1170
BX538249	uc001dua.3	+	NA	3120	3120
BX538254	uc002umb.1	+	NA	2250	2250
BX647249	uc002qnk.1	-	1050	1950	1500
BX647608	uc001pyc.1	-	1470	1470	1470
BYSL	uc003orl.3	+	NA	1470	1470
C10orf18	uc021pmm.1	+	1590	2550	2070
C10orf32-AS3MT	uc001kwj.3	+	NA	3270	3270
C11orf24	uc001onr.4	-	NA	1230	1230
C11orf34	uc009yyp.2	-	NA	1050	1050
C11orf58	uc001mmk.2	+	2430	2550	2490
C11orf84	uc001nxt.3	+	1500	1740	1620
C12orf45	uc001tlb.3	+	1050	1080	1065
C12orf5	uc001qmp.3	+	3480	4200	3840
C12orf73	uc001tkf.3	-	NA	1080	1080
C14orf132	uc001yff.4	+	3210	NA	3210
C14orf166	uc010aod.3	+	1950	1980	1965
C14orf1	uc001xrt.3	-	1260	1260	1260
C14orf23	uc001wqf.3	+	2100	2100	2100
C15orf38-AP3S2	uc002bos.4	-	3000	NA	3000
C15orf41	uc001zje.4	+	NA	1890	1890
C16orf45	uc002ddo.3	+	NA	3480	3480
C16orf72	uc002czm.3	+	3420	3270	3345
C16orf87	uc002eek.1	-	3420	3420	3420
C17orf103	uc010vzx.2	-	NA	1590	1590
C17orf75	uc002hhg.3	-	NA	1620	1620
C17orf85	uc010ckl.2	-	1710	2100	1905
C18orf56	uc002kkr.3	-	NA	1080	1080
C19orf10	uc002may.3	-	NA	1440	1440
C19orf68	uc002pic.3	+	NA	1590	1590
C1orf105	uc001gik.3	+	NA	3000	3000
C1orf21	uc001gqv.1	+	NA	3270	3270
C1orf50	uc001cia.4	+	NA	1050	1050
C1S	uc001qsj.3	+	NA	3510	3510
C20orf196	uc002wmf.3	+	NA	3030	3030
C2orf42	uc002sgh.3	-	NA	2220	2220
C2orf47	uc002uvm.3	+	1080	1170	1125
C2orf48	uc021vds.1	+	1590	2940	2265
C2orf61	uc010fbd.3	-	2610	2760	2685
C2orf69	uc010zhb.2	+	2130	2160	2145
C3orf38	uc003dqw.3	+	NA	1080	1080
C4orf27	uc003isl.4	-	1740	3360	2550
C5orf15	uc003kyo.3	-	1590	1620	1605
C5orf34	uc003jnz.2	-	2370	2430	2400
C5orf42	uc011cpa.1	-	3300	3810	3555
C5orf51	uc003jmo.3	+	2220	2250	2235
C5orf56	uc010jds.2	+	NA	1380	1380
C6orf163	uc021zcl.1	+	NA	2340	2340
C6orf165	uc010kbv.2	+	NA	2880	2880
C6orf185	uc003ptc.1	+	NA	1860	1860
C6orf57	uc003pfq.1	+	1950	2790	2370
C6orf62	uc003nel.3	-	1860	1860	1860
C7orf25	uc010kxr.3	-	2490	2550	2520
C7orf49	uc003vsh.3	-	NA	1050	1050
C7orf73	uc003vsz.4	+	1230	1830	1530
C8orf37	uc003yho.2	-	NA	2730	2730
C8orf44-SGK3	uc003xwp.3	+	NA	1590	1590
C8orf44	uc003xwo.2	+	NA	1110	1110
C8orf76	uc003yqc.2	-	2640	2730	2685
CA2	uc003ydk.2	+	2040	2130	2085
CA5BP1	uc011mir.1	+	3120	3270	3195
CA5B	uc004cxe.3	+	NA	1650	1650
CABLES2	uc002ycv.2	-	NA	2340	2340
CACHD1	uc001dbo.1	+	3360	3870	3615
CACNA2D1	uc003uhr.1	-	3120	4320	3720
CACNG4	uc002jft.2	+	NA	2520	2520
CADM4	uc002oxc.1	-	NA	2100	2100
CALM2	uc002rvt.2	-	2010	2130	2070
CAMK1	uc003bst.3	-	NA	1170	1170
CAMSAP1	uc004cgr.4	-	3030	3030	3030
CAND1	uc001stn.2	+	3450	3480	3465
CAPN7	uc003bzn.3	+	3630	4110	3870
CAPN8	uc009xee.2	-	NA	1950	1950
CAPZA1	uc001ecj.1	+	4650	NA	4650
CBL	uc001pwe.4	+	2910	NA	2910
CBWD5	uc004ack.3	+	2010	2670	2340
CBX5	uc001sfk.4	-	2550	2610	2580
CCDC127	uc003jam.1	-	1500	1710	1605
CCDC144NL	uc002gyf.3	-	3510	3630	3570
CCDC15	uc001qbm.4	+	NA	1170	1170
CCDC167	uc003ont.3	-	NA	2160	2160
CCDC173	uc002ufe.2	-	2430	3300	2865
CCDC181	uc009wvq.1	-	NA	1590	1590
CCDC18	uc021opx.1	+	1980	2370	2175
CCDC23	uc001cib.2	-	NA	1230	1230
CCDC28A	uc003qie.3	+	NA	1710	1710
CCDC34	uc001mrh.1	-	1350	1350	1350
CCDC38	uc001tek.2	-	2640	3210	2925
CCDC53	uc010svw.2	-	NA	3450	3450
CCDC58	uc003eey.3	-	3000	3030	3015
CCDC6	uc001jks.4	-	3030	NA	3030
CCDC73	uc001mtv.4	-	1740	1770	1755
CCDC91	uc001rio.3	+	NA	2370	2370
CCDC97	uc002oqg.3	+	NA	1860	1860
CCND1	uc001opa.3	+	NA	1620	1620
CCND2	uc001qmo.3	+	2520	3480	3000
CCNK	uc001ygi.4	+	3300	3330	3315
CCR6	uc003qvl.3	+	3270	4950	4110
CCS	uc001oir.3	+	NA	1560	1560
CCZ1	uc003spf.3	+	NA	2730	2730
CD2AP	uc003oyw.3	+	3300	4530	3915
CD81	uc001lwf.1	+	NA	2490	2490
CDC123	uc001ill.3	+	2040	3540	2790
CDC23	uc003lcl.3	-	2370	2370	2370
CDC26	uc004bgw.2	-	NA	1050	1050
CDC34	uc002lov.3	+	NA	1200	1200
CDC37L1	uc003zio.3	+	3450	3240	3345
CDC37	uc002mof.1	-	NA	1560	1560
CDC40	uc003pua.3	+	4470	NA	4470
CDC42BPB	uc001ymi.1	-	3270	4410	3840
CDC5L	uc003oxl.3	+	4170	NA	4170
CDC6	uc002huj.1	+	1710	1980	1845
CDH8	uc002eog.2	-	2730	3720	3225
CDKL5	uc004cym.3	+	NA	1980	1980
CDKN2AIPNL	uc011cxs.2	-	1200	1230	1215
CDO1	uc003krg.3	-	1320	1560	1440
CDR2L	uc002jml.4	+	NA	1740	1740
CDR2	uc002dkn.3	-	NA	2940	2940
CEBPZ	uc002rpz.3	-	3330	3300	3315
CECR2	uc010gqv.1	+	NA	2670	2670
CELF6	uc002auk.3	-	2280	4800	3540
CELSR2	uc001dxa.4	+	NA	3210	3210
CENPF	uc001hkm.3	+	4170	NA	4170
CENPQ	uc003ozh.1	+	3510	3300	3405
CENPV	uc002gpw.3	-	NA	1320	1320
CENPW	uc003qao.3	+	1110	1110	1110
CEP76	uc002krh.4	-	NA	1260	1260
CERK	uc003bia.3	-	3060	3300	3180
CETN3	uc003kjo.3	-	2010	2100	2055
CFL1P1	uc001kfa.4	+	NA	1560	1560
CHAF1A	uc002mal.3	+	1470	3750	2610
CHAF1B	uc002yvj.3	+	NA	3000	3000
CHD1	uc003knf.3	-	3720	NA	3720
CHD2	uc002bsm.2	+	1860	1860	1860
CHD7	uc003xue.3	+	4470	NA	4470
CHD9	uc002egy.3	+	NA	3810	3810
CHEK1	uc001qcf.4	+	NA	2370	2370
CHIC2	uc003haj.2	-	3510	4050	3780
CHMP4B	uc002xaa.3	+	1440	4680	3060
CHRNA5	uc002bdy.3	+	NA	1830	1830
CHRNB2	uc001ffg.3	+	NA	1440	1440
CHST10	uc002tam.3	-	1320	3270	2295
CHST3	uc001jsn.3	+	NA	4110	4110
CHST5	uc002fej.1	-	NA	1350	1350
CHSY1	uc021sxt.1	-	3300	NA	3300
CHUK	uc001kqp.3	-	3840	4500	4170
CIC	uc002otf.1	+	NA	1440	1440
CISD1	uc001jkc.5	+	1710	1770	1740
CISD2	uc003hwt.4	+	2880	3120	3000
CKAP4	uc001tlk.3	-	1050	1200	1125
CLDN1	uc003fsh.3	-	NA	1980	1980
CLDND1	uc003dso.2	-	1170	1170	1170
CLN5	uc001vkc.3	+	1050	1320	1185
CLN8	uc003wpo.4	+	NA	2670	2670
CLNS1A	uc001oyk.3	-	2730	2760	2745
CLVS2	uc003pzi.1	+	2820	4710	3765
CMC2	uc002ffu.3	-	3330	3330	3330
CMIP	uc002fgp.3	+	3330	3960	3645
CMTM6	uc003cfa.1	-	2670	2760	2715
CNKSR3	uc003qpy.3	-	NA	1650	1650
CNNM4	uc002swx.3	+	NA	3030	3030
CNOT11	uc002taw.4	+	2130	2220	2175
CNTN4-AS2	uc031rye.1	-	NA	1440	1440
CNTNAP3B	uc004abr.1	-	NA	1740	1740
COA5	uc002syz.3	-	1110	1170	1140
COG7	uc002dlo.3	-	NA	2640	2640
COG8	uc002ewy.2	-	1170	1320	1245
COIL	uc002iuu.3	-	2730	2880	2805
COL4A6	uc011msm.1	-	NA	1590	1590
COMMD10	uc003krt.1	+	3540	3960	3750
COMMD1	uc002sbp.3	+	3330	3810	3570
COMMD2	uc003exj.2	-	1770	1830	1800
COMMD3-BMI1	uc009xkg.3	+	1890	1950	1920
COMMD5	uc010mgf.2	-	2100	3510	2805
COMMD8	uc003gxi.3	-	1470	1620	1545
COQ3	uc003ppk.3	-	NA	1650	1650
CORO2B	uc002arj.4	+	NA	1200	1200
COX10-AS1	uc002goe.1	-	2730	3900	3315
COX19	uc003sjp.1	-	NA	1260	1260
COX5A	uc002azi.4	-	2250	2250	2250
COX6B1	uc002oav.3	+	NA	1380	1380
COX6C	uc003yiy.2	-	1860	1980	1920
CPNE3	uc003ydv.2	+	NA	3180	3180
CPOX	uc003dsx.3	-	NA	1380	1380
CPSF2	uc001yah.2	+	NA	3180	3180
CPT2	uc001cvb.4	+	2220	2250	2235
CR627135	uc002npz.3	-	1080	1380	1230
CR933665	uc003yrb.3	-	1500	1590	1545
CR936677	uc001dgv.3	-	NA	3420	3420
CRAMP1L	uc010uvh.2	+	2220	2250	2235
CREG1	uc001gel.3	-	1500	1590	1545
CRIM1	uc002rpd.3	+	NA	3300	3300
CRIPT	uc002rve.3	+	1080	1110	1095
CRISPLD1	uc003yan.3	+	1260	1980	1620
CRKL	uc002ztf.2	+	3690	3960	3825
CRLF2	uc022brt.1	-	NA	2760	2760
CRNKL1	uc002wrs.3	-	1560	1740	1650
CROCCP2	uc001azg.1	-	1320	1440	1380
CROCCP3	uc001ayt.2	-	NA	1350	1350
CRY1	uc001tmi.4	-	2400	4020	3210
CRYBB2P1	uc003abv.3	+	1560	3840	2700
CSGALNACT2	uc001jan.4	+	1350	2820	2085
CSNK1E	uc003avm.2	-	4320	4500	4410
CSNK1G2	uc002lul.4	+	NA	3120	3120
CSNK2A2	uc002enc.3	-	3420	3480	3450
CSPG4P8	uc010uob.2	+	NA	2100	2100
CSRP2	uc001syl.1	-	2520	2610	2565
CSTF3	uc001muh.3	-	1560	3450	2505
CT45A4	uc004ezb.3	+	NA	2340	2340
CTNND1	uc021qjk.1	+	NA	1110	1110
CTR9	uc001mja.3	+	3270	3300	3285
CTTNBP2NL	uc001ebx.3	+	4530	NA	4530
CTTNBP2	uc003vjf.3	-	1110	3300	2205
CUEDC2	uc001kvn.2	-	NA	1080	1080
CWC15	uc001pfd.4	-	1080	1080	1080
CWF19L2	uc010rvp.2	-	1380	1830	1605
CX3CL1	uc002eli.3	+	NA	1440	1440
CXADR	uc002ykj.2	+	NA	1230	1230
CYB5B	uc002exg.1	+	NA	2040	2040
CYB5R4	uc003pkf.3	+	NA	3390	3390
CYHR1	uc003zcv.2	-	NA	1470	1470
CYP7B1	uc003xvj.2	-	NA	2730	2730
CYSTM1	uc010jfi.3	+	2940	4200	3570
CYTH2	uc002pjj.4	+	NA	1200	1200
CYTH3	uc003spt.3	-	NA	2640	2640
DAB2IP	uc004bln.3	+	1470	NA	1470
DAD1	uc001wgl.2	-	3120	3150	3135
DAGLB	uc003sqd.4	-	2760	3450	3105
DARS2	uc001gjh.2	+	3690	3720	3705
DCAF12	uc003ztt.2	-	2040	4320	3180
DCAF8	uc010pjc.1	-	NA	1980	1980
DCBLD1	uc003pxs.3	+	NA	1440	1440
DCC	uc002lfe.2	+	NA	2880	2880
DCHS1	uc001mem.1	-	NA	3630	3630
DCLK1	uc001uvf.3	-	3180	4800	3990
DCLRE1C	uc010qbx.2	-	1110	1110	1110
DCTN6	uc003xhy.3	+	3000	3450	3225
DCUN1D1	uc003fld.1	-	4080	4080	4080
DCUN1D3	uc002dhz.3	-	3300	4110	3705
DDX12P	uc001qvx.4	-	NA	1170	1170
DDX18	uc002tlh.1	+	2130	2280	2205
DDX19A	uc002eys.4	+	3360	NA	3360
DDX23	uc001rsm.3	-	NA	1890	1890
DDX26B	uc004eyw.4	+	3270	4980	4125
DDX27	uc002xuh.3	+	NA	3180	3180
DDX3X	uc004dfg.3	+	1050	1830	1440
DDX47	uc001rav.3	+	1650	3960	2805
DDX50	uc001jou.3	+	NA	2790	2790
DEGS1	uc001hoj.3	+	1230	1260	1245
DENND2C	uc001eez.3	-	3240	4020	3630
DENND4B	uc001fdd.1	-	NA	2100	2100
DENND6A	uc003dja.3	-	3450	4440	3945
DENR	uc001uda.3	+	2250	2370	2310
DERL2	uc002gcc.1	-	1470	1560	1515
DEXI	uc002dal.3	-	NA	1590	1590
DGCR14	uc002zou.3	-	NA	1440	1440
DHRS11	uc002hnd.3	+	NA	1050	1050
DHRSX	uc004cqf.4	-	NA	1980	1980
DHTKD1	uc001ild.5	+	3150	4290	3720
DHX15	uc003gqx.3	-	4620	NA	4620
DHX32	uc001ljg.1	-	1380	1830	1605
DIAPH3-AS2	uc031qma.1	+	1170	1170	1170
DICER1-AS1	uc010twt.1	+	NA	2820	2820
DIP2C	uc001ifp.3	-	NA	4800	4800
DIRAS2	uc004aqx.1	-	NA	1620	1620
DISP1	uc001hnu.2	+	2550	4140	3345
DJ031130	uc010tsr.3	-	NA	1200	1200
DJ031144	uc010kvv.3	-	NA	2160	2160
DKFZp434L187	uc001zfv.1	-	1200	NA	1200
DKFZp547E087	uc002djw.3	-	1980	1980	1980
DKFZp667J0810	uc021wmm.1	+	3030	3540	3285
DKFZp667P0924	uc010yug.1	-	3150	4740	3945
DKFZp686H10114	uc002uaw.3	-	NA	2280	2280
DKFZp686L0695	uc003zow.3	-	1440	1440	1440
DLG5	uc001jzk.3	-	NA	4020	4020
DNAJA2	uc002eeo.2	-	2280	2280	2280
DNAJB11	uc003fqi.3	+	1890	2040	1965
DNAJB4	uc010orn.2	+	3300	3330	3315
DNAJC14	uc001shu.2	-	4050	NA	4050
DNAJC15	uc001uyy.3	+	2220	3780	3000
DNAJC25-GNG10	uc004bfn.3	+	3060	4170	3615
DNAJC3	uc001vmq.3	+	NA	2340	2340
DNAJC5	uc002yhf.3	+	NA	2940	2940
DNAJC6	uc001dcc.1	+	NA	1200	1200
DNER	uc002vpv.3	-	2010	NA	2010
DNMBP	uc001kqj.2	-	NA	3420	3420
DNTTIP1	uc002xpk.3	+	NA	2490	2490
DOCK11	uc004eqp.2	+	NA	3180	3180
DOK5	uc002xwy.3	+	1650	4050	2850
DOT1L	uc002lvb.4	+	NA	3480	3480
DPCD	uc010qpz.2	+	NA	1350	1350
DPP9	uc002mba.3	-	NA	2640	2640
DPY19L1P1	uc003tcw.3	-	NA	1830	1830
DPY19L1	uc003tem.4	-	NA	3570	3570
DPY19L2P1	uc031swy.1	-	NA	2370	2370
DPY19L4	uc003ygx.2	+	1860	2040	1950
DPYSL3	uc003loo.3	-	2760	4410	3585
DPYSL4	uc009ybb.3	+	NA	2340	2340
DR1	uc001dpu.3	+	2130	2130	2130
DRAXIN	uc001asr.1	+	NA	2100	2100
DRG1	uc003aku.3	+	2040	3780	2910
DSCC1	uc003yov.3	-	2520	2790	2655
DSE	uc011ebf.1	+	3210	3270	3240
DTD2	uc001wrj.3	-	1350	1440	1395
DTX2P1-UPK3BP1-PMS2P11	uc011kgn.1	+	NA	2550	2550
DUSP14	uc002hnx.2	+	1350	2520	1935
DUSP16	uc001rao.2	-	NA	3180	3180
DUSP5	uc001kzd.3	+	1590	1650	1620
DUSP8	uc001lts.2	-	NA	1650	1650
DYNC1H1	uc001yks.2	+	3660	4950	4305
DYNLL1	uc001tyj.3	+	NA	3210	3210
DYRK3	uc001hek.3	+	NA	3690	3690
DYRK4	uc009zeh.1	+	NA	2370	2370
E2F1	uc002wzu.4	-	NA	1350	1350
E2F2	uc001bhe.2	-	NA	3120	3120
E2F7	uc001sym.4	-	3510	3810	3660
EAPP	uc001wsd.1	-	1110	3000	2055
ECHS1	uc001lmu.3	-	NA	1260	1260
EDEM1	uc003bqi.3	+	NA	1050	1050
EEF1E1-MUTED	uc021ylg.1	-	2880	3450	3165
EEF2	uc002lze.3	-	NA	1230	1230
EEFSEC	uc003eki.3	+	2520	4230	3375
EFCAB14	uc010omh.1	-	1200	1200	1200
EFCAB7	uc001dbf.3	+	2490	3450	2970
EFHB	uc003cbm.3	-	NA	1050	1050
EFNB2	uc001vqi.3	-	4800	NA	4800
EFR3A	uc003yte.3	+	3060	4350	3705
EFTUD1P1	uc021stg.1	+	NA	1560	1560
EIF1AX	uc004czt.3	-	2160	2220	2190
EIF2AK3	uc002stc.4	-	3720	NA	3720
EIF2S1	uc001xjg.3	+	3390	3420	3405
EIF2S2	uc002xaf.3	-	2640	2670	2655
EIF2S3	uc004dbc.3	+	3060	3120	3090
EIF3CL	uc010byj.3	+	1230	1260	1245
EIF4E2	uc002vtb.1	+	NA	1860	1860
EIF4EBP1	uc003xks.3	+	NA	2550	2550
EIF4EBP2	uc001jrb.3	+	3000	3120	3060
EIF5A2	uc003fhd.3	-	NA	2160	2160
EIF5B	uc002tab.3	+	2730	4230	3480
ELAVL1	uc002mjb.3	-	3030	NA	3030
ELF2	uc003ihp.1	-	NA	3210	3210
ELK4	uc021pid.1	-	NA	1350	1350
ELL3	uc001zsx.1	-	NA	2880	2880
ELMOD2	uc003iik.3	+	2760	3510	3135
ELOVL2	uc003mzp.4	-	3360	NA	3360
EMC7	uc001zhm.3	-	2220	2280	2250
EMG1	uc010sfv.1	+	NA	1770	1770
ENTPD1-AS1	uc001klg.2	-	NA	3240	3240
EP300	uc003azl.4	+	4500	NA	4500
EPC2	uc010zbt.2	+	4560	NA	4560
EPHB3	uc003foz.3	+	NA	1710	1710
ERCC6	uc001jhs.5	-	1470	3450	2460
ERGIC1	uc003mbw.4	+	NA	3450	3450
ERH	uc001xlc.2	-	2280	2370	2325
ERI1	uc003wsk.2	+	3330	3300	3315
ERI2	uc002dht.3	-	3300	4080	3690
ERN1	uc002jdz.2	-	NA	1380	1380
ERO1L	uc001wzv.3	-	3480	4680	4080
ERRFI1	uc001aoz.3	-	1260	1320	1290
ERV3-1	uc011kdr.2	-	1380	1380	1380
ESD	uc001vbn.3	-	1440	1950	1695
ETAA1	uc002sdz.1	+	1620	1710	1665
ETV3	uc001fqr.2	-	NA	1110	1110
ETV6	uc001qzz.3	+	NA	3510	3510
EVC	uc003gim.1	+	NA	1260	1260
EVL	uc001ygt.3	+	4350	NA	4350
EXOC3	uc003jba.3	+	NA	3030	3030
EXT1	uc003yok.1	-	3900	NA	3900
F2R	uc003ken.4	+	2160	2490	2325
FAF2	uc003mej.4	+	3330	4950	4140
FAHD2A	uc002sur.3	+	1170	1320	1245
FAHD2B	uc002sxm.3	-	NA	1200	1200
FAHD2CP	uc010fht.3	+	NA	1440	1440
FAM102A	uc004bsx.2	-	2910	3510	3210
FAM102B	uc010ouy.2	+	3030	4050	3540
FAM105A	uc003jfj.3	+	NA	3270	3270
FAM105B	uc003jfk.3	+	2220	3810	3015
FAM110B	uc003xtj.1	+	3150	3390	3270
FAM155B	uc004dxk.3	+	NA	2520	2520
FAM156B	uc004drj.3	+	NA	1380	1380
FAM157A	uc011buq.1	+	1830	3330	2580
FAM157B	uc011mfe.1	+	2760	2910	2835
FAM161B	uc001xpd.3	-	NA	2010	2010
FAM168B	uc002tsd.3	-	4050	4950	4500
FAM171A1	uc001iob.3	-	3750	4890	4320
FAM174A	uc003knj.1	+	NA	2040	2040
FAM175B	uc001lib.4	+	2130	3780	2955
FAM188B	uc003tbt.3	+	NA	1980	1980
FAM189A1	uc010azk.1	-	1170	1350	1260
FAM199X	uc004elw.3	+	2430	2490	2460
FAM208B	uc001iij.3	+	2790	3390	3090
FAM210B	uc002xxc.3	+	NA	1200	1200
FAM217A	uc010jnq.1	-	1860	2280	2070
FAM21B	uc009xoq.3	+	NA	1980	1980
FAM220A	uc003spu.3	-	NA	2220	2220
FAM222A	uc001tpd.2	+	2400	4680	3540
FAM229B	uc003pvs.3	+	1650	1980	1815
FAM35A	uc001kei.4	+	NA	4080	4080
FAM46C	uc001ehe.3	+	NA	2040	2040
FAM53B	uc001lhu.1	-	3510	4890	4200
FAM69A	uc001dpc.3	-	1230	1230	1230
FAM72A	uc001hdr.4	+	2100	2100	2100
FAM8A1	uc003ncc.3	+	1350	1380	1365
FAR1	uc001mld.3	+	NA	2250	2250
FASN	uc002kdu.3	-	NA	1050	1050
FASTKD5	uc002whz.4	-	1350	1380	1365
FAS	uc010qna.2	+	NA	2730	2730
FAT4	uc003ifj.4	+	3450	4800	4125
FBN1	uc001zwx.2	-	NA	3840	3840
FBRSL1	uc001ukf.3	+	NA	3360	3360
FBXL14	uc001qjh.3	-	1320	3270	2295
FBXL17	uc011cvc.2	-	1560	1620	1590
FBXL3	uc001vkd.3	-	2640	2730	2685
FBXL7	uc003jfn.1	+	3030	NA	3030
FBXO30	uc003qla.3	-	2100	2100	2100
FBXO33	uc001wvk.3	-	3810	3840	3825
FBXO34	uc001xbv.3	+	3270	4290	3780
FBXO36	uc010fxi.1	+	NA	3210	3210
FBXO42	uc001ayg.3	-	3750	3870	3810
FBXO45	uc010iai.3	+	NA	1710	1710
FBXW4	uc001kto.3	-	2130	3870	3000
FDX1	uc001pkx.3	+	3540	3780	3660
FEM1B	uc002arg.3	+	1260	1320	1290
FEM1C	uc003krb.1	-	2490	2490	2490
FEZ1	uc001qbx.3	-	NA	1110	1110
FGD1	uc004dtg.3	-	NA	3030	3030
FGD5-AS1	uc031ryn.1	-	NA	1110	1110
FGF18	uc003mbk.3	+	NA	1350	1350
FGF2	uc003iev.1	+	3450	NA	3450
FH	uc001hyx.3	-	2790	2790	2790
FIGN	uc002uck.1	-	3990	NA	3990
FKBP3	uc010tqf.2	-	2400	2520	2460
FKBP4	uc001qkz.3	+	1170	1200	1185
FLJ34503	uc003pwb.2	+	NA	2220	2220
FLJ37453	uc001axj.2	-	NA	1710	1710
FLJ45340	uc010lll.2	+	NA	2520	2520
FLVCR1	uc001hjt.3	+	4110	4470	4290
FMNL2	uc002tye.3	+	1890	4440	3165
FOCAD	uc003zog.1	+	2490	NA	2490
FOXN2	uc002rwh.1	+	3990	NA	3990
FRG1	uc003izs.3	+	2760	2910	2835
FRS3	uc003orc.1	-	NA	1230	1230
FRZB	uc002upa.2	-	2790	3450	3120
FSBP	uc003ygm.3	-	NA	1200	1200
FSCN1	uc003sou.3	+	NA	1080	1080
FSIP1	uc001zki.3	-	NA	1260	1260
FSIP2	uc002upl.3	+	NA	3120	3120
FTSJD2	uc003ons.3	+	NA	2370	2370
FTX	uc010nlq.1	-	2640	NA	2640
FUCA2	uc003qjm.3	-	NA	1080	1080
FUNDC1	uc004dgc.3	-	1740	2430	2085
FUNDC2	uc004fmw.3	+	2370	3540	2955
FUT5	uc010duo.3	-	NA	1080	1080
FUT9	uc003pop.4	+	4020	1110	2565
FXR2	uc002gia.2	-	2100	3000	2550
FYCO1	uc003cpb.5	-	NA	1260	1260
FYN	uc003pvk.3	-	4320	NA	4320
FZD4	uc001pce.3	-	NA	1170	1170
FZR1	uc002lxt.2	+	NA	1950	1950
GAB2	uc001ozh.3	-	NA	2100	2100
GALK2	uc001zxi.1	+	NA	1860	1860
GALNT13	uc002tyr.4	+	1650	3360	2505
GALNT7	uc003isz.4	+	NA	4050	4050
GAN	uc002fgo.3	+	2010	4230	3120
GAPDHS	uc002oaf.1	+	NA	1050	1050
GARS	uc003tbm.3	+	3480	4290	3885
GAS6	uc001vud.3	-	NA	1620	1620
GAS7	uc002gmg.1	-	NA	1110	1110
GATAD2B	uc001fdb.4	-	3840	NA	3840
GATSL1	uc003ubo.2	+	2550	3900	3225
GATSL2	uc003ucg.2	-	2400	3780	3090
GBE1	uc021xav.1	-	2100	2280	2190
GCA	uc002ucg.3	+	2280	2370	2325
GCN1L1	uc001txo.3	-	3450	3870	3660
GCNT7	uc010zzg.1	-	1200	2280	1740
GDF5	uc010gfc.1	-	3270	4110	3690
GGA2	uc002dlq.3	-	NA	1440	1440
GGH	uc003xuw.3	-	NA	2940	2940
GID8	uc002ydy.3	+	NA	1200	1200
GINM1	uc003qmq.1	+	1230	1230	1230
GJA9-MYCBP	uc021olq.1	-	2490	2490	2490
GJB7	uc003plo.2	-	NA	4830	4830
GLCCI1	uc003srk.4	+	3300	NA	3300
GLCE	uc002ary.1	+	NA	1110	1110
GLDC	uc003zkc.3	-	1560	4320	2940
GLO1	uc003ooc.3	-	3450	3240	3345
GLRX5	uc001yem.1	+	1200	1230	1215
GLTSCR1	uc002phh.4	+	NA	4560	4560
GMCL1	uc002sfu.3	+	3570	4620	4095
GMDS	uc003mtq.3	-	NA	1620	1620
GMFB	uc021rtf.1	-	1770	1830	1800
GNAI3	uc001dxz.3	+	4140	NA	4140
GNAQ	uc004akw.3	-	4380	NA	4380
GNAZ	uc002zwu.1	+	NA	3150	3150
GNB1L	uc002zqf.1	-	NA	1890	1890
GNG5	uc001djw.4	-	NA	1080	1080
GNL2	uc001cbk.3	-	1200	1260	1230
GNPNAT1	uc001xab.3	-	2010	2040	2025
GNPTG	uc002clm.3	+	NA	1440	1440
GOLGA5	uc001yaz.1	+	NA	1710	1710
GOLM1	uc010mqd.1	-	2610	3450	3030
GOLPH3	uc003jhp.1	-	3180	3810	3495
GOT1	uc001kpr.3	-	NA	1230	1230
GPATCH2	uc001hlf.1	-	2790	3330	3060
GPBP1L1	uc001coq.3	-	3690	4290	3990
GPC1	uc002vyw.4	+	NA	2790	2790
GPCPD1	uc002wme.4	-	3150	3180	3165
GPN2	uc001bnd.1	-	NA	1350	1350
GPR173	uc004dru.3	+	NA	3270	3270
GPR39	uc002ttl.3	+	NA	1380	1380
GPR89C	uc009wjm.3	+	NA	1890	1890
GPRIN1	uc003meo.1	-	NA	1230	1230
GREB1L	uc010xam.2	+	NA	1770	1770
GRIP1	uc010sta.1	-	NA	3060	3060
GRWD1	uc002pjd.2	+	NA	1320	1320
GTDC2	uc003cmr.2	-	1860	1890	1875
GTF2A2	uc002agg.3	-	2430	2490	2460
GTF2E2	uc003xig.3	-	2550	4140	3345
GTF2F2	uc001uzw.3	+	4380	4710	4545
GTF3C6	uc003pum.3	+	1110	1200	1155
GTPBP1	uc003awg.3	+	1650	3240	2445
GUSBP1	uc011cnn.1	+	2490	3420	2955
GUSBP2	uc003nim.2	-	3750	NA	3750
GUSBP9	uc021yag.1	-	1350	4320	2835
H2AFY2	uc001jqm.3	+	2550	NA	2550
H3F3AP4	uc021pjv.1	+	1050	1050	1050
H6PD	uc001apt.3	+	NA	2760	2760
HCFC1	uc004fjp.3	-	NA	3060	3060
HCG17	uc031snc.1	-	NA	2400	2400
HCN4	uc002avp.3	-	NA	3210	3210
HDGFRP3	uc002bjs.2	-	4650	NA	4650
HDGF	uc009wsf.3	-	1740	1860	1800
HDLBP	uc002wba.3	-	NA	1650	1650
HEATR1	uc001hyd.2	-	1950	2550	2250
HEATR5A	uc010tpk.1	-	1380	2400	1890
HEATR5B	uc002rpp.1	-	1260	3840	2550
HEATR8-TTC4	uc001cxq.3	+	1590	3390	2490
HEBP1	uc001rbd.3	-	NA	2340	2340
HECA	uc003qin.3	+	NA	3420	3420
HECTD1	uc001wrc.1	-	3330	3750	3540
HECW2	uc002utm.1	-	1860	4080	2970
HIAT1	uc001dst.3	+	3810	4890	4350
HIATL1	uc004aur.3	+	4320	4440	4380
HIATL2	uc004aws.3	-	4320	NA	4320
HIC2	uc002zur.4	+	NA	3060	3060
HIF1AN	uc001krj.4	+	NA	2220	2220
HIST1H2AC	uc003ngo.3	+	1890	1890	1890
HIST1H2BC	uc003ngk.4	-	1170	1200	1185
HIST1H2BD	uc003ngs.3	+	1650	1650	1650
HIST1H2BK	uc003nix.2	-	1050	1080	1065
HIST2H2BA	uc001eio.2	+	NA	1170	1170
HK2	uc002snd.3	+	NA	3900	3900
HLA-G	uc011dmb.3	+	NA	1170	1170
HLA-H	uc021ytw.1	+	NA	1170	1170
HLA-J	uc021yty.1	+	NA	1200	1200
HMGB1	uc001usz.3	-	NA	1320	1320
HMGXB3	uc003lrk.4	+	3420	4860	4140
HNRNPUL2-BSCL2	uc001nuu.2	-	3120	3990	3555
HNRNPUL2	uc001nuw.3	-	1770	1770	1770
HP08474	uc021rro.1	+	NA	3270	3270
HPRT1	uc004exl.4	+	4350	4410	4380
HRSP12	uc003yii.1	-	1710	1950	1830
HS3ST3B1	uc002goh.1	+	NA	1380	1380
HS6ST1	uc002tpt.4	-	2550	3990	3270
HSD17B11	uc003hqp.2	-	NA	2280	2280
HSD17B7P2	uc001izq.3	+	NA	1560	1560
HSPA14	uc001inf.4	+	1560	2760	2160
HSPA4	uc003kyj.3	+	4290	NA	4290
HTT	uc021xkv.1	+	4050	NA	4050
HUNK	uc002yph.3	+	3150	4080	3615
HUS1	uc003tod.2	-	1650	2040	1845
HUWE1	uc004dsp.4	-	4050	NA	4050
HVCN1	uc001trq.1	-	NA	1710	1710
IARS2	uc001hmc.3	+	3120	3870	3495
IDE	uc001kia.3	-	1740	3330	2535
IER3IP1	uc002lcu.3	-	2640	2730	2685
IFNGR2	uc002yrp.4	+	NA	3300	3300
IFT140	uc002cmb.3	-	NA	1320	1320
IFT172	uc002rku.3	-	NA	1470	1470
IGDCC3	uc002aos.2	-	NA	2550	2550
IGFBP4	uc002hus.3	+	NA	1620	1620
IGFBPL1	uc004aaz.3	-	NA	2160	2160
IGSF1	uc004ewf.2	-	4380	NA	4380
IL17RB	uc003dha.3	+	NA	1650	1650
IL1A	uc002tig.3	-	NA	1380	1380
IMPAD1	uc003xte.4	-	3810	3870	3840
INA	uc001kws.3	+	1170	1230	1200
INMT-FAM188B	uc010kwe.3	+	NA	2010	2010
INO80C	uc002kyw.1	-	NA	1110	1110
INO80D	uc002vaz.4	-	3450	4770	4110
IPCEF1	uc021zhc.1	-	NA	1650	1650
IPMK	uc001jkb.3	-	2670	3360	3015
IPO13	uc001ckx.3	+	NA	1590	1590
IPO5	uc001vne.3	+	NA	1560	1560
IPO7	uc001mho.3	+	4710	NA	4710
IPO8	uc001rjd.3	-	NA	1860	1860
IPPK	uc004asl.1	-	NA	3330	3330
IPW	uc001yyp.1	+	2100	NA	2100
IQCG	uc003fyp.3	-	1230	1260	1245
IQGAP1	uc002bpl.1	+	NA	4680	4680
IQGAP2	uc003kek.3	+	NA	1200	1200
IQSEC1	uc011auw.2	-	NA	1230	1230
IQSEC3	uc001qhw.2	+	NA	1260	1260
IRS1	uc002voh.4	-	1560	3420	2490
IRS2	uc001vqv.3	-	1320	3420	2370
ISCA1	uc004aop.3	-	2250	2250	2250
ISOC1	uc003kva.3	+	2400	2430	2415
ITGAE	uc002fwo.4	-	NA	1050	1050
ITM2B	uc001vbz.3	+	3420	3450	3435
JA760602	uc022bqs.1	-	1080	1080	1080
JAG1	uc002wnw.2	-	2160	2760	2460
JAZF1	uc003szn.3	-	NA	3210	3210
JHDM1D	uc003vvm.3	-	2520	3420	2970
JOSD1	uc003awf.3	-	1650	1950	1800
JUP	uc010wfs.2	-	NA	4680	4680
KAL1	uc004csf.3	-	1260	NA	1260
KALRN	uc003ehd.3	+	1740	4890	3315
KANSL1	uc010dav.3	-	3330	3390	3360
KATNB1	uc002eml.1	+	NA	1200	1200
KBTBD11	uc003wpw.4	+	NA	2670	2670
KBTBD2	uc003tdb.2	-	3000	3000	3000
KCMF1	uc002sox.4	+	4620	NA	4620
KCNJ8	uc001rff.4	-	NA	1200	1200
KCNK3	uc002rhn.2	+	NA	2490	2490
KCNMB4	uc001svx.3	+	3450	4680	4065
KCNQ1OT1	uc001lwp.3	-	NA	3420	3420
KCTD5	uc002crd.3	+	NA	2610	2610
KCTD8	uc003gwu.3	-	NA	1950	1950
KCTD9	uc003xeo.3	-	3120	3150	3135
KDM3B	uc003lcy.1	+	2490	2520	2505
KDM4D	uc001pfe.3	+	NA	2130	2130
KHDC1	uc003pgo.3	-	NA	2430	2430
KHDRBS1	uc001buc.2	+	2220	2220	2220
KIAA0100	uc002hbu.3	-	NA	3180	3180
KIAA0195	uc002jnz.4	+	NA	1980	1980
KIAA0355	uc002nvd.4	+	NA	1350	1350
KIAA0391	uc001wta.4	+	3210	3270	3240
KIAA0556	uc002dow.3	+	NA	3630	3630
KIAA0947	uc003jdm.5	+	3630	NA	3630
KIAA1002	uc009zpo.1	-	NA	1230	1230
KIAA1109	uc003ieh.3	+	2010	2010	2010
KIAA1143	uc011bac.2	-	1470	1650	1560
KIAA1147	uc003vwk.3	-	1890	3240	2565
KIAA1279	uc001joy.3	+	3450	3330	3390
KIAA1324L	uc011kha.2	-	NA	2370	2370
KIAA1328	uc002kzz.3	+	NA	2520	2520
KIAA1430	uc003ixf.4	-	NA	1230	1230
KIAA1524	uc003dxb.4	-	1380	1380	1380
KIAA1551	uc001rks.3	+	3030	3540	3285
KIAA1731	uc009ywb.1	+	3540	3690	3615
KIAA1919	uc003puv.4	+	1050	1230	1140
KIAA2018	uc003eam.3	-	3210	3300	3255
KIAA2022	uc004eby.3	-	3300	4680	3990
KIAA2026	uc003zjq.4	-	3480	4470	3975
KIF11	uc001kic.3	+	4440	NA	4440
KIF18A	uc001msc.2	-	3240	4170	3705
KIF24	uc010mkb.3	-	NA	1740	1740
KIF5C	uc010zbu.2	+	3240	NA	3240
KIF9-AS1	uc003cqw.2	+	2670	3390	3030
KLC1	uc010tyd.1	+	3360	NA	3360
KLC4	uc003otr.1	+	NA	2250	2250
KLF13	uc001zfo.3	+	2730	4020	3375
KLF15	uc011bkk.1	-	NA	1170	1170
KLHDC2	uc001wwx.3	+	1830	1950	1890
KLHL11	uc002hyf.1	-	1230	1440	1335
KLHL15	uc004dba.4	-	3540	4680	4110
KLHL23	uc002ufi.2	+	NA	2280	2280
KLHL25	uc002bly.3	-	1980	3150	2565
KLHL26	uc002njz.1	+	1740	3630	2685
KLHL41	uc010zdh.1	+	2490	3300	2895
KLHL42	uc001rij.3	+	2490	2910	2700
KMT2C	uc003wla.3	-	3900	NA	3900
KMT2D	uc001rta.4	-	1080	3030	2055
KNOP1	uc002dgq.3	-	NA	1470	1470
KPNA3	uc001vdj.2	-	3750	NA	3750
KPNA5	uc003pxh.3	+	3390	NA	3390
LACTB2	uc003xyp.3	-	NA	1230	1230
LACTB	uc002alw.3	+	1590	1590	1590
LANCL2	uc003tqp.3	+	2670	4230	3450
LAP3	uc003gph.1	+	NA	2820	2820
LARP4B	uc031ptb.1	-	3510	4530	4020
LEFTY1	uc010pvj.3	-	NA	2370	2370
LEPROTL1	uc003xhx.2	+	NA	3060	3060
LHFP	uc001uxf.3	-	3330	3780	3555
LIMD1	uc003coq.3	+	NA	3420	3420
LIMS1	uc002tel.3	+	3690	4680	4185
LINC00265	uc003thf.3	+	3330	3750	3540
LINC00340	uc003ndl.3	+	NA	2040	2040
LINC00535	uc022ayb.1	-	NA	3300	3300
LINC00630	uc004ejq.2	+	4140	NA	4140
LINC00648	uc001wwk.2	-	NA	3300	3300
LINC00673	uc002jiz.2	-	NA	3030	3030
LINC00674	uc002jgq.3	+	3390	3570	3480
LINC00707	uc001ijm.3	+	NA	1110	1110
LINC00883	uc010hpq.3	+	NA	1080	1080
LINC00925	uc002bnv.2	+	1050	1260	1155
LIPE-AS1	uc010eif.2	+	NA	3330	3330
LIX1L	uc001enr.3	+	1200	2820	2010
LLGL1	uc002gsp.3	+	NA	1980	1980
LLPH	uc010ssx.2	-	1110	3150	2130
LMAN1	uc002lhz.3	-	2370	3060	2715
LMAN2	uc003mge.3	-	NA	2220	2220
LMBRD2	uc003jkb.1	-	NA	3390	3390
LMNB2	uc002lvy.4	-	NA	1560	1560
LMTK2	uc003upd.2	+	3330	4560	3945
LNP1	uc003dtx.4	+	1770	3060	2415
LNPEP	uc003kmv.1	+	NA	2820	2820
LOC100129195	uc010jqw.2	-	NA	1770	1770
LOC100129931	uc021xld.1	-	NA	1980	1980
LOC100129961	uc010zbe.3	-	NA	3270	3270
LOC100130357	uc003nak.1	-	NA	1200	1200
LOC100130691	uc002ulj.1	-	NA	3840	3840
LOC100131655	uc021ulr.1	-	1470	2400	1935
LOC100131691	uc002qtm.4	+	NA	1620	1620
LOC100132167	uc010mnd.3	+	3720	NA	3720
LOC100132247	uc010bxg.3	+	NA	2820	2820
LOC100132352	uc010mnp.2	+	NA	2430	2430
LOC100132832	uc003ufy.2	+	1560	1740	1650
LOC100144595	uc002tyu.2	-	NA	2040	2040
LOC100188947	uc010qnl.2	-	NA	4530	4530
LOC100216546	uc003vcj.2	-	1230	1230	1230
LOC100271836	uc002diu.1	-	NA	4770	4770
LOC100271836	uc002dja.3	-	3480	NA	3480
LOC100287944	uc021rdg.1	-	1050	NA	1050
LOC100288069	uc001abo.3	-	1590	1770	1680
LOC100288637	uc001zev.3	+	1650	1650	1650
LOC100289561	uc003uzd.1	+	NA	2010	2010
LOC100499484	uc011lur.2	+	NA	4290	4290
LOC100505679	uc021stj.1	+	NA	1110	1110
LOC100505715	uc002oxt.3	-	NA	1110	1110
LOC100505768	uc001dmk.3	-	NA	1710	1710
LOC100506071	uc001wqs.3	-	NA	1620	1620
LOC100506083	uc002eyt.3	-	1590	3360	2475
LOC100506123	uc021vll.1	+	NA	1230	1230
LOC100506305	uc001mkl.2	-	NA	1110	1110
LOC100506421	uc002tck.2	-	4320	NA	4320
LOC100506639	uc010ivk.4	+	NA	2280	2280
LOC100506710	uc003zzp.2	+	NA	1110	1110
LOC100506714	uc003bfq.3	-	NA	1260	1260
LOC100506834	uc004aoy.3	+	NA	1200	1200
LOC100506963	uc001bhp.2	-	NA	2340	2340
LOC100507266	uc003gid.3	+	NA	3450	3450
LOC100507300	uc001mxu.2	-	NA	1230	1230
LOC100630923	uc003uze.2	+	1500	NA	1500
LOC100630923	uc011kkq.1	+	NA	3360	3360
LOC100652739	uc003qni.2	+	NA	3210	3210
LOC100652772	uc031sjh.1	-	1890	3270	2580
LOC100996485	uc003laj.2	+	NA	1170	1170
LOC145845	uc001zji.2	-	2790	2880	2835
LOC146880	uc010wqc.2	-	NA	1110	1110
LOC148709	uc001gyk.1	+	NA	1590	1590
LOC220729	uc011bug.2	-	1050	2010	1530
LOC23117	uc002djs.3	-	3780	NA	3780
LOC283856	uc002eis.1	-	NA	3060	3060
LOC285033	uc002svn.3	+	3300	3690	3495
LOC285819	uc003nie.2	-	NA	1230	1230
LOC349160	uc003vtp.1	-	NA	2010	2010
LOC389247	uc003ivr.3	-	1050	1200	1125
LOC389765	uc004aog.2	+	3030	3990	3510
LOC400684	uc031rkf.1	-	NA	1950	1950
LOC400685	uc002nwj.3	-	NA	2040	2040
LOC400927	uc010gxm.2	-	1620	1770	1695
LOC401320	uc003tbj.2	-	NA	2160	2160
LOC440173	uc010mqg.4	-	NA	3570	3570
LOC440300	uc021stk.1	+	1050	2220	1635
LOC440354	uc002dsp.3	-	1830	2220	2025
LOC440434	uc002hpx.2	-	3840	4080	3960
LOC440600	uc001dzj.3	-	NA	1860	1860
LOC441242	uc003tud.2	-	2220	2430	2325
LOC550643	uc004dut.4	+	3330	NA	3330
LOC642236	uc022bht.1	-	NA	3150	3150
LOC642776	uc004eqg.1	-	1560	3780	2670
LOC645513	uc021xrg.1	+	4200	4890	4545
LOC646498	uc021wxt.1	-	NA	1860	1860
LOC646762	uc003tad.4	-	2040	3510	2775
LOC653501	uc010mmp.3	-	1620	2550	2085
LOC728554	uc031sme.1	+	NA	2940	2940
LOC728875	uc001eks.3	-	NA	2400	2400
LOC729852	uc011jxf.2	+	1080	4530	2805
LOC729970	uc021oqc.2	+	1260	3450	2355
LOC731275	uc001hzq.2	-	1950	4860	3405
LOC96610	uc011aiq.1	+	NA	1650	1650
LONRF1	uc003wwd.1	-	1260	1350	1305
LPIN2	uc002klo.3	-	3000	4830	3915
LPP	uc011bsg.2	+	2610	3990	3300
LRP4-AS1	uc001ndl.3	+	1350	3360	2355
LRP4	uc001ndn.4	-	NA	3900	3900
LRPAP1	uc003ghh.4	-	NA	2160	2160
LRRC19	uc003zqh.3	-	NA	1500	1500
LRRC1	uc003pcd.1	+	1560	4170	2865
LRRC37B	uc010wbx.2	+	1620	1710	1665
LRRC47	uc001akx.1	-	NA	2010	2010
LRRC49	uc002asu.3	+	1650	4230	2940
LRRC4B	uc002pss.3	-	NA	3810	3810
LRRC58	uc003edr.2	-	3120	3120	3120
LRRC59	uc002iqt.3	-	1950	2040	1995
LRRC66	uc003gzi.3	-	1350	2940	2145
LRRC7	uc001deo.1	+	2820	NA	2820
LRRC8C	uc001dnl.4	+	NA	3000	3000
LRRN1	uc003bpt.4	+	4770	4890	4830
LRRTM1	uc002soj.3	-	NA	1350	1350
LSG1	uc003fui.3	-	NA	3420	3420
LSM11	uc003lxe.1	+	NA	1470	1470
LSM3	uc003byn.3	+	2520	2550	2535
LTBP1	uc021vft.1	+	NA	2820	2820
LTN1	uc002ymr.2	-	1230	2550	1890
LTV1	uc003qjs.3	+	NA	1320	1320
LUC7L2	uc011kqs.2	+	2160	2250	2205
MAGED1	uc004dpm.3	+	1770	4770	3270
MAK16	uc003xjj.3	+	2010	2100	2055
MALAT1	uc010roh.3	+	NA	1110	1110
MALSU1	uc003swd.1	+	1200	1320	1260
MAN2A1	uc003kou.1	+	2880	3450	3165
MANEA	uc003poo.2	+	NA	2760	2760
MAP1A	uc001zrt.3	+	NA	1080	1080
MAP1B	uc003kbw.4	+	NA	1170	1170
MAP2K1	uc010bhq.3	+	NA	1890	1890
MAP2K2	uc002lzk.3	-	NA	2250	2250
MAP3K14	uc002iiw.1	-	NA	3180	3180
MAP3K1	uc003jqw.4	+	3480	3870	3675
MAPK1IP1L	uc001xbq.1	+	2340	2400	2370
MAPK6	uc002abp.3	+	3390	NA	3390
MAPK8	uc001jgn.3	+	4020	NA	4020
MAPRE1	uc002wyh.3	+	3300	3330	3315
MAPRE3	uc002rhw.3	+	1470	4800	3135
2017-03-04	uc002vgb.3	-	NA	2910	2910
MASP2	uc001aru.3	-	NA	1200	1200
MAU2	uc002nmk.4	+	1380	2940	2160
MB21D2	uc011bsp.2	-	NA	2490	2490
MBD2	uc002lfg.2	-	NA	2550	2550
MBD5	uc002twm.4	+	4470	NA	4470
MBLAC2	uc003kjp.3	-	1980	1980	1980
MBTPS1	uc002fhi.3	-	3450	4470	3960
MCEE	uc002shs.2	-	NA	2520	2520
MCM3AP	uc002zir.1	-	NA	2370	2370
MCM6	uc002tuw.4	-	2910	3990	3450
MCM9	uc021zeh.1	-	3780	NA	3780
MDFIC	uc003vhf.3	+	NA	1890	1890
MDGA2	uc001wwj.4	-	NA	2880	2880
MDN1	uc003pnn.1	-	NA	3300	3300
MEA1	uc010jyc.1	-	3450	3270	3360
MED13L	uc001tvw.3	-	4410	NA	4410
MED13	uc002izo.3	-	3780	3810	3795
MED14	uc004dex.4	-	1890	3540	2715
MED17	uc001pem.4	+	3030	3030	3030
MED26	uc002nee.3	-	4980	NA	4980
MED9	uc002grh.1	+	1740	2100	1920
MEMO1	uc010ymv.1	-	1230	2040	1635
METAP1	uc003huf.4	+	2790	3420	3105
METTL14	uc003icf.3	+	3210	3330	3270
METTL21A	uc002vce.3	-	NA	1560	1560
METTL4	uc002klh.4	-	NA	1830	1830
MEX3A	uc001fnd.4	-	NA	1320	1320
MEX3C	uc002lfc.4	-	2820	2880	2850
MEX3D	uc010dsn.3	-	NA	1440	1440
MFAP1	uc001zth.1	-	2340	2610	2475
MFHAS1	uc003wsj.1	-	2160	3390	2775
MGAT3	uc003axv.4	+	NA	3030	3030
MGC2752	uc010euw.3	+	1710	1980	1845
MGC72080	uc010lfp.1	-	NA	1500	1500
MIA3	uc001hnl.3	+	NA	1170	1170
MICALL1	uc003aui.3	+	NA	3780	3780
MICU2	uc001uof.3	-	3660	4470	4065
MICU3	uc003wxd.2	+	4140	NA	4140
MIDN	uc002lrp.3	+	NA	1050	1050
MIER2	uc002lok.1	-	NA	3330	3330
MIOS	uc003srf.3	+	1170	1200	1185
MIPEP	uc001uox.4	-	NA	3510	3510
MIR137HG	uc001drx.2	-	NA	2370	2370
MIR155HG	uc002ylm.4	+	NA	1380	1380
MIR181A2HG	uc022bni.1	+	4230	4410	4320
MIR3134	uc022bma.1	-	3360	NA	3360
mir-34	uc009vmq.3	-	3690	3720	3705
MIR5095	uc021wfc.1	+	2610	NA	2610
MIR548AN	uc021rly.1	-	NA	3060	3060
MIR548H4	uc021spl.1	+	3630	NA	3630
MIR548Q	uc022bli.1	-	1560	3810	2685
MIS18A	uc002ypi.3	-	1320	1380	1350
MIS18BP1	uc001wwf.3	-	1740	3060	2400
MITD1	uc002szs.1	-	NA	1470	1470
MLEC	uc001tyy.1	+	1770	1860	1815
MLF2	uc009zey.1	-	NA	1770	1770
MMAA	uc003ikh.4	+	NA	2220	2220
MMADHC	uc002txc.3	-	2340	2370	2355
MMD	uc002iui.3	-	NA	3480	3480
MMP15	uc002ena.3	+	NA	1230	1230
MMP16	uc003yeb.4	-	3360	4380	3870
MMP24	uc002xbu.2	+	NA	1860	1860
MNT	uc002fur.3	-	NA	1830	1830
MOB1A	uc002skh.4	-	1050	1050	1050
MOB3B	uc003zqn.3	-	3900	NA	3900
MORC2	uc003aje.1	-	1350	3420	2385
MORC3	uc002yvi.3	+	3510	4380	3945
MOSPD2	uc004cwi.3	+	NA	1500	1500
MPHOSPH10	uc002sht.2	+	1350	1380	1365
MPHOSPH6	uc002fgw.3	-	1980	2790	2385
MPHOSPH9	uc001uem.3	-	1170	1380	1275
MPPED2	uc001msq.3	-	NA	2760	2760
MRC2	uc002jad.4	+	NA	2670	2670
MRPL15	uc003xsa.2	+	1560	1590	1575
MRPL19	uc002snl.3	+	1950	1950	1950
MRPL1	uc003hku.2	+	2130	4170	3150
MRPL44	uc002vnr.4	+	1260	1320	1290
MRPS23	uc002ivc.3	-	1350	1440	1395
MRPS28	uc003ybp.3	-	1890	3120	2505
MRPS31	uc001uxm.4	-	NA	4320	4320
MRPS36	uc003jvq.3	+	NA	1500	1500
MRPS6	uc002ytp.2	+	3450	NA	3450
MRPS9	uc002tcn.4	+	3480	4890	4185
MRTO4	uc001bbs.3	+	NA	1080	1080
MSH3	uc003kgz.4	+	3630	4530	4080
MSH4	uc001dhd.2	+	NA	2790	2790
MSI1	uc001tye.2	-	1260	3240	2250
MSN	uc004dwf.3	+	NA	1320	1320
MTDH	uc003yhz.3	+	4860	NA	4860
MTF1	uc001cce.1	-	NA	1620	1620
MTFMT	uc002aof.4	-	2670	3390	3030
MTMR4	uc002iwj.2	-	1740	2760	2250
MTMR7	uc003wxm.3	-	2340	4650	3495
MTOR	uc001asd.3	-	NA	4110	4110
MTSS1L	uc002ezj.3	-	NA	1890	1890
MUL1	uc001bdi.4	-	NA	1080	1080
MUT	uc003ozg.4	-	3540	3630	3585
MXD4	uc003geu.1	-	NA	1350	1350
MYCBP	uc001ccs.3	-	1320	1350	1335
MYH15	uc003dxa.1	-	NA	1200	1200
MYH9	uc003apg.3	-	1050	2820	1935
MYO1E	uc002aga.4	-	3420	NA	3420
MYOT	uc011cye.2	+	2910	NA	2910
MZT1	uc001viu.2	-	2160	2490	2325
N4BP1	uc002efp.3	-	4410	NA	4410
NAA15	uc003ihu.1	+	4380	NA	4380
NAA38	uc003vjg.3	+	2550	2550	2550
NACC1	uc002mwm.4	+	1170	2880	2025
NAIP	uc003jyj.1	-	NA	2430	2430
NAIP	uc003kat.1	-	4620	NA	4620
NAMPT	uc003vdq.3	-	NA	1470	1470
NANS	uc004ayc.3	+	NA	1500	1500
NAPA-AS1	uc021uwo.1	+	NA	2130	2130
NBPF10	uc021ouk.1	+	4560	NA	4560
NCBP1	uc004axq.3	+	4350	4380	4365
NCK1	uc003erh.3	+	3540	4890	4215
NCKAP5L	uc009zlk.2	-	NA	3300	3300
NCL	uc002vru.3	-	NA	1110	1110
NCOA2	uc003xyn.1	-	3720	4800	4260
NCOA5	uc002xre.3	-	1170	1170	1170
NCR3LG1	uc001mmz.4	+	NA	2280	2280
NCS1	uc004bzi.2	+	NA	2760	2760
NDC80	uc002kli.3	+	4380	4980	4680
NDNF	uc003idq.1	-	NA	2250	2250
NDUFA4	uc003srx.2	-	1050	1080	1065
NDUFA5	uc003vks.3	-	1770	1770	1770
NDUFAB1	uc002dlw.3	-	1950	1950	1950
NDUFAF6	uc011lgs.2	+	NA	1470	1470
NDUFB9	uc011lim.1	+	1050	2400	1725
NDUFS3	uc001nft.3	+	NA	1560	1560
NDUFS4	uc003jpe.2	+	3420	NA	3420
NDUFS6	uc003jcy.3	+	NA	1830	1830
NDUFV2	uc002knu.3	+	3450	3450	3450
NDUFV3	uc031rvu.1	+	1380	1710	1545
NEAT1	uc010rog.2	+	1260	2790	2025
NEDD8-MDP1	uc021rrm.1	-	NA	2400	2400
NEK9	uc001xrl.3	-	NA	1170	1170
NELFB	uc004cmm.4	+	NA	1050	1050
NFE2L3	uc003sxq.3	+	3030	3690	3360
NFIL3	uc004arh.3	-	1590	1620	1605
NFYB	uc001tkl.1	-	1830	1830	1830
NHLRC2	uc001lax.2	+	3480	3540	3510
NKAIN1	uc010ogd.2	-	NA	3840	3840
NKD1	uc002egg.2	+	NA	3060	3060
NKIRAS1	uc003cck.3	-	2250	3510	2880
NLGN1	uc003fio.1	+	NA	3540	3540
NLGN2	uc002ggt.1	+	NA	1440	1440
NLK	uc010crj.3	+	4170	NA	4170
NMT1	uc002ihz.3	+	NA	1320	1320
NOA1	uc003hck.3	-	NA	1710	1710
NOC3L	uc001kjq.1	-	NA	1710	1710
NOM1	uc003wmy.3	+	1320	2670	1995
NOMO1	uc002dcv.3	+	NA	1950	1950
NOP14-AS1	uc003ggi.1	+	NA	1110	1110
NOP58	uc002uzb.3	+	2430	2430	2430
NOTCH1	uc004chz.3	-	NA	2820	2820
NOVA2	uc002pdv.2	-	1650	3420	2535
NPAT	uc001pjz.4	-	3450	3690	3570
NPHP3-ACAD11	uc003eoz.1	-	4410	4410	4410
NPIPL1	uc010vct.2	-	2820	4410	3615
NPIPL3	uc002dix.1	-	NA	2790	2790
NPIP	uc021tdy.1	-	NA	1260	1260
NPTX2	uc003upl.2	+	NA	1260	1260
NPTXR	uc003awk.3	-	NA	1740	1740
NR2E1	uc003psg.3	+	NA	2880	2880
NR2F6	uc002nfq.3	-	NA	1620	1620
NRAS	uc009wgu.3	-	1590	1590	1590
NREP	uc003kpk.3	-	1110	1860	1485
NSFP1	uc021tyz.1	+	3810	NA	3810
NSMCE2	uc003yrw.2	+	2640	NA	2640
NSUN3	uc003drl.1	+	NA	4650	4650
NSUN6	uc010qcp.1	-	3180	3360	3270
NT5DC1	uc003pwj.3	+	NA	1080	1080
NT5DC3	uc010swe.1	-	NA	2220	2220
NT5DC4	uc002tid.3	+	NA	1380	1380
NTN1	uc002glw.4	+	2280	3450	2865
NUAK1	uc001tlj.1	-	3420	NA	3420
NUAK2	uc001hce.3	-	1590	1620	1605
NUCKS1	uc001hdb.3	-	3540	4020	3780
NUDCD3	uc003tkz.3	-	1080	1170	1125
NUDC	uc001bng.2	+	1590	3180	2385
NUDT19	uc010edf.3	+	NA	2160	2160
NUDT21	uc002eja.3	-	2790	2880	2835
NUDT3	uc003ojl.3	-	3840	NA	3840
NUDT5	uc001ilj.3	-	NA	3420	3420
NUFIP1	uc001uzp.2	-	2430	4170	3300
NUP133	uc001htn.3	-	3570	4800	4185
NUP188	uc004bws.2	+	NA	1980	1980
NUP205	uc003vsw.3	+	NA	4110	4110
NUP210	uc003bxv.1	-	NA	3630	3630
NUP93	uc002eka.3	+	1740	4710	3225
NUS1	uc003pxw.3	+	3720	3750	3735
NXN	uc002fsa.3	-	1050	4140	2595
OAZ2	uc002ano.2	-	1890	2010	1950
OGFRL1	uc003pfx.1	+	1620	1620	1620
OIP5-AS1	uc001znm.4	+	1950	1980	1965
OIP5	uc001znp.3	-	2910	3000	2955
OLFM2	uc002mmp.3	-	NA	1350	1350
OPA1-AS1	uc031scv.1	-	1170	1170	1170
ORAI1	uc021rff.1	+	NA	1500	1500
OSBPL11	uc003eic.3	-	3540	4710	4125
OSBPL1A	uc002kve.3	-	NA	2400	2400
OSBP	uc001noc.1	-	1740	1860	1800
OSER1	uc002xlk.3	-	1860	1890	1875
OTUB2	uc001yci.3	+	NA	1170	1170
OTUD3	uc001bcs.4	+	3300	3330	3315
OTUD4	uc003ika.4	-	3270	3300	3285
OXCT1	uc003jmn.3	-	2670	4410	3540
P2RX5-TAX1BP3	uc002fwd.3	-	NA	1470	1470
PA2G4	uc001sjm.3	+	NA	1080	1080
PABPC1L	uc002xmx.3	+	NA	2490	2490
PACRGL	uc003gpu.3	+	NA	2220	2220
PACSIN2	uc003bdg.4	-	2790	3870	3330
PAG1	uc003ybz.3	-	NA	3630	3630
PAIP2B	uc002shu.2	-	NA	2400	2400
PAK1IP1	uc003mzg.3	+	NA	1560	1560
PAK2	uc003fwy.4	+	3780	NA	3780
PALB2	uc002dlx.1	-	3180	3840	3510
PAM16	uc002cwd.3	-	NA	1230	1230
PANK3	uc003lzz.2	-	3030	3060	3045
PARD6B	uc002xvo.3	+	1440	2730	2085
PARP1	uc001hqd.4	-	3360	NA	3360
PAWR	uc001syx.3	-	3240	4980	4110
PAXBP1-AS1	uc002yqk.3	+	1380	1380	1380
PCBD2	uc010jdz.3	+	NA	2880	2880
PCDH10	uc003iha.3	+	NA	2550	2550
PCDH11X	uc004efh.2	+	NA	2910	2910
PCDHA11	uc003lia.2	+	2430	NA	2430
PCDHA12	uc003lic.2	+	1710	NA	1710
PCDHA7	uc003lhq.2	+	3330	NA	3330
PCDHA8	uc003lhs.2	+	3330	NA	3330
PCDHA9	uc003lhu.2	+	3450	NA	3450
PCDHAC1	uc003lih.2	+	NA	4710	4710
PCDHGA3	uc003ljm.2	+	1260	NA	1260
PCDHGA4	uc003ljq.2	+	1260	NA	1260
PCDHGA5	uc003lju.2	+	1320	NA	1320
PCDHGA6	uc003ljy.2	+	1260	NA	1260
PCDHGA8	uc003lkd.2	+	1320	NA	1320
PCDHGA9	uc003lkh.2	+	2280	NA	2280
PCDHGB1	uc003ljo.2	+	1080	NA	1080
PCDHGB2	uc003ljs.2	+	1320	NA	1320
PCDHGB3	uc003ljw.2	+	1080	NA	1080
PCDHGB4	uc003lkc.2	+	1260	NA	1260
PCDHGB5	uc003lkf.2	+	1320	NA	1320
PCDHGC4	uc003lky.2	+	NA	3180	3180
PCDHGC5	uc003lla.2	+	NA	2430	2430
PCF11	uc001ozx.4	+	2010	2010	2010
PCGF2	uc002hqp.1	-	NA	1710	1710
PCIF1	uc002xqs.3	+	NA	1230	1230
PCNXL2	uc001hvl.2	-	3060	3840	3450
PCNXL4	uc001xeq.2	+	3450	3300	3375
PCSK7	uc001pqr.3	-	NA	3060	3060
PCYT1B	uc004dbj.3	-	NA	1860	1860
PDAP1	uc003uqe.3	-	NA	1740	1740
PDCD11	uc001kwy.1	+	NA	3000	3000
PDCD2L	uc002nvj.3	+	NA	2640	2640
PDCD7	uc002aol.3	-	1830	2010	1920
PDCL3	uc002tao.2	+	NA	1620	1620
PDCL	uc004bmz.2	-	1170	1350	1260
PDIA4	uc003wff.2	-	1170	3180	2175
PDLIM1	uc001kkh.4	-	NA	3420	3420
PDPK1	uc002cqz.1	-	NA	2730	2730
PDXDC1	uc002ddc.3	+	3360	NA	3360
PDXDC2P	uc002eyc.3	-	NA	2820	2820
PDZD8	uc001lde.1	-	4620	NA	4620
PDZRN3	uc003dpl.1	-	1620	3330	2475
PEAK1	uc021sqy.1	-	2490	NA	2490
PELI1	uc002sct.4	-	3420	3450	3435
PELI2	uc001xch.3	+	3570	NA	3570
PEX13	uc002sau.4	+	1980	3540	2760
PEX3	uc003qjl.3	+	NA	2280	2280
PFDN1	uc003lff.1	-	4890	NA	4890
PFDN2	uc001fxu.3	-	NA	2220	2220
PFDN4	uc002xwx.3	+	1260	1500	1380
PFKFB2	uc010psc.2	+	2040	2130	2085
PGAM5	uc010tbr.2	+	NA	2520	2520
PGBD5	uc031psq.1	-	NA	2340	2340
PGM2L1	uc001ovb.1	-	3150	NA	3150
PGM5P2	uc004aff.4	-	1440	3300	2370
PGRMC2	uc003igg.3	-	2550	2550	2550
PHAX	uc003kua.2	+	3120	3330	3225
PHB	uc002iox.1	-	NA	1380	1380
PHF13	uc001aob.4	+	NA	1110	1110
PHF5A	uc003bab.3	-	NA	1080	1080
PHLPP1	uc021ule.1	+	4650	NA	4650
PI4K2A	uc010qoy.1	+	NA	3330	3330
PIAS4	uc002lzg.3	+	NA	2550	2550
PIGC	uc001gii.1	-	NA	4770	4770
PIK3CA	uc003fjk.3	+	3960	NA	3960
PIK3R1	uc003jva.3	+	2340	3540	2940
PIK3R4	uc003enj.3	-	2340	4440	3390
PILRB	uc022ail.1	+	1590	1890	1740
PIP4K2A	uc001irl.4	-	NA	3000	3000
PIP4K2B	uc002hqs.3	-	NA	1260	1260
PISD	uc003alm.4	-	NA	1980	1980
PKD1L3	uc010vmm.2	-	NA	1200	1200
PKD2	uc003hre.3	+	3570	3810	3690
PKDCC	uc002rsg.3	+	NA	1260	1260
PLAGL2	uc002wxn.2	-	1890	1950	1920
PLEKHA1	uc001lge.2	+	NA	1320	1320
PLEKHA3	uc002umn.3	+	2160	3060	2610
PLEKHB2	uc002tsh.2	+	3420	NA	3420
PLEKHF2	uc003yhn.2	+	NA	2490	2490
PLEKHM2	uc010obo.2	+	3120	4200	3660
PLGRKT	uc003zjd.3	-	2010	NA	2010
PLK1	uc002dlz.1	+	NA	1470	1470
PLXNA1	uc003ejg.3	+	NA	2430	2430
PLXNA2	uc001hgz.3	-	NA	1350	1350
PLXNB2	uc003bkv.4	-	NA	1170	1170
PMM1	uc003bal.2	-	NA	1560	1560
PMPCB	uc011kll.1	+	1950	1950	1950
PMS2CL	uc003squ.3	+	NA	1830	1830
PMS2L2	uc003txi.4	+	NA	2130	2130
PMS2P5	uc003ubm.4	+	NA	1590	1590
PNO1	uc002seh.3	+	2160	2340	2250
PNPLA3	uc010gzm.1	+	NA	1170	1170
PNPT1	uc002rzf.3	-	3120	4500	3810
PODXL2	uc003ejq.3	+	NA	3300	3300
POLN	uc011bvi.1	-	1590	1590	1590
POLQ	uc003eee.4	-	4620	NA	4620
POLR1A	uc002sqs.3	-	3030	4350	3690
POLR2A	uc002ghf.4	+	1740	1890	1815
POLR2D	uc002tpj.3	-	NA	1500	1500
POLR3A	uc001jzn.3	-	NA	3180	3180
POLR3GL	uc001enp.1	-	NA	1770	1770
POM121C	uc003udk.4	-	2640	2730	2685
POM121	uc010lam.1	+	1350	1440	1395
POMP	uc001usf.3	+	2520	2550	2535
PON1	uc011kih.2	-	NA	3240	3240
POR	uc003udy.3	+	2640	3570	3105
POTEF	uc010fmh.2	-	3450	NA	3450
POTEI	uc031rpa.1	-	NA	3450	3450
POTEJ	uc021vor.2	+	NA	3240	3240
POU6F1	uc001rya.3	-	NA	2250	2250
PPA1	uc001jqv.1	-	3510	3330	3420
PPAP2B	uc001cyj.2	-	4020	4980	4500
PPAT	uc003hbr.3	-	4560	4650	4605
PPID	uc003iqc.3	-	1260	1710	1485
PPIEL	uc001cdk.3	-	NA	2760	2760
PPIH	uc001chq.3	+	1170	1170	1170
PPIL1	uc003omu.2	-	2430	2610	2520
PPIL4	uc003qmo.2	-	NA	1380	1380
PPM1G	uc002rkl.4	-	3180	3330	3255
PPM1K	uc003hrm.5	-	NA	1470	1470
PPM1L	uc003fdr.3	+	3810	NA	3810
PPP1R15B	uc001hav.4	-	NA	1110	1110
PPP1R2	uc003fup.3	-	1860	1860	1860
PPP1R37	uc021uvs.1	+	NA	4710	4710
PPP2CA	uc003kze.3	-	3480	3510	3495
PPP2CB	uc003xik.3	-	3420	3420	3420
PPTC7	uc001trh.1	-	3330	4290	3810
PRAP1	uc021qbf.1	+	NA	1350	1350
PRC1-AS1	uc031qts.1	+	2880	2910	2895
PRCC	uc001fqa.3	+	1830	3570	2700
PRDX4	uc004dam.3	+	1740	2370	2055
PRDX6	uc001giy.1	+	1440	1500	1470
PREP	uc003prc.3	-	NA	4380	4380
PRKAR1A	uc031ref.1	+	1350	2250	1800
PRKAR2B	uc003vdx.3	+	1980	NA	1980
PRKCE	uc002rut.3	+	NA	1470	1470
PRKCI	uc003fgs.2	+	3300	4500	3900
PRKD1	uc001wqh.3	-	2100	3540	2820
PRKRIR	uc001oxh.1	-	3450	3330	3390
PRKX	uc010nde.3	-	NA	2550	2550
PROSC	uc003xkh.3	+	1950	2160	2055
PROSER1	uc001uwy.4	-	3300	3300	3300
PRPF19	uc001nqf.3	-	1350	1860	1605
PRPF8	uc002fte.3	-	NA	3720	3720
PRR12	uc002poo.4	+	NA	1170	1170
PRR14L	uc003alp.4	-	NA	3420	3420
PRRC2B	uc004cam.1	+	3870	3870	3870
PRSS12	uc003ica.2	-	NA	1500	1500
PRSS23	uc001pcc.1	+	NA	1260	1260
PRTG	uc002adg.3	-	3390	NA	3390
PSAP	uc001jsm.3	-	3690	3780	3735
PSD3	uc003wza.3	-	NA	2100	2100
PSKH1	uc002euv.3	+	NA	2400	2400
PSMA1	uc010rcp.1	-	1470	1470	1470
PSMB1	uc003qxq.2	-	1230	3330	2280
PSMB3	uc002hqr.3	+	1260	1470	1365
PSMD14	uc002ubu.3	+	4470	NA	4470
PSMD4	uc001exl.3	+	NA	1620	1620
PSMD6-AS2	uc003dly.2	+	1080	1080	1080
PSMD8	uc002oii.4	+	NA	1110	1110
PSMG2	uc002krg.3	+	3390	4800	4095
PSPC1	uc021rgx.1	-	3960	NA	3960
PSTK	uc001lgy.1	+	1230	1260	1245
PTCD1	uc003uqh.3	-	NA	2640	2640
PTCHD2	uc001ash.4	+	1770	2490	2130
PTCHD4	uc011dwn.2	-	NA	4080	4080
PTGFRN	uc001egv.1	+	NA	4140	4140
PTK2B	uc003xfn.2	+	NA	1320	1320
PTP4A1	uc003pek.3	+	NA	1170	1170
PTP4A2	uc001bty.2	-	2040	2280	2160
PTPLB	uc003egj.2	-	2130	3750	2940
PTPN4	uc002tmf.2	+	4320	NA	4320
PTPN9	uc002bal.3	-	3990	NA	3990
PTS	uc009yyo.3	+	NA	2340	2340
PURB	uc003tme.3	-	NA	1080	1080
PURG	uc003xim.1	-	2490	3300	2895
PVT1	uc010mdp.2	+	1560	4440	3000
PWP1	uc001tmo.1	+	1560	1890	1725
PXMP2	uc001ukt.3	+	NA	1890	1890
PXN-AS1	uc021reu.1	+	NA	1260	1260
PYGB	uc002wup.3	+	2610	3150	2880
QRSL1	uc003prm.3	+	NA	1830	1830
QSER1	uc001mty.3	+	3510	3570	3540
R3HDM1	uc002tuo.3	+	4470	NA	4470
RAB10	uc002rgv.3	+	3780	NA	3780
RAB11B-AS1	uc002mjt.4	-	NA	1440	1440
RAB11B	uc002mju.4	+	NA	1740	1740
RAB11FIP3	uc002chf.3	+	NA	3990	3990
RAB11FIP5	uc002siu.4	-	NA	1860	1860
RAB12	uc002knp.3	+	3030	3210	3120
RAB14	uc004blc.3	-	2910	2940	2925
RAB1B	uc001ohf.3	+	NA	1110	1110
RAB21	uc001swt.3	+	3510	3540	3525
RAB22A	uc002xyz.3	+	3270	4470	3870
RAB31	uc002kog.2	+	NA	1050	1050
RAB33B	uc003ihv.3	+	NA	2820	2820
RAB39A	uc001pjt.3	+	3690	3810	3750
RAB4B-EGLN2	uc010ehd.3	+	NA	1110	1110
RAB9B	uc004eli.2	-	NA	1650	1650
RABIF	uc001gyl.3	-	1080	1320	1200
RABL3	uc003edx.3	-	1770	3270	2520
RAD18	uc003brd.3	-	3420	NA	3420
RAD21	uc003yod.3	-	3360	3360	3360
RAD52	uc001qiu.1	-	NA	3390	3390
RAI1	uc002grm.3	+	1770	NA	1770
RALA	uc003thd.3	+	3750	4860	4305
RANBP9	uc003nbb.3	-	1710	1770	1740
RAP2A	uc001vnd.3	+	3630	3690	3660
RAPGEF6	uc003kvp.2	-	3360	NA	3360
RARA	uc021txb.1	+	3000	3510	3255
RASA4B	uc011kku.2	-	NA	2100	2100
RASA4	uc011kld.1	-	2760	NA	2760
RAVER1	uc002moa.3	-	1260	1860	1560
RAVER2	uc001dbs.2	+	3300	3540	3420
RBAK-RBAKDN	uc003snr.3	+	NA	2160	2160
RBBP9	uc002wqy.3	-	1230	1350	1290
RBM45	uc002ulv.3	+	2040	2160	2100
RBM4	uc010rpj.2	+	2820	2820	2820
RBMX2	uc004evt.3	+	1380	1440	1410
RBX1	uc003azk.3	+	2670	2820	2745
RCBTB1	uc001vde.1	-	1260	3540	2400
RCOR1	uc001ymb.4	+	1560	4470	3015
REREP3	uc021sfg.1	+	NA	1350	1350
RFC3	uc001uva.3	+	2280	3390	2835
RFK	uc004akd.2	-	NA	1080	1080
RFT1	uc003dgj.3	-	2370	3420	2895
RFX4	uc001tlr.3	+	1050	2370	1710
RFXAP	uc001uvu.1	+	1230	1260	1245
RGMB	uc003knc.3	+	1860	1980	1920
RGPD3	uc010ywi.1	-	4410	NA	4410
RGPD5	uc002tfe.1	+	3690	3750	3720
RGPD6	uc021vly.1	+	NA	1890	1890
RGPD6	uc021vmh.1	-	4740	NA	4740
RGS7BP	uc003jtj.4	+	1590	3720	2655
RHEB	uc003wkh.1	-	4860	NA	4860
RHOG	uc001lyu.2	-	NA	1590	1590
RHOQ	uc002rva.3	+	4020	4170	4095
RIMKLA	uc001chi.2	+	NA	3120	3120
RIMS1	uc003pga.4	+	NA	3120	3120
RIMS2	uc003ylp.3	+	2730	4200	3465
RLF	uc001cfc.4	+	4200	NA	4200
RMST	uc001tey.1	+	3300	3300	3300
RND1	uc001rsn.3	-	NA	1080	1080
RNF103-CHMP3	uc010ytl.2	-	2520	NA	2520
RNF115	uc001eoj.3	+	NA	4650	4650
RNF11	uc001csi.4	+	3750	4050	3900
RNF122	uc003xjo.1	-	1740	2370	2055
RNF123	uc003cxh.4	+	NA	1110	1110
RNF126	uc010drs.3	-	NA	1050	1050
RNF139	uc003yrc.3	+	1740	1770	1755
RNF144A	uc002qys.3	+	NA	1770	1770
RNF152	uc002lih.1	-	NA	3570	3570
RNF180	uc003jti.3	+	NA	1050	1050
RNF20	uc004bbn.3	+	3450	3540	3495
RNF217	uc003pzr.3	+	NA	2040	2040
RNF6	uc001uqn.1	-	NA	1890	1890
RNMTL1	uc002frw.3	+	NA	1320	1320
ROCK1	uc002kte.3	-	4800	NA	4800
ROCK2	uc002rbd.1	-	3720	4740	4230
RORB	uc004ajh.3	+	NA	2730	2730
RP2	uc004dgw.4	+	1740	3390	2565
RP9	uc003tdm.3	-	1830	1860	1845
RPA1	uc002fto.2	+	1650	3330	2490
RPA3	uc003sri.3	-	1110	NA	1110
RPAP1	uc001zod.3	-	NA	1200	1200
RPF1	uc001djv.4	+	2400	2490	2445
RPIA	uc002ste.3	+	NA	4860	4860
RPL26L1	uc003mcc.3	+	1200	1350	1275
RPL30	uc010mbk.2	-	1950	2220	2085
RPL4	uc002apx.3	-	2370	2520	2445
RPRD1B	uc002xho.4	+	3480	3540	3510
RPS19	uc002ort.3	+	1350	1440	1395
RPS3	uc031qcu.1	+	1980	2010	1995
RPSAP52	uc001sso.4	-	3300	4020	3660
RRAGC	uc001ccr.3	-	1830	1860	1845
RRH	uc003hzv.3	+	NA	1980	1980
RRM2	uc021vdr.1	+	1080	1080	1080
RRN3P1	uc010vbl.1	-	1590	1770	1680
RRP15	uc001hlj.3	+	4050	4860	4455
RRP1B	uc002zdk.3	+	1110	3420	2265
RRP7B	uc003bcs.3	-	NA	2340	2340
RRPL13L	uc009zff.3	+	NA	1440	1440
RSBN1L-AS1	uc003ugj.1	-	NA	2490	2490
RSBN1L	uc010ldt.1	+	4200	NA	4200
RSL24D1	uc002acn.3	-	1980	1980	1980
RTCB	uc003amm.2	-	NA	1110	1110
RTDR1	uc002zwt.3	-	NA	3420	3420
RTF1	uc001zny.3	+	3750	NA	3750
RUFY3	uc003hfp.4	+	2100	2100	2100
RUNDC1	uc002ici.1	+	1590	1620	1605
RUVBL1	uc003ekf.3	-	1200	2100	1650
RYBP	uc003dpe.3	-	4650	NA	4650
S1PR3	uc004aqe.4	+	NA	1080	1080
SACS-AS1	uc001uor.2	+	1200	1230	1215
SACS	uc001uon.3	-	2010	3030	2520
SAFB2	uc002mcd.3	-	NA	2520	2520
SALL3	uc002lmt.3	+	1260	1380	1320
SAP18	uc001uns.3	+	1050	1110	1080
SARS	uc001dwu.2	+	2640	2670	2655
SASH1	uc003qme.1	+	1770	4350	3060
SAV1	uc001wyh.2	-	1590	3480	2535
SBF2-AS1	uc001mhz.1	+	NA	3030	3030
SBF2	uc001mib.2	-	1380	3810	2595
SBK1	uc002dpd.3	+	NA	3420	3420
SCAMP2	uc002azb.1	-	NA	2040	2040
SCAND3	uc003nlo.3	-	1650	1980	1815
SCD	uc001kqy.3	+	2250	2280	2265
SCN2A	uc002udc.3	+	NA	3030	3030
SCO1	uc002gmr.4	-	2160	2160	2160
SCRT2	uc002wec.3	-	NA	1740	1740
SDC2	uc003yhv.1	+	3810	NA	3810
SDC3	uc001bse.2	-	NA	2160	2160
SDE2	uc001hpu.4	-	2130	2130	2130
SDHAF2	uc001nrt.3	+	2010	2100	2055
SDHB	uc001bae.3	-	2610	3840	3225
SDK2	uc010dfm.3	-	NA	3870	3870
SEC22B	uc031poa.1	+	2640	2670	2655
SEC22C	uc003cli.3	-	2250	2370	2310
SEC31A	uc003hnm.3	-	1170	1170	1170
SEC61B	uc004azh.3	+	1050	1080	1065
SEC63	uc003psc.4	-	3870	3960	3915
SELT	uc021xfp.1	+	3450	3450	3450
SENP3-EIF4A1	uc002gho.2	+	NA	1320	1320
SEPT7P9	uc009xmd.2	-	1560	2490	2025
SERF1A	uc003jyb.3	+	NA	1350	1350
SERF1A	uc003kai.3	+	1260	NA	1260
SERF2-C15ORF63	uc001ztb.3	+	1080	1350	1215
SERINC1	uc003pyy.1	-	3360	3420	3390
SERP1	uc003exz.3	-	4350	NA	4350
SERTAD2	uc002sde.2	-	2100	2100	2100
SESN2	uc001bps.3	+	2820	2910	2865
SESTD1	uc002uni.4	-	4140	4770	4455
SETD5-AS1	uc003brm.3	-	NA	2940	2940
SETD8	uc001uew.3	+	2340	3180	2760
SETD9	uc021xyu.1	+	NA	1080	1080
SETX	uc004cbk.3	-	NA	2550	2550
SF3A2	uc002lvg.3	+	NA	1500	1500
SF3B1	uc002uue.3	-	3210	3210	3210
SF3B2	uc001ogy.1	+	1170	1560	1365
SF3B3	uc002ezf.3	+	4020	NA	4020
SFMBT1	uc003dgh.3	-	2820	4410	3615
SFPQ	uc001bys.3	-	1080	1080	1080
SFRP1	uc003xnt.3	-	2100	NA	2100
SFRP2	uc003inv.1	-	NA	1050	1050
SFT2D1	uc003qux.3	-	NA	2880	2880
SFT2D2	uc001gfi.4	+	NA	2100	2100
SGIP1	uc001dcr.3	+	3870	NA	3870
SGK223	uc003wsh.4	-	3270	NA	3270
SGK494	uc010waq.1	-	1890	2610	2250
SGOL1-AS1	uc031ryq.1	+	1500	1500	1500
SGPL1	uc001jrm.3	+	1050	2940	1995
SGPP1	uc001xgj.3	-	3300	4650	3975
SGTA	uc002lwi.1	-	NA	1380	1380
SGTB	uc003jud.3	-	3390	NA	3390
SH3BGRL2	uc003piz.1	+	NA	2760	2760
SH3RF1	uc003isa.1	-	4200	NA	4200
SHB	uc004aax.3	-	1980	NA	1980
SHC3	uc004aqf.2	-	3510	NA	3510
SHCBP1	uc002eec.4	-	3270	4320	3795
SHFM1	uc010lfn.1	-	1590	2040	1815
SHPK	uc002fvz.1	-	2250	3300	2775
SHROOM2	uc004csu.1	+	NA	3810	3810
SIAH2	uc003eyi.3	-	NA	2640	2640
SIK2	uc001plt.3	+	3240	4320	3780
SIPA1L3	uc002ohk.3	+	NA	1470	1470
SKI	uc001aja.4	+	1740	4380	3060
SLAIN2	uc003gya.4	+	4020	4440	4230
SLC10A1	uc001xlr.2	-	NA	2790	2790
SLC16A14	uc002vqd.2	-	NA	1200	1200
SLC16A2	uc031tjy.1	+	2940	4050	3495
SLC16A9	uc010qig.1	-	NA	3510	3510
SLC20A1	uc002tib.3	+	1320	1320	1320
SLC25A25	uc004btb.4	+	2400	2910	2655
SLC25A33	uc001apw.3	+	3630	4530	4080
SLC25A38	uc003cjo.2	+	NA	1590	1590
SLC25A40	uc003uje.3	-	3420	4470	3945
SLC25A53	uc004elu.3	-	NA	1950	1950
SLC26A2	uc003lrh.3	+	NA	2160	2160
SLC2A12	uc003qem.1	-	NA	1050	1050
SLC2A1	uc001cik.2	-	3540	3540	3540
SLC35E1	uc010xph.2	-	NA	2010	2010
SLC35E2B	uc001ahh.4	-	1830	4110	2970
SLC35E3	uc001suh.3	+	1320	2400	1860
SLC35F1	uc003pxx.4	+	3330	NA	3330
SLC35G1	uc001kji.3	+	NA	2010	2010
SLC36A4	uc001pdn.3	-	1470	1500	1485
SLC41A1	uc001hdh.1	-	NA	2130	2130
SLC44A1	uc004bcn.3	+	NA	3030	3030
SLC44A2	uc002mpe.4	+	NA	1380	1380
SLC4A1AP	uc002rlk.4	+	3390	3390	3390
SLC4A5	uc002skl.3	-	NA	1170	1170
SLC5A3	uc002yto.3	+	2670	2760	2715
SLC7A1	uc001uso.3	-	2670	4110	3390
SLC7A5	uc002fkm.3	-	NA	1470	1470
SLC7A6OS	uc002evw.2	-	1230	1320	1275
SLC8A1-AS1	uc002rrw.3	+	NA	3630	3630
SLFNL1-AS1	uc021omd.1	+	NA	1770	1770
SLU7	uc003lyg.3	-	1650	1650	1650
SMAD3	uc002aqj.3	+	NA	3750	3750
SMARCA5	uc003ijg.3	+	4710	4830	4770
SMC3	uc001kze.3	+	3960	4020	3990
SMC5	uc004ahr.2	+	4440	NA	4440
SMC6	uc010exo.3	-	2370	3570	2970
SMCHD1	uc002klm.4	+	4830	4890	4860
SMCR8	uc002gsy.4	+	NA	1650	1650
SMG1P1	uc010bxf.3	+	1980	1980	1980
SMG1	uc002dfm.3	-	3360	3420	3390
SMG5	uc001foc.4	-	NA	3630	3630
SMG6	uc002fub.1	-	NA	3420	3420
SMIM13	uc011dio.2	+	NA	4620	4620
SMIM14	uc003guo.3	-	2940	3720	3330
SMIM3	uc003lsw.3	+	NA	2100	2100
SMIM8	uc021zck.1	+	NA	2640	2640
SMN1	uc011crm.2	+	3450	3240	3345
SMNDC1	uc001kzc.4	-	1470	1470	1470
SMO	uc003vor.3	+	1710	2160	1935
SMPD3	uc002ewa.3	-	3150	4290	3720
SMYD4	uc002ftm.4	-	NA	3390	3390
SNAP25-AS1	uc002wnn.2	-	NA	1080	1080
SNAP29	uc011ahw.2	+	NA	3390	3390
SNAPC1	uc001xft.3	+	3180	3750	3465
SNAPC4	uc004chh.3	-	NA	1230	1230
SND1	uc003vmi.3	+	3360	4680	4020
SNRNP200	uc002svu.3	-	2250	2520	2385
SNRPA	uc002ooz.3	+	NA	1860	1860
SNRPD1	uc002ktj.1	+	2280	2340	2310
SNRPD3	uc011aju.2	+	1050	1320	1185
SNRPN	uc001ywz.2	+	2490	2670	2580
SNURF-SNRPN	uc001yxc.3	+	2610	4350	3480
SNURF	uc001yxa.1	+	3450	3330	3390
SNX9	uc003qqv.1	+	2760	NA	2760
SOCS6	uc002lkr.1	+	3180	3180	3180
SOD1	uc002ypa.3	+	NA	1170	1170
SOGA3	uc003qbd.3	-	4620	4770	4695
SOX7	uc011kwz.2	-	NA	2430	2430
SPAG17	uc001ehk.2	-	NA	1500	1500
SPAG5	uc002hbq.3	-	1890	2790	2340
SPARC	uc003lui.4	-	1470	1560	1515
SPATS1	uc003oxg.3	+	NA	4350	4350
SPC24	uc002mql.2	-	NA	1080	1080
SPC25	uc002uel.3	-	2130	2520	2325
SPCS2	uc001ovu.2	+	3240	3420	3330
SPCS3	uc003iur.4	+	1560	1590	1575
SPDYA	uc002rmi.3	+	NA	2430	2430
SPDYE1	uc003tjf.3	+	1200	1200	1200
SPDYE2B	uc011kkx.2	+	1380	1440	1410
SPDYE3	uc022aij.1	+	NA	1890	1890
SPDYE5	uc011kfy.2	+	1230	1230	1230
SPDYE6	uc011kkp.2	-	1200	1260	1230
SPDYE8P	uc022agc.1	+	1350	2820	2085
SPEN	uc001axk.1	+	3270	3330	3300
SPG20	uc001uvq.3	-	1320	3000	2160
SPOPL	uc002tvh.3	+	3540	3900	3720
SPPL2A	uc001zyv.3	-	4080	4770	4425
SPPL3	uc001tzd.3	-	4230	NA	4230
SPRED1	uc001zka.4	+	4950	NA	4950
SPSB1	uc010oae.2	+	NA	2100	2100
SPSB4	uc003ett.3	+	NA	1740	1740
SPTLC2	uc001xub.3	-	NA	3300	3300
SPTSSA	uc001wsc.3	-	2100	3480	2790
SQLE	uc011liq.2	+	3030	3120	3075
SRBD1	uc002rus.3	-	NA	4650	4650
SREBF2	uc003bbi.3	+	3420	3840	3630
SREK1IP1	uc003jtk.3	-	4680	NA	4680
SRFBP1	uc003kst.1	+	4440	NA	4440
SRGAP2B	uc010oxm.1	+	3540	NA	3540
SRGAP2D	uc031pnu.1	+	NA	1710	1710
SRP19	uc011cvu.2	+	3120	3150	3135
SRPRB	uc003epx.2	+	1860	1980	1920
SRRM3	uc010ldi.2	+	NA	3210	3210
SRRM4	uc001txa.2	+	3480	4620	4050
SRR	uc002fue.1	+	NA	1380	1380
SRSF12	uc021zcq.1	-	NA	2760	2760
SRXN1	uc002web.4	-	NA	2100	2100
SSR1	uc003mxf.4	-	3450	3510	3480
ST20-MTHFS	uc021srr.1	-	4860	NA	4860
ST3GAL2	uc002eyx.2	-	NA	3390	3390
ST8SIA4	uc003knk.3	-	NA	1770	1770
STAMBPL1	uc010qmx.2	+	NA	2250	2250
STARD13	uc001uux.3	-	2250	3180	2715
STARD3NL	uc003tfr.3	+	1620	NA	1620
STARD7	uc002svm.4	-	1620	1620	1620
STARD9	uc010udj.2	+	NA	4020	4020
STK11	uc002lrl.1	+	NA	1890	1890
STK17A	uc003tih.3	+	3390	4800	4095
STK39	uc002uea.3	-	3300	NA	3300
STON1-GTF2A1L	uc021vhf.1	+	NA	2940	2940
STX12	uc001bou.4	+	2910	3690	3300
STX18	uc003gic.3	-	4170	NA	4170
STYK1	uc001qys.2	-	NA	3300	3300
SUCLA2	uc010tgd.2	-	NA	1650	1650
SUCLG1	uc002son.3	-	NA	1200	1200
SUDS3	uc001twz.3	+	3030	4350	3690
SUGT1P3	uc001uxq.3	-	1080	1260	1170
SUPT16H	uc001wao.2	-	2640	3480	3060
SUPT3H	uc003oxn.2	-	NA	2100	2100
SUZ12P1	uc021tug.1	+	NA	2640	2640
SV2C	uc003kei.1	+	NA	3360	3360
SVOP	uc010sxh.1	-	NA	1890	1890
SYCP2L	uc011dim.1	+	3420	4350	3885
SYDE2	uc009wcm.3	-	1050	2670	1860
SYNJ2BP	uc001xmc.4	-	3330	3720	3525
SYS1-DBNDD2	uc002xnx.3	+	NA	2430	2430
TAF13	uc001dwm.1	-	1500	1500	1500
TAF2	uc003you.3	-	3630	4440	4035
TAF3	uc010qbd.3	+	3540	4470	4005
TAF9B	uc004eda.3	-	1110	1200	1155
TARBP1	uc001hwd.3	-	NA	2670	2670
TBC1D12	uc001kjr.2	+	1590	4350	2970
TBC1D3P1-DHX40P1	uc002iyf.2	-	3420	3330	3375
TBC1D9	uc010ioj.3	-	3060	NA	3060
TBCB	uc002odg.1	+	NA	1320	1320
TBK1	uc001ssc.2	+	3540	NA	3540
TBX19	uc001gfj.4	+	NA	3330	3330
TCEB3	uc001bho.3	+	2250	2370	2310
TCF7L1	uc002soy.3	+	1200	NA	1200
TCTE3	uc003qxe.1	-	1440	1470	1455
TCTEX1D2	uc003fwi.3	-	NA	2550	2550
TEAD1	uc021qdx.1	+	3390	4680	4035
TENM3	uc003ivd.1	+	4470	NA	4470
TENM3	uc010irv.1	+	NA	4470	4470
TENM4	uc001ozl.4	-	1170	3480	2325
TERF2IP	uc002fet.2	+	1170	1260	1215
TERF2	uc002exd.4	-	NA	1890	1890
TET3	uc002skb.5	+	2160	NA	2160
TEX29	uc001vsa.3	+	NA	1320	1320
TGDS	uc001vlw.3	-	2790	2880	2835
TGIF2-C20orf24	uc002xfo.3	+	NA	4110	4110
THAP10	uc002asv.3	-	1320	1380	1350
THAP2	uc001swq.3	+	2010	2130	2070
THAP4	uc002wbt.3	-	NA	1830	1830
THEMIS	uc010kfb.3	-	2160	2220	2190
TICAM2	uc003krc.3	-	NA	2400	2400
TIMELESS	uc001slf.2	-	NA	1440	1440
TIMM17A	uc001gxc.3	+	1890	1980	1935
TIMM21	uc010dqr.1	+	1080	1350	1215
TIMP3	uc003anb.3	+	NA	2640	2640
TIPRL	uc001gfg.3	+	1170	1260	1215
TK1	uc002juw.2	-	1350	1650	1500
TM2D1	uc001czz.1	-	3360	4110	3735
TM2D3	uc010usg.1	-	NA	1170	1170
TM7SF3	uc010sjl.2	-	NA	4410	4410
TM9SF1	uc010tob.1	-	NA	2340	2340
TM9SF3	uc001kmm.4	-	4470	NA	4470
TMA16	uc003iqq.4	+	3210	3330	3270
TMCC1	uc010htg.3	-	1440	1620	1530
TMED2	uc001ufg.3	+	1710	1770	1740
TMED6	uc002exc.2	-	NA	1110	1110
TMED8	uc001xto.1	-	2160	3660	2910
TMEFF1	uc004baz.2	+	4080	NA	4080
TMEM14A	uc003pax.3	+	1830	2010	1920
TMEM14B	uc010jos.1	+	2250	3330	2790
TMEM151B	uc003oxf.2	+	NA	1230	1230
TMEM167A	uc003khx.4	-	3150	3180	3165
TMEM170B	uc010jpa.4	+	4320	4860	4590
TMEM178B	uc003vwg.2	+	3450	NA	3450
TMEM184C	uc003ila.4	+	2280	2370	2325
TMEM230	uc010gbi.3	-	1260	1830	1545
TMEM243	uc003uio.3	-	3000	3060	3030
TMEM245	uc004bdt.4	-	1350	1350	1350
TMEM35	uc004egw.3	+	NA	2250	2250
TMEM55A	uc003yes.3	-	4020	NA	4020
TMEM65	uc010mdl.3	-	4110	NA	4110
TMEM72-AS1	uc001jbk.1	-	NA	1470	1470
TMEM91	uc002oqi.3	+	NA	1080	1080
TMEM97	uc002hat.3	+	1200	1200	1200
TMEM9B-AS1	uc031pyy.1	+	NA	1050	1050
TMOD3	uc002abn.3	+	1260	2640	1950
TMSB15B	uc004elo.4	+	1590	3270	2430
TMX2-CTNND1	uc001nlf.2	+	4320	4470	4395
TMX4	uc002wmx.1	-	1860	4140	3000
TNFAIP8L2-SCNM1	uc021oyk.1	+	NA	1770	1770
TNFRSF10A	uc003xda.3	-	NA	2010	2010
TNFRSF10D	uc003xcz.2	-	NA	3300	3300
TNFRSF21	uc003oyv.3	-	2340	3420	2880
TNKS2	uc001khp.3	+	4770	NA	4770
TNRC6A	uc002dmm.3	+	4860	NA	4860
TNXB	uc010jts.1	-	NA	1050	1050
TOB2	uc003azz.1	-	1170	1170	1170
TOMM20	uc001hwl.3	-	2490	2520	2505
TOMM34	uc002xmy.3	-	NA	2250	2250
TOMM70A	uc003dtw.3	-	4080	4170	4125
TOMM7	uc003svk.4	-	1050	1320	1185
TOP2A	uc002huq.3	-	2520	2520	2520
TOPBP1	uc003eps.3	-	3630	3660	3645
TOR1A	uc004byl.3	-	NA	1110	1110
TP53INP2	uc002xau.1	+	1110	1170	1140
TPD52	uc010lzr.3	-	1890	3030	2460
TPP2	uc001vpi.4	+	4230	NA	4230
TPR	uc001grv.3	-	3450	4290	3870
TRAM2	uc003paq.3	-	NA	1440	1440
TRIM2	uc003ing.2	+	1770	NA	1770
TRIM44	uc001mwi.2	+	3540	NA	3540
TRIM59	uc003fdm.3	-	1260	1350	1305
TRIM61	uc003iqw.3	-	NA	1380	1380
TRIM71	uc003cff.3	+	NA	3480	3480
TRIM8	uc001kvz.2	+	NA	1740	1740
TRIP11	uc001xzy.3	-	NA	1710	1710
TRIP4	uc002anm.3	+	NA	1560	1560
TRMT5	uc001xff.4	-	1200	1230	1215
TRMT61B	uc002rmm.3	-	1350	2640	1995
TRUB2	uc004buq.1	-	NA	1740	1740
TSG101	uc001mor.3	-	1230	2400	1815
TSHZ1	uc002lly.4	+	NA	1050	1050
TSNAX	uc001huw.3	+	3420	4140	3780
TSPAN12	uc003vjk.3	-	NA	1590	1590
TSPAN13	uc003stq.3	+	3450	3330	3390
TSR1	uc002fuj.3	-	NA	1740	1740
TSSC1	uc002qxj.2	-	NA	3960	3960
TSTD3	uc003pqc.3	+	3720	3870	3795
TTC1	uc003lxu.3	+	3360	4290	3825
TTC21B	uc002udk.3	-	1710	2280	1995
TTC23L	uc003jiu.3	+	NA	2490	2490
TTC37	uc003klb.3	-	NA	1830	1830
TTC7B	uc001xyp.3	-	NA	3510	3510
TTC9	uc001xmi.2	+	NA	3330	3330
TTI2	uc010lvu.1	-	1470	1710	1590
TTL	uc002thu.3	+	1950	NA	1950
TTYH3	uc003smp.3	+	NA	1710	1710
TUBE1	uc003pvq.3	-	2130	2160	2145
TULP3	uc010sef.1	+	1560	1650	1605
TUT1	uc001nto.2	-	NA	2130	2130
TVP23B	uc002gum.2	+	NA	3270	3270
TVP23C	uc002goq.2	-	NA	1500	1500
TWISTNB	uc003sup.1	-	1710	1740	1725
TXNDC12	uc001cti.4	-	1500	1560	1530
TXNDC9	uc010yvp.1	-	NA	1080	1080
TXNL4B	uc010cgl.2	-	NA	3300	3300
U80769	uc001mig.3	+	NA	1380	1380
UAP1	uc001gce.4	+	3420	4110	3765
UBAC1	uc004cgt.3	-	NA	3240	3240
UBAP1L	uc002aok.3	-	NA	1050	1050
UBASH3B	uc001pyi.4	+	2490	3330	2910
UBE2B	uc003kzh.3	+	2550	2640	2595
UBE2F-SCLY	uc002vxm.4	+	2640	NA	2640
UBE2G1	uc002fxs.3	-	3750	NA	3750
UBE2J1	uc003pnc.3	-	3300	3330	3315
UBE2N	uc001tcp.3	-	3630	3630	3630
UBE2Q1	uc001fff.1	-	NA	1230	1230
UBE2Q2P1	uc002bkn.1	-	NA	3480	3480
UBE2Q2P2	uc002bgz.3	+	2370	NA	2370
UBE2Q2P2	uc002bic.3	+	NA	2760	2760
UBE2Q2P3	uc010unu.2	+	2370	NA	2370
UBE2Q2P3	uc010uoa.2	+	NA	2760	2760
UBE2QL1	uc003jdp.4	+	NA	3270	3270
UBE2R2	uc003ztm.3	+	3330	NA	3330
UBE2T	uc001gxx.4	-	1320	1350	1335
UBE2V2	uc003xqm.3	+	2340	3300	2820
UBE2Z	uc002ioi.3	+	2550	2610	2580
UBFD1	uc002dlv.3	+	2100	2130	2115
UBIAD1	uc001asg.3	+	NA	1830	1830
UBL3	uc001usp.3	-	3390	NA	3390
UBLCP1	uc003lxq.2	+	2910	2940	2925
UBN2	uc011kqr.2	+	3390	3450	3420
UBOX5-AS1	uc002whv.1	+	2340	4110	3225
UBR3	uc010zdi.2	+	4080	NA	4080
UBR4	uc001bbi.3	-	3360	3390	3375
UBTD2	uc003mbp.1	-	4050	4980	4515
UBXN2B	uc003xtl.3	+	4380	4410	4395
UBXN4	uc002tur.3	+	1440	1440	1440
UGCG	uc004bft.3	+	3420	3960	3690
UGDH-AS1	uc003gum.2	+	NA	1650	1650
UHRF1BP1	uc010jvm.2	+	1050	1050	1050
ULK1	uc001uje.3	+	NA	2010	2010
ULK4P1	uc001zge.3	-	2220	3240	2730
ULK4P3	uc001zdk.3	+	2520	3450	2985
UNC119B	uc001tyz.4	+	1620	1650	1635
UNC5D	uc003xjr.2	+	NA	1860	1860
UNK	uc021udd.2	+	NA	2820	2820
UQCRC1	uc003cub.1	-	NA	1320	1320
UQCRC2	uc002djx.3	+	1110	1170	1140
URB1	uc002ypn.2	-	NA	4110	4110
URGCP-MRPS24	uc022acg.1	-	NA	4350	4350
USO1	uc003hiu.3	+	NA	3060	3060
USP12	uc001uqy.3	-	3720	NA	3720
USP13	uc003fkh.3	+	3570	NA	3570
[truncated: 194 more rows]
