# Supplementary material for: The temporal landscape of recursive splicing during Pol II transcription elongation in human cells
Source: PLoS Genet. 2018 Aug 27;14(8):e1007579. doi: 10.1371/journal.pgen.1007579 (PMC6110456; doi:10.1371/journal.pgen.1007579)
Supplement: S6 Table — (XLSX) [file pgen.1007579.s015.xlsx]

## Sheet: Sheet1
Primer sequences used in Fig. 2C lane 1
MAGI1-RS-F1	GGCCGTCAGACAAGGTAAGGAATTAC
MAGI1-RS-R1	GGAAGCCCTAACTTCGCAGG
Primer sequences used in Fig. 2C lane 2
MAGI1-exon-F2	CTTCAAGGCCGTCAGACAAG
MAGI1-exon-R2	GGCACAGCATGGCGGTAAAG
